# Supplementary material for: Using Hierarchical Clustering of Secreted Protein Families to Classify and Rank Candidate Effectors of Rust Fungi
Source: PLoS One. 2012 Jan 6;7(1):e29847. doi: 10.1371/journal.pone.0029847 (PMC3253089; doi:10.1371/journal.pone.0029847)
Supplement: Table S2 — List of known small-secreted cysteine rich proteins (SCRs) used to define SCR features, with associated references. Microsoft Excel worksheet. (XLS) [file pone.0029847.s003.xls]

## Sheet: Sheet1
Additional File 5. Cystein-rich proteins reported in filamentous fungi and oomycete
GenBank Accession	Description	Organism	Length	No. Cysteine	Cys %	Reference 1	Reference 2
ACF19427	extracellular protein 6	Passalora fulva	228	9	3	Bolton, M.D., van Esse, H.P., Vossen, J.H., de Jonge, R., Stergiopoulos, I., Stulemeijer, I.J., van den Berg, G.C., Borras-Hidalgo, O., Dekker, H.L., de Koster, C.G., de Wit, P.J., Joosten, M.H., and Thomma, B.P. (2008). The novel Cladosporium fulvum lysin motif effector Ecp6 is a virulence factor with orthologues in other fungal species. Mol Microbiol 69, 119-136.	Stergiopoulos, I., and de Wit, P.J. (2009). Fungal effector proteins. Annu Rev Phytopathol 47, 233-263.
CAC01610	extracellular protein 5	Passalora fulva	115	6	5	Lauge, R., Goodwin, P.H., de Wit, P.J., and Joosten, M.H. (2000). Specific HR-associated recognition of secreted proteins from Cladosporium fulvum occurs in both host and non-host plants. Plant J 23, 735-745.	Stergiopoulos, I., and de Wit, P.J. (2009). Fungal effector proteins. Annu Rev Phytopathol 47, 233-263.
CAC01609	extracellular protein 4	Passalora fulva	119	6	5	Stergiopoulos, I., De Kock, M.J., Lindhout, P., and De Wit, P.J. (2007). Allelic variation in the effector genes of the tomato pathogen Cladosporium fulvum reveals different modes of adaptive evolution. Mol Plant Microbe Interact 20, 1271-1283.	Stergiopoulos, I., and de Wit, P.J. (2009). Fungal effector proteins. Annu Rev Phytopathol 47, 233-263.
EDR09249	cysteine-rich small secreted protein	Laccaria bicolor S238N-H82	105	10	9	Martin, F., Aerts, A., Ahren, D., Brun, A., Danchin, E.G., Duchaussoy, F., Gibon, J., Kohler, A., Lindquist, E., Pereda, V., Salamov, A., Shapiro, H.J., Wuyts, J., Blaudez, D., Buee, M., Brokstein, P., Canback, B., Cohen, D., Courty, P.E., Coutinho, P.M., Delaruelle, C., Detter, J.C., Deveau, A., DiFazio, S., Duplessis, S., Fraissinet-Tachet, L., Lucic, E., Frey-Klett, P., Fourrey, C., Feussner, …
EDR09018	cysteine-rich small secreted protein	Laccaria bicolor S238N-H82	105	10	9	Martin, F., Aerts, A., Ahren, D., Brun, A., Danchin, E.G., Duchaussoy, F., Gibon, J., Kohler, A., Lindquist, E., Pereda, V., Salamov, A., Shapiro, H.J., Wuyts, J., Blaudez, D., Buee, M., Brokstein, P., Canback, B., Cohen, D., Courty, P.E., Coutinho, P.M., Delaruelle, C., Detter, J.C., Deveau, A., DiFazio, S., Duplessis, S., Fraissinet-Tachet, L., Lucic, E., Frey-Klett, P., Fourrey, C., Feussner, …
EDQ99414	hydrophobin	Laccaria bicolor S238N-H82	109	8	7	Martin, F., Aerts, A., Ahren, D., Brun, A., Danchin, E.G., Duchaussoy, F., Gibon, J., Kohler, A., Lindquist, E., Pereda, V., Salamov, A., Shapiro, H.J., Wuyts, J., Blaudez, D., Buee, M., Brokstein, P., Canback, B., Cohen, D., Courty, P.E., Coutinho, P.M., Delaruelle, C., Detter, J.C., Deveau, A., DiFazio, S., Duplessis, S., Fraissinet-Tachet, L., Lucic, E., Frey-Klett, P., Fourrey, C., Feussner, …
AAU21464	phytotoxin-like SCR74	Phytophthora infestans	74	8	10	Liu, Z., Bos, J.I., Armstrong, M., Whisson, S.C., da Cunha, L., Torto-Alalibo, T., Win, J., Avrova, A.O., Wright, F., Birch, P.R., and Kamoun, S. (2005). Patterns of diversifying selection in the phytotoxin-like scr74 gene family of Phytophthora infestans. Mol Biol Evol 22, 659-672.
AAA86496	NIP1	Rhynchosporium secalis	82	10	12	Rohe, M., Gierlich, A., Hermann, H., Hahn, M., Schmidt, B., Rosahl, S., and Knogge, W. (1995). The race-specific elicitor, NIP1, from the barley pathogen, Rhynchosporium secalis, determines avirulence on host plants of the Rrs1 resistance genotype. EMBO J 14, 4168-4177.
CAA01455	avr9	Cladosporium fulvum	63	7	11	van Kan, J.A., van den Ackerveken, G.F., and de Wit, P.J. (1991). Cloning and characterization of cDNA of avirulence gene avr9 of the fungal pathogen Cladosporium fulvum, causal agent of tomato leaf mold. Mol Plant Microbe Interact 4, 52-59.	Stergiopoulos, I., and de Wit, P.J. (2009). Fungal effector proteins. Annu Rev Phytopathol 47, 233-263.
CAD16675	AVR2 protein	Passalora fulva	78	8	10	Luderer, R., Takken, F.L., de Wit, P.J., and Joosten, M.H. (2002). Cladosporium fulvum overcomes Cf-2-mediated resistance by producing truncated AVR2 elicitor proteins. Mol Microbiol 45, 875-884.	Stergiopoulos, I., and de Wit, P.J. (2009). Fungal effector proteins. Annu Rev Phytopathol 47, 233-263.
CAA55403	Avr4	Passalora fulva	135	8	5	van den Burg, H.A., Westerink, N., Francoijs, K.J., Roth, R., Woestenenk, E., Boeren, S., de Wit, P.J., Joosten, M.H., and Vervoort, J. (2003). Natural disulfide bond-disrupted mutants of AVR4 of the tomato pathogen Cladosporium fulvum are sensitive to proteolysis, circumvent Cf-4-mediated resistance, but retain their chitin binding ability. J Biol Chem 278, 27340-27346.
CAJ90695	AvrLm6 protein	Leptosphaeria maculans 'brassicae' group	144	6	4	Fudal, I., Ross, S., Gout, L., Blaise, F., Kuhn, M.L., Eckert, M.R., Cattolico, L., Bernard-Samain, S., Balesdent, M.H., and Rouxel, T. (2007). Heterochromatin-like regions as ecological niches for avirulence genes in the Leptosphaeria maculans genome: map-based cloning of AvrLm6. Mol Plant Microbe Interact 20, 459-470.	Van de Wouw, A.P., Cozijnsen, A.J., Hane, J.K., Brunner, P.C., McDonald, B.A., Oliver, R.P., and Howlett, B.J. (2010). Evolution of linked avirulence effectors in Leptosphaeria maculans is affected by genomic environment and exposure to resistance genes in host plants. PLoS Pathog 6, e1001180.
CAQ53119	AvrLm4-7 protein	Leptosphaeria maculans 'brassicae' group	143	8	5	Parlange, F., Daverdin, G., Fudal, I., Kuhn, M.L., Balesdent, M.H., Blaise, F., Grezes-Besset, B., and Rouxel, T. (2009). Leptosphaeria maculans avirulence gene AvrLm4-7 confers a dual recognition specificity by the Rlm4 and Rlm7 resistance genes of oilseed rape, and circumvents Rlm4-mediated recognition through a single amino acid change. Mol Microbiol 71, 851-863.	Van de Wouw, A.P., Cozijnsen, A.J., Hane, J.K., Brunner, P.C., McDonald, B.A., Oliver, R.P., and Howlett, B.J. (2010). Evolution of linked avirulence effectors in Leptosphaeria maculans is affected by genomic environment and exposure to resistance genes in host plants. PLoS Pathog 6, e1001180.
AAT28197	Avr4E precursor	Passalora fulva	121	6	4	Westerink, N., Brandwagt, B.F., de Wit, P.J., and Joosten, M.H. (2004). Cladosporium fulvum circumvents the second functional resistance gene homologue at the Cf-4 locus (Hcr9-4E ) by secretion of a stable avr4E isoform. Mol Microbiol 54, 533-545.
		Average =	115.786	7.85714	7.07143
