# Supplementary material for: Using Hierarchical Clustering of Secreted Protein Families to Classify and Rank Candidate Effectors of Rust Fungi
Source: PLoS One. 2012 Jan 6;7(1):e29847. doi: 10.1371/journal.pone.0029847 (PMC3253089; doi:10.1371/journal.pone.0029847)
Supplement: File S1 — Complete list of PFAM domains and Gene Ontology terms detected in the proteomes of rust fungi and secretome enrichment analysis. Microsoft Excel Workbook containing thirteen worksheets with the complete list of PFAM domain and Gene Ontology terms found in the secretome of rust fungi, enrichment values, P-value of chi-square test for enrichment with Bonferroni correction, and list of tribes containing the domains/ontologies. “Combined” secretome refers to analyses performed on the proteomes of M. larici-populina and P. graminis f. sp. tritici merged together. Analyses performed on separate proteomes from the two species are also provided. (XLS) [file pone.0029847.s004.xls]

## Sheet: _START_
			Additional File 1
			This workbook contains the following data:
			Worksheet	Enrichement of	in the secretome of
			PFAM_COMB	PFAMs	Combined
			PFAM_PUC	PFAMs	P. graminis f. sp. tritici
			PFAM_MEL	PFAMs	M. larici-populina
			GO_Bio_proc_COMB	"Biological Process" GOs	Combined
			GO_Bio_proc_PUC	"Biological Process" GOs	P. graminis f. sp. tritici
			GO_Bio_proc_MEL	"Biological Process" GOs	M. larici-populina
			GO_Cel_comp_COMB	"Cellular Component" GOs	Combined
			GO_Cel_comp_PUC	"Cellular Component" GOs	P. graminis f. sp. tritici
			GO_Cel_comp_MEL	"Cellular Component" GOs	M. larici-populina
			GO_Mol_func_COMB	"Molecular Function" GOs	Combined
			GO_Mol_func_PUC	"Molecular Function" GOs	P. graminis f. sp. tritici
			GO_Mol_func_MEL	"Molecular Function" GOs	M. larici-populina
			Explanation of tables fields:
			Total occurrences	Number of times the PFAM or GO is found in complete proteome
			Occurrences secretome	Number of times the PFAM or GO is found in the secretome
			Occurrences others	Number of times the PFAM or GO is found in non secreted proteins
			Frequency	Number of occurrences / Number of genes
			Enrichment Fold	Frequency in secretome / Frequency in non secreted proteins (or the inverse if depleted)
			Enrichment / Depletion	Enrichment (E) if frequency in secretome > frequency in non-secreted proteins, depletion (D) otherwise
			p-value	P-value of chi-square test for significance of enrichment in secretome vs non-secreted proteins
			significance	*** if p-val<0.01, ** if p-val<0.05, * if p-val<0.1
			Bonferroni correction	p-value after correction for multiple testing
			corrected significance	significance after Bonferroni correction
			found in tribe x times	Tribes in which PFAM or GO is found and number of times it is found in that tribe

## Sheet: PFAM_COMB
Combined Secretomes
PFAM	Total occurrences	Occurrences Sec	Occurrences Others	Frequency Sec	Frequency Others	Enrichment fold	Enrichment/Depletion	p-value	Significance	Bonferoni correction	Corrected significance	Short descritpion	Full description	Comments	Found in tribe x times
PF00400	355	0	355	0	0.0108889	inf	D	3.25e-07	***	0.00127	***	WD40	WD domain, G-beta repeat	\N	No Tribe
PF00069	275	0	275	0	0.00843507	inf	D	8.04e-06	***	0.0315	**	Pkinase	Protein kinase domain	\N	9_152
PF07732	27	8	19	0.00323887	0.00082817	3.91087	E	2.53e-05	***	0.099	*	Cu-oxidase_3	Multicopper oxidase	This entry contains many divergent copper oxidase-like domains that are not recognised by the Pfam:PF00394 model.	24(x19)
PF00026	42	14	28	0.00566802	0.00128827	4.39973	E	2e-10	***	7.83e-07	***	Asp	Eukaryotic aspartyl protease	Aspartyl (acid) proteases include pepsins, cathepsins, and renins. Two-domain structure, probably arising from ancestral duplication. This family does not include the retroviral nor retrotransposon proteases (Pfam:PF00077), which are much smaller and appear to be homologous to a single domain of the eukaryotic asp proteases.	43(x28)_156(x2)
PF00150	30	10	20	0.00404858	0.000920189	4.39973	E	1.34e-07	***	0.000525	***	Cellulase	Cellulase (glycosyl hydrolase family 5)	\N	21_73(x8)_105(x11)_371
PF01735	51	19	32	0.00769231	0.00156432	4.91735	E	3.22e-16	***	1.26e-12	***	PLA2_B	Lysophospholipase catalytic domain	This family consists of Lysophospholipase / phospholipase B EC:3.1.1.5 and cytosolic phospholipase A2 EC:3.1.4 which also has a C2 domain Pfam:PF00168. Phospholipase B enzymes catalyse the release of fatty acids from lysophsopholipids and are capable in vitro of hydrolysing all phospholipids extractable form yeast cells [1]. Cytosolic phospholipase A2 associates with natural membranes in response…	33(x44)
PF00135	35	14	21	0.00566802	0.00107355	5.27968	E	3.02e-13	***	1.18e-09	***	COesterase	Carboxylesterase	\N	39(x21)
PF00188	17	7	10	0.00283401	0.00052144	5.43496	E	4.96e-07	***	0.00194	***	CAP	Cysteine-rich secretory protein family	This is a large family of cysteine-rich secretory proteins, antigen 5, and pathogenesis-related 1 proteins (CAP) that are found in a wide range of organisms, including prokaryotes [2] and non-vertebrate eukaryotes [3], The nine subfamilies of the mammalian CAP \super\family include: the human glioma pathogenesis-related 1 (GLIPR1), Golgi associated pathogenesis related-1 (GAPR1) proteins, peptida…	83(x14)
PB002419	34	14	20	0.00566802	0.00104288	5.43496	E	9.53e-14	***	3.73e-10	***				33(x28)
PF01565	26	11	15	0.00445344	0.000797497	5.58427	E	2.99e-11	***	1.17e-07	***	FAD_binding_4	FAD binding domain	This family consists of various enzymes that use FAD as a co-factor, most of the enzymes are similar to oxygen oxidoreductase. One of the enzymes Vanillyl-alcohol oxidase (VAO) has a solved structure, the alignment includes the FAD binding site, called the PP-loop, between residues 99-110 [1]. The FAD molecule is covalently bound in the known structure, however the residue that links to the FAD i…	64(x9)
PF01522	35	15	20	0.00607287	0.00107355	5.6568	E	1.8e-15	***	7.04e-12	***	Polysacc_deac_1	Polysaccharide deacetylase	This domain is found in polysaccharide deacetylase. This family of polysaccharide deacetylases includes NodB (nodulation protein B from Rhizobium) which is a chitooligosaccharide deacetylase [1]. It also includes chitin deacetylase from yeast [2], and endoxylanases which hydrolyses glucosidic bonds in xylan [3].	37(x27)
PF00082	27	12	15	0.0048583	0.00082817	5.86631	E	5.11e-13	***	2e-09	***	Peptidase_S8	Subtilase family	Subtilases are a family of serine proteases. They appear to have independently and convergently evolved an Asp/Ser/His catalytic triad, like that found in the trypsin serine proteases (see Pfam:PF00089). Structure is an alpha/beta fold containing a 7-stranded parallel beta sheet, order 2314567.	88(x10)_193(x3)_238(x3)
PB004820	20	9	11	0.00364373	0.000613459	5.93964	E	5.68e-10	***	2.22e-06	***				92(x12)_359
PF10281	11	5	6	0.00202429	0.000337403	5.99963	E	1.13e-05	***	0.0443	**	Ish1	Putative stress-responsive nuclear envelope protein	This family of proteins found in fungi is a putative stress-responsive nuclear envelope protein Ish1 [1].	551(x5)
PF00704	35	16	19	0.00647773	0.00107355	6.03392	E	2.2e-16	***	8.62e-13	***	Glyco_hydro_18	Glycosyl hydrolases family 18	\N	45(x26)
PF03330	26	12	14	0.0048583	0.000797497	6.09193	E	1.23e-13	***	4.81e-10	***	DPBB_1	Rare lipoprotein A (RlpA)-like double-psi beta-barrel	Rare lipoprotein A (RlpA) contains a conserved region that has the double-psi beta-barrel (DPBB) fold [3,4]. The function of RlpA is not well understood, but it has been shown to act as a prc mutant suppressor in Escherichia coli [1]. The DPBB fold is often an enzymatic domain. The members of this family are quite diverse, and if catalytic this family may contain several different functions. Anot…	52(x14)_85_173
PB000149	12	6	6	0.00242915	0.000368076	6.5996	E	1.5e-07	***	0.000587	***				114(x7)
PF00314	10	5	5	0.00202429	0.00030673	6.5996	E	2.71e-06	***	0.0106	**	Thaumatin	Thaumatin family	\N	163(x5)_394(x3)
PF00722	10	5	5	0.00202429	0.00030673	6.5996	E	2.71e-06	***	0.0106	**	Glyco_hydro_16	Glycosyl hydrolases family 16	\N	136(x6)_636(x2)
PF01161	18	9	9	0.00364373	0.000552113	6.5996	E	2.66e-11	***	1.04e-07	***	PBP	Phosphatidylethanolamine-binding protein	\N	199(x4)_248(x4)_422(x3)
PF10282	12	6	6	0.00242915	0.000368076	6.5996	E	1.5e-07	***	0.000587	***	Muc_lac_enz	3-carboxy-cis,cis-muconate lactonizing enzyme	This family includes the 3-carboxy-cis,cis-muconate lactonizing enzyme, which forms part of the beta-ketoadipate pathway in microbes. The structure of this protein adopts a seven bladed beta-propeller fold [1].	122(x8)
PF02837	11	6	5	0.00242915	0.000337403	7.19956	E	2.56e-08	***	0.0001	***	Glyco_hydro_2_N	Glycosyl hydrolases family 2, sugar binding domain	This family contains beta-galactosidase, beta-mannosidase and beta-glucuronidase activities and has a jelly-roll fold.	124(x5)_206(x3)
PB014261	9	5	4	0.00202429	0.000276057	7.33288	E	4.72e-07	***	0.00185	***				No Tribe
PF02065	9	5	4	0.00202429	0.000276057	7.33288	E	4.72e-07	***	0.00185	***	Melibiase	Melibiase	\N	147(x4)_186(x3)
PF01670	16	9	7	0.00364373	0.000490767	7.42454	E	5.77e-13	***	2.26e-09	***	Glyco_hydro_12	Glycosyl hydrolase family 12	\N	24(x5)_234
PF05922	7	4	3	0.00161943	0.000214711	7.54239	E	8.9e-06	***	0.0349	**	Inhibitor_I9	Peptidase inhibitor I9	This family includes the proteinase B inhibitor from Saccharomyces cerevisiae and the activation peptides from peptidases of the subtilisin family. The subtilisin propeptides are known to function as molecular chaperones, assisting in the folding of the mature peptidase [1], but have also been shown to act as \temporary inhibitors\ [2].	238(x3)
PF10342	15	9	6	0.00364373	0.000460094	7.91951	E	5.77e-14	***	2.26e-10	***	Drmip_Hesp	Developmentally Regulated MAPK Interacting Protein	This family of proteins appear to be involved in both fruiting body formation and in host attack as one member is named Hesp-379 (haustorially expressed secreted protein), the haustorium being the small sucker that penetrates host tissue.	132(x2)_304_498
PF00080	25	15	10	0.00607287	0.000766824	7.91951	E	2.2e-16	***	8.62e-13	***	Sod_Cu	Copper/zinc superoxide dismutase (SODC)	superoxide dismutases (SODs) catalyse the conversion of superoxide radicals to hydrogen peroxide and molecular oxygen. Three evolutionarily distinct families of SODs are known, of which the copper/zinc-binding family is one. Defects in the human SOD1 gene cause familial amyotrophic lateral sclerosis (Lou Gehrig\s disease). Structure is an eight-stranded beta sandwich, similar to the immunoglobuli…	65(x15)
PF01095	13	8	5	0.00323887	0.000398749	8.12258	E	9.42e-13	***	3.69e-09	***	Pectinesterase	Pectinesterase	\N	115(x10)
PF12222	8	5	3	0.00202429	0.000245384	8.24949	E	5.32e-08	***	0.000209	***	PNGaseA	Peptide N-acetyl-beta-D-glucosaminyl asparaginase amidase A	This family of proteins is found in bacteria, archaea and eukaryotes. Proteins in this family are typically between 558 and 775 amino acids in length. There is a conserved TGG sequence motif. PNGase A is a protein which cleaves glycopeptides.	162(x7)
PF00703	8	5	3	0.00202429	0.000245384	8.24949	E	5.32e-08	***	0.000209	***	Glyco_hydro_2	domain	This family contains beta-galactosidase, beta-mannosidase and beta-glucuronidase activities.	124(x5)
PF03663	11	7	4	0.00283401	0.000337403	8.39948	E	1.5e-11	***	5.88e-08	***	Glyco_hydro_76	Glycosyl hydrolase family 76	Family of alpha-1,6-mannanases.	138(x10)
PF08031	15	10	5	0.00404858	0.000460094	8.79946	E	2.2e-16	***	8.62e-13	***	BBE	Berberine and berberine like	This domain is found in the berberine bridge and berberine bridge- like enzymes which are involved in the biosynthesis of numerous isoquinoline alkaloids. They catalyse the transformation of the N-methyl group of (S)-reticuline into the C-8 berberine bridge carbon of (S)-scoulerine [1][2].	64(x6)
PF11327	23	16	7	0.00647773	0.000705478	9.18205	E	2.2e-16	***	8.62e-13	***	DUF3129	Protein of unknown function (DUF3129)	This eukaryotic family of proteins has no known function.	57(x12)
PB015726	11	8	3	0.00323887	0.000337403	9.59941	E	2.26e-15	***	8.85e-12	***				15(x4)
PB011387	4	3	1	0.00121458	0.000122692	9.89939	E	1.46e-05	***	0.0571	*				407(x2)_1170
PB009657	4	3	1	0.00121458	0.000122692	9.89939	E	1.46e-05	***	0.0571	*				124
PF05730	17	13	4	0.00526316	0.00052144	10.0935	E	2.2e-16	***	8.62e-13	***	CFEM	CFEM domain	This fungal specific cysteine rich domain is found in some proteins with proposed roles in fungal pathogenesis [1].	160_179(x4)_1068
PB005147	5	4	1	0.00161943	0.000153365	10.5594	E	3.75e-08	***	0.000147	***				179(x2)
PF02221	6	5	1	0.00202429	0.000184038	10.9993	E	7.7e-11	***	3.02e-07	***	E1_DerP2_DerF2	ML domain	ML domain - MD-2-related lipid recognition domain. This family consists of proteins from plants, animals and fungi, including dust mite allergen Der P 2 (Swiss:P49278). It has been implicate in lipid recognition, particularly in the recognition of pathogen related products. A mutation in Npc2 (Swiss:Q15668) causes a rare form of Niemann-Pick type C2 disease.	363_415(x2)
PB013278	8	7	1	0.00283401	0.000245384	11.5493	E	2.32e-16	***	9.1e-13	***				154(x3)
PF00840	18	17	1	0.00688259	0.000552113	12.4659	E	2.2e-16	***	8.62e-13	***	Glyco_hydro_7	Glycosyl hydrolase family 7	\N	89(x11)
PB004380	3	3	0	0.00121458	9.20189e-05	13.1992	E	2.41e-07	***	0.000944	***				364
PF03227	3	3	0	0.00121458	9.20189e-05	13.1992	E	2.41e-07	***	0.000944	***	GILT	Gamma interferon inducible lysosomal thiol reductase (GILT)	This family includes the two characterised human gamma-interferon-inducible lysosomal thiol reductase (GILT) sequences: Swiss:P13284 [1] and Swiss:Q9UL08 [2]. It also contains several other eukaryotic putative proteins with similarity to GILT [3]. The aligned region contains three conserved cysteine residues. In addition, the two GILT sequences possess a C-X(2)-C motif that is shared by some of t…	364
PF01391	4	4	0	0.00161943	0.000122692	13.1992	E	3.19e-10	***	1.25e-06	***	Collagen	Collagen triple helix repeat (20 copies)	Members of this family belong to the collagen superfamily [1]. Collagens are generally extracellular structural proteins involved in formation of connective tissue structure. The alignment contains 20 copies of the G-X-Y repeat that forms a triple helix. The first position of the repeat is glycine, the second and third positions can be any residue but are frequently proline and hydroxyproline. Co…	1054(x2)
PB003768	3	3	0	0.00121458	9.20189e-05	13.1992	E	2.41e-07	***	0.000944	***				No Tribe
PF02128	3	3	0	0.00121458	9.20189e-05	13.1992	E	2.41e-07	***	0.000944	***	Peptidase_M36	Fungalysin metallopeptidase (M36)	\N	379

## Sheet: PFAM_PUC
Puccinia Secretome
PFAM	Total occurrences	Occurrences Sec	Occurrences Others	Frequency Sec	Frequency Others	Enrichment fold	Enrichment/Depletion	p-value	Significance	Bonferoni correction	Corrected significance	Short descritpion	Full description	Comments	Found in tribe x times
PF01735	25	13	12	0.00965108	0.000710311	13.5871	E	3.54e-16	***	1.24e-12	***	PLA2_B	Lysophospholipase catalytic domain	This family consists of Lysophospholipase / phospholipase B EC:3.1.1.5 and cytosolic phospholipase A2 EC:3.1.4 which also has a C2 domain Pfam:PF00168. Phospholipase B enzymes catalyse the release of fatty acids from lysophsopholipids and are capable in vitro of hydrolysing all phospholipids extractable form yeast cells [1]. Cytosolic phospholipase A2 associates with natural membranes in response…	33(x44)
PF00704	19	10	9	0.0074239	0.000532734	13.9355	E	1.19e-12	***	4.17e-09	***	Glyco_hydro_18	Glycosyl hydrolases family 18	\N	45(x26)
PF01522	15	8	7	0.00593912	0.000414348	14.3337	E	2.72e-10	***	9.56e-07	***	Polysacc_deac_1	Polysaccharide deacetylase	This domain is found in polysaccharide deacetylase. This family of polysaccharide deacetylases includes NodB (nodulation protein B from Rhizobium) which is a chitooligosaccharide deacetylase [1]. It also includes chitin deacetylase from yeast [2], and endoxylanases which hydrolyses glucosidic bonds in xylan [3].	37(x27)
PB002419	16	9	7	0.00668151	0.000414348	16.1254	E	2.57e-12	***	9.03e-09	***				33(x28)
PF00188	7	4	3	0.00296956	0.000177578	16.7226	E	1.62e-05	***	0.0567	*	CAP	Cysteine-rich secretory protein family	This is a large family of cysteine-rich secretory proteins, antigen 5, and pathogenesis-related 1 proteins (CAP) that are found in a wide range of organisms, including prokaryotes [2] and non-vertebrate eukaryotes [3], The nine subfamilies of the mammalian CAP \super\family include: the human glioma pathogenesis-related 1 (GLIPR1), Golgi associated pathogenesis related-1 (GAPR1) proteins, peptida…	83(x14)
PF11327	10	6	4	0.00445434	0.00023677	18.8129	E	8.45e-09	***	2.96e-05	***	DUF3129	Protein of unknown function (DUF3129)	This eukaryotic family of proteins has no known function.	57(x12)
PF01161	8	5	3	0.00371195	0.000177578	20.9032	E	1.25e-07	***	0.000438	***	PBP	Phosphatidylethanolamine-binding protein	\N	199(x4)_248(x4)_422(x3)
PF01095	8	5	3	0.00371195	0.000177578	20.9032	E	1.25e-07	***	0.000438	***	Pectinesterase	Pectinesterase	\N	115(x10)
PF00080	19	13	6	0.00965108	0.000355156	27.1742	E	2.2e-16	***	7.72e-13	***	Sod_Cu	Copper/zinc superoxide dismutase (SODC)	superoxide dismutases (SODs) catalyse the conversion of superoxide radicals to hydrogen peroxide and molecular oxygen. Three evolutionarily distinct families of SODs are known, of which the copper/zinc-binding family is one. Defects in the human SOD1 gene cause familial amyotrophic lateral sclerosis (Lou Gehrig\s disease). Structure is an eight-stranded beta sandwich, similar to the immunoglobuli…	65(x15)
PF00314	7	5	2	0.00371195	0.000118385	31.3549	E	8.52e-09	***	2.99e-05	***	Thaumatin	Thaumatin family	\N	163(x5)_394(x3)
PB015726	4	3	1	0.00222717	5.91926e-05	37.6258	E	2.49e-05	***	0.0874	*				15(x4)
PF00722	4	3	1	0.00222717	5.91926e-05	37.6258	E	2.49e-05	***	0.0874	*	Glyco_hydro_16	Glycosyl hydrolases family 16	\N	136(x6)_636(x2)
PF10282	4	3	1	0.00222717	5.91926e-05	37.6258	E	2.49e-05	***	0.0874	*	Muc_lac_enz	3-carboxy-cis,cis-muconate lactonizing enzyme	This family includes the 3-carboxy-cis,cis-muconate lactonizing enzyme, which forms part of the beta-ketoadipate pathway in microbes. The structure of this protein adopts a seven bladed beta-propeller fold [1].	122(x8)
PF03663	8	6	2	0.00445434	0.000118385	37.6258	E	3.17e-11	***	1.11e-07	***	Glyco_hydro_76	Glycosyl hydrolase family 76	Family of alpha-1,6-mannanases.	138(x10)
PF02065	4	3	1	0.00222717	5.91926e-05	37.6258	E	2.49e-05	***	0.0874	*	Melibiase	Melibiase	\N	147(x4)_186(x3)
PF12222	5	4	1	0.00296956	5.91926e-05	50.1678	E	8.58e-08	***	0.000301	***	PNGaseA	Peptide N-acetyl-beta-D-glucosaminyl asparaginase amidase A	This family of proteins is found in bacteria, archaea and eukaryotes. Proteins in this family are typically between 558 and 775 amino acids in length. There is a conserved TGG sequence motif. PNGase A is a protein which cleaves glycopeptides.	162(x7)
PF05730	4	4	0	0.00296956	0	inf	E	8.92e-10	***	3.13e-06	***	CFEM	CFEM domain	This fungal specific cysteine rich domain is found in some proteins with proposed roles in fungal pathogenesis [1].	160_179(x4)_1068
PF02221	3	3	0	0.00222717	0	inf	E	4.89e-07	***	0.00172	***	E1_DerP2_DerF2	ML domain	ML domain - MD-2-related lipid recognition domain. This family consists of proteins from plants, animals and fungi, including dust mite allergen Der P 2 (Swiss:P49278). It has been implicate in lipid recognition, particularly in the recognition of pathogen related products. A mutation in Npc2 (Swiss:Q15668) causes a rare form of Niemann-Pick type C2 disease.	363_415(x2)
PB013278	3	3	0	0.00222717	0	inf	E	4.89e-07	***	0.00172	***				154(x3)
PB011387	3	3	0	0.00222717	0	inf	E	4.89e-07	***	0.00172	***				407(x2)_1170
PF00840	10	10	0	0.0074239	0	inf	E	2.2e-16	***	7.72e-13	***	Glyco_hydro_7	Glycosyl hydrolase family 7	\N	89(x11)
PF10281	5	5	0	0.00371195	0	inf	E	1.61e-12	***	5.64e-09	***	Ish1	Putative stress-responsive nuclear envelope protein	This family of proteins found in fungi is a putative stress-responsive nuclear envelope protein Ish1 [1].	551(x5)
PF04121	3	3	0	0.00222717	0	inf	E	4.89e-07	***	0.00172	***	Nup84_Nup100	Nuclear pore protein 84 / 107	Nup84p forms a complex with five proteins, of which Nup120p, Nup85p, Sec13p, and a Sec13p homologues. This Nup84p complex in conjunction with Sec13-type proteins is required for correct nuclear pore biogenesis [1].	569(x6)

## Sheet: PFAM_MEL
Melampsora Secretome
PFAM	Total occurrences	Occurrences Sec	Occurrences Others	Frequency Sec	Frequency Others	Enrichment fold	Enrichment/Depletion	p-value	Significance	Bonferoni correction	Corrected significance	Short descritpion	Full description	Comments	Found in tribe x times
PF00026	25	8	17	0.00712378	0.00159155	4.47601	E	2.9e-06	***	0.0101	**	Asp	Eukaryotic aspartyl protease	Aspartyl (acid) proteases include pepsins, cathepsins, and renins. Two-domain structure, probably arising from ancestral duplication. This family does not include the retroviral nor retrotransposon proteases (Pfam:PF00077), which are much smaller and appear to be homologous to a single domain of the eukaryotic asp proteases.	43(x28)_156(x2)
PF01522	20	7	13	0.0062333	0.00127324	4.89564	E	3.63e-06	***	0.0126	**	Polysacc_deac_1	Polysaccharide deacetylase	This domain is found in polysaccharide deacetylase. This family of polysaccharide deacetylases includes NodB (nodulation protein B from Rhizobium) which is a chitooligosaccharide deacetylase [1]. It also includes chitin deacetylase from yeast [2], and endoxylanases which hydrolyses glucosidic bonds in xylan [3].	37(x27)
PF00704	16	6	10	0.00534283	0.00101859	5.24533	E	8.88e-06	***	0.0308	**	Glyco_hydro_18	Glycosyl hydrolases family 18	\N	45(x26)
PF00135	28	11	17	0.00979519	0.00178253	5.4951	E	6.05e-11	***	2.1e-07	***	COesterase	Carboxylesterase	\N	39(x21)
PF01328	15	6	9	0.00534283	0.000954927	5.59501	E	3.2e-06	***	0.0111	**	Peroxidase_2	Peroxidase, family 2	The peroxidases in this family do not have similarity to other peroxidases.	113(x4)_205
PF00264	8	4	4	0.00356189	0.000509295	6.99377	E	2.63e-05	***	0.0911	*	Tyrosinase	Common central domain of tyrosinase	This family also contains polyphenol oxidases and some hemocyanins. Binds two copper ions via two sets of three histidines. This family is related to Pfam:PF00372.	103(x7)
PB004820	12	6	6	0.00534283	0.000763942	6.99377	E	5.38e-08	***	0.000187	***				92(x12)_359
PF03330	13	7	6	0.0062333	0.000827604	7.53175	E	3.78e-10	***	1.31e-06	***	DPBB_1	Rare lipoprotein A (RlpA)-like double-psi beta-barrel	Rare lipoprotein A (RlpA) contains a conserved region that has the double-psi beta-barrel (DPBB) fold [3,4]. The function of RlpA is not well understood, but it has been shown to act as a prc mutant suppressor in Escherichia coli [1]. The DPBB fold is often an enzymatic domain. The members of this family are quite diverse, and if catalytic this family may contain several different functions. Anot…	52(x14)_85_173
PF01670	13	7	6	0.0062333	0.000827604	7.53175	E	3.78e-10	***	1.31e-06	***	Glyco_hydro_12	Glycosyl hydrolase family 12	\N	24(x5)_234
PF01565	18	10	8	0.00890472	0.00114591	7.77085	E	4.4e-15	***	1.53e-11	***	FAD_binding_4	FAD binding domain	This family consists of various enzymes that use FAD as a co-factor, most of the enzymes are similar to oxygen oxidoreductase. One of the enzymes Vanillyl-alcohol oxidase (VAO) has a solved structure, the alignment includes the FAD binding site, called the PP-loop, between residues 99-110 [1]. The FAD molecule is covalently bound in the known structure, however the residue that links to the FAD i…	64(x9)
PB000149	9	5	4	0.00445236	0.000572956	7.77085	E	1.89e-07	***	0.000654	***				114(x7)
PF10342	12	7	5	0.0062333	0.000763942	8.15939	E	4.24e-11	***	1.47e-07	***	Drmip_Hesp	Developmentally Regulated MAPK Interacting Protein	This family of proteins appear to be involved in both fruiting body formation and in host attack as one member is named Hesp-379 (haustorially expressed secreted protein), the haustorium being the small sucker that penetrates host tissue.	132(x2)_304_498
PF00082	11	7	4	0.0062333	0.00070028	8.90116	E	3.19e-12	***	1.11e-08	***	Peptidase_S8	Subtilase family	Subtilases are a family of serine proteases. They appear to have independently and convergently evolved an Asp/Ser/His catalytic triad, like that found in the trypsin serine proteases (see Pfam:PF00089). Structure is an alpha/beta fold containing a 7-stranded parallel beta sheet, order 2314567.	88(x10)_193(x3)_238(x3)
PF08031	14	9	5	0.00801425	0.000891266	8.99199	E	5.21e-16	***	1.81e-12	***	BBE	Berberine and berberine like	This domain is found in the berberine bridge and berberine bridge- like enzymes which are involved in the biosynthesis of numerous isoquinoline alkaloids. They catalyse the transformation of the N-methyl group of (S)-reticuline into the C-8 berberine bridge carbon of (S)-scoulerine [1][2].	64(x6)
PF02225	6	4	2	0.00356189	0.000381971	9.32502	E	3.94e-07	***	0.00137	***	PA	PA domain	The PA (Protease associated) domain is found as an insert domain in diverse proteases. The PA domain is also found in a plant vacuolar sorting receptor Swiss:O22925 and members of the RZF family Swiss:O43567. It has been suggested that this domain forms a lid-like structure that covers the active site in active proteases, and is involved in protein recognition in vacuolar sorting receptors [1].	88(x6)
PF05730	13	9	4	0.00801425	0.000827604	9.68368	E	2.2e-16	***	7.63e-13	***	CFEM	CFEM domain	This fungal specific cysteine rich domain is found in some proteins with proposed roles in fungal pathogenesis [1].	160_179(x4)_1068
PB015726	7	5	2	0.00445236	0.000445633	9.9911	E	9.98e-10	***	3.46e-06	***				15(x4)
PF12239	4	3	1	0.00267142	0.000254647	10.4907	E	7.64e-06	***	0.0265	**	DUF3605	Protein of unknown function (DUF3605)	This family of proteins is found in eukaryotes and viruses. Proteins in this family are typically between 161 and 256 amino acids in length.	185
PB006024	4	3	1	0.00267142	0.000254647	10.4907	E	7.64e-06	***	0.0265	**				88(x7)
PF11327	13	10	3	0.00890472	0.000827604	10.7596	E	2.2e-16	***	7.63e-13	***	DUF3129	Protein of unknown function (DUF3129)	This eukaryotic family of proteins has no known function.	57(x12)
PB013278	5	4	1	0.00356189	0.000318309	11.19	E	1.38e-08	***	4.8e-05	***				154(x3)
PB011748	5	4	1	0.00356189	0.000318309	11.19	E	1.38e-08	***	4.8e-05	***				88(x10)
PF06280	5	4	1	0.00356189	0.000318309	11.19	E	1.38e-08	***	4.8e-05	***	DUF1034	Fn3-like domain (DUF1034)	This family consists of several domains of unknown function which are present in several bacterial and plant peptidases. This domain is found in conjunction with Pfam:PF00082, Pfam:PF02225 and is often found with Pfam:PF00746. This domain has a structure similar to an Fn3 domain [1].	88(x9)
PB014261	6	5	1	0.00445236	0.000381971	11.6563	E	1.97e-11	***	6.83e-08	***				No Tribe
PF00840	8	7	1	0.0062333	0.000509295	12.2391	E	2.2e-16	***	7.63e-13	***	Glyco_hydro_7	Glycosyl hydrolase family 7	\N	89(x11)
PB003768	3	3	0	0.00267142	0.000190985	13.9875	E	1.03e-07	***	0.000357	***				No Tribe
PF02837	3	3	0	0.00267142	0.000190985	13.9875	E	1.03e-07	***	0.000357	***	Glyco_hydro_2_N	Glycosyl hydrolases family 2, sugar binding domain	This family contains beta-galactosidase, beta-mannosidase and beta-glucuronidase activities and has a jelly-roll fold.	124(x5)_206(x3)
PF00703	3	3	0	0.00267142	0.000190985	13.9875	E	1.03e-07	***	0.000357	***	Glyco_hydro_2	domain	This family contains beta-galactosidase, beta-mannosidase and beta-glucuronidase activities.	124(x5)
PB009657	3	3	0	0.00267142	0.000190985	13.9875	E	1.03e-07	***	0.000357	***				124

## Sheet: GO_Bio_proc_COMB
COMBINED SECRETOMES
<GOs>	<Total_occurrences>	<Occurrences_in_Secretome>	<Frequency_in_Secretome>	<Frequency_Others>	<Enrichment_fold>	<Enrichment/Depletion>	<p-value>	<Significance>	<Bonferoni_correction>	<Corrected_Significance>	<Ontology_family>	<GO_description>	<Found_in_Tribe_x_times>
GO:0018401	4	4	0.00161943	0	inf	E	3.19e-10	***	2.52e-06	***	biological_process	peptidyl-proline hydroxylation to 4-hydroxy-L-proline	Tribe180x2
GO:0034412	4	4	0.00161943	0	inf	E	3.19e-10	***	2.52e-06	***	biological_process	ascospore wall beta-glucan biosynthetic process	Tribe477x2
GO:0051171	10	10	0.00404858	0	inf	E	2.2e-16	***	1.74e-12	***	biological_process	regulation of nitrogen compound metabolic process	Tribe238x6
GO:0034259	5	4	0.00161943	3.07e-05	52.8	E	3.75e-08	***	0.000296	***	biological_process	negative regulation of Rho GTPase activity	Tribe517x2
GO:0035024	5	4	0.00161943	3.07e-05	52.8	E	3.75e-08	***	0.000296	***	biological_process	negative regulation of Rho protein signal transduction	Tribe517x2
GO:0001819	9	7	0.00283	6.13e-05	46.2	E	2.12e-14	***	1.67e-10	***	biological_process	positive regulation of cytokine production	Tribe65x8
GO:0001895	9	7	0.00283	6.13e-05	46.2	E	2.12e-14	***	1.67e-10	***	biological_process	retina homeostasis	Tribe65x8
GO:0002262	9	7	0.00283	6.13e-05	46.2	E	2.12e-14	***	1.67e-10	***	biological_process	myeloid cell homeostasis	Tribe65x8
GO:0032287	9	7	0.00283401	6.13e-05	46.2	E	2.12e-14	***	1.67e-10	***	biological_process	myelin maintenance in the peripheral nervous system	Tribe65x8
GO:0060087	9	7	0.00283401	6.13e-05	46.2	E	2.12e-14	***	1.67e-10	***	biological_process	relaxation of vascular smooth muscle	Tribe65x8
GO:0048507	8	6	0.00242915	6.13e-05	39.6	E	8.97e-12	***	7.09e-08	***	biological_process	meristem development	Tribe64x4
GO:0009823	22	16	0.00647773	0.000184038	35.2	E	2.2e-16	***	1.74e-12	***	biological_process	cytokinin catabolic process	Tribe64x8
GO:0045541	10	7	0.00283401	9.2e-05	30.8	E	7.83e-13	***	6.19e-09	***	biological_process	negative regulation of cholesterol biosynthetic process	Tribe65x8
GO:0006949	6	4	0.00161943	6.13e-05	26.4	E	9.08e-07	***	0.00717	***	biological_process	syncytium formation
GO:0009828	6	4	0.00161943	6.13e-05	26.4	E	9.08e-07	***	0.00717	***	biological_process	plant-type cell wall loosening	Tribe85x2
GO:0009831	6	4	0.00161943	6.13e-05	26.4	E	9.08e-07	***	0.00717	***	biological_process	plant-type cell wall modification involved in multidimensional cell growth	Tribe85x2
GO:0010718	6	4	0.00161943	6.13e-05	26.4	E	9.08e-07	***	0.00717	***	biological_process	positive regulation of epithelial to mesenchymal transition	Tribe517x2
GO:0043067	6	4	0.00161943	6.13e-05	26.4	E	9.08e-07	***	0.00717	***	biological_process	regulation of programmed cell death	Tribe180x2
GO:0046373	6	4	0.00161943	6.13e-05	26.4	E	9.08e-07	***	0.00717	***	biological_process	L-arabinose metabolic process	Tribe347x2
GO:0050783	22	14	0.00566802	0.000245384	23.1	E	2.2e-16	***	1.74e-12	***	biological_process	cocaine metabolic process	Tribe39x8
GO:0030574	13	8	0.00323887	0.000153365	21.12	E	9.42e-13	***	7.44e-09	***	biological_process	collagen catabolic process	Tribe238x4_Tribe290x2
GO:0048678	15	9	0.00364373	0.000184038	19.8	E	5.77e-14	***	4.56e-10	***	biological_process	response to axon injury	Tribe278x4_Tribe65x8
GO:0051692	20	12	0.0048583	0.000245384	19.8	E	2.2e-16	***	1.74e-12	***	biological_process	cellular oligosaccharide catabolic process	Tribe138x18
GO:0019226	12	7	0.00283401	0.000153365	18.48	E	1.76e-10	***	1.39e-06	***	biological_process	transmission of nerve impulse	Tribe65x8
GO:0060047	12	7	0.00283401	0.000153365	18.48	E	1.76e-10	***	1.39e-06	***	biological_process	heart contraction	Tribe65x8
GO:0006037	35	20	0.00809717	0.000460094	17.6	E	2.2e-16	***	1.74e-12	***	biological_process	cell wall chitin metabolic process	Tribe45x28
GO:0009690	21	12	0.0048583	0.000276057	17.6	E	2.2e-16	***	1.74e-12	***	biological_process	cytokinin metabolic process	Tribe64x8
GO:0015671	14	8	0.00323887	0.000184038	17.6	E	1.01e-11	***	7.96e-08	***	biological_process	oxygen transport	Tribe103x4
GO:0042545	28	16	0.00647773	0.000368076	17.6	E	2.2e-16	***	1.74e-12	***	biological_process	cell wall modification	Tribe115x18_Tribe636x4
GO:0032876	18	10	0.00404858	0.000245384	16.5	E	3.31e-14	***	2.62e-10	***	biological_process	negative regulation of DNA endoreduplication	Tribe83x14
GO:0060052	13	7	0.00283401	0.000184038	15.4	E	1.41e-09	***	1.11e-05	***	biological_process	neurofilament cytoskeleton organization	Tribe65x8
GO:0060088	13	7	0.00283401	0.000184038	15.4	E	1.41e-09	***	1.11e-05	***	biological_process	auditory receptor cell stereocilium organization	Tribe65x8
GO:0051881	17	9	0.00364373	0.000245384	14.85	E	4.39e-12	***	3.47e-08	***	biological_process	regulation of mitochondrial membrane potential	Tribe278x4_Tribe65x8
GO:0006030	57	30	0.0121457	0.00082817	14.67	E	2.2e-16	***	1.74e-12	***	biological_process	chitin metabolic process	Tribe45x42
GO:0016052	35	18	0.00728745	0.00052144	13.98	E	2.2e-16	***	1.74e-12	***	biological_process	carbohydrate catabolic process	Tribe138x18_Tribe139x4_Tribe206x8
GO:0009620	39	20	0.00809717	0.000582786	13.89	E	2.2e-16	***	1.74e-12	***	biological_process	response to fungus	Tribe45x28
GO:0009820	39	20	0.00809717	0.000582786	13.89	E	2.2e-16	***	1.74e-12	***	biological_process	alkaloid metabolic process	Tribe64x12
GO:0001507	48	24	0.00972	0.000736151	13.2	E	2.2e-16	***	1.74e-12	***	biological_process	acetylcholine catabolic process in synaptic cleft	Tribe39x22
GO:0006583	32	16	0.00647773	0.000490767	13.2	E	2.2e-16	***	1.74e-12	***	biological_process	melanin biosynthetic process from tyrosine	Tribe103x12_Tribe24x8
GO:0031540	16	8	0.00323887	0.000245384	13.2	E	4.71e-10	***	3.72e-06	***	biological_process	regulation of anthocyanin biosynthetic process	Tribe163x8_Tribe394x6
GO:0019430	21	10	0.00404858	0.000337403	12	E	7.76e-12	***	6.13e-08	***	biological_process	removal of superoxide radicals	Tribe278x4_Tribe65x8
GO:0032223	42	20	0.00809717	0.000674805	12	E	2.2e-16	***	1.74e-12	***	biological_process	negative regulation of synaptic transmission, cholinergic	Tribe39x20
GO:0042982	42	20	0.00809717	0.000674805	12	E	2.2e-16	***	1.74e-12	***	biological_process	amyloid precursor protein metabolic process	Tribe39x20
GO:0050714	42	20	0.00809717	0.000674805	12	E	2.2e-16	***	1.74e-12	***	biological_process	positive regulation of protein secretion	Tribe39x20
GO:0030245	185	88	0.0356275	0.00297528	11.97	E	2.2e-16	***	1.74e-12	***	biological_process	cellulose catabolic process	Tribe105x22_Tribe121x4_Tribe139x18_Tribe160x10_Tribe231x2_Tribe234x2_Tribe24x12_Tribe240x6_Tribe46x26_Tribe89x18
GO:0010266	30	14	0.00566802	0.000490767	11.55	E	4.33e-16	***	3.42e-12	***	biological_process	response to vitamin B1	Tribe83x24
GO:0000187	24	11	0.00445	0.000398749	11.17	E	2.06e-12	***	1.62e-08	***	biological_process	activation of MAPK activity	Tribe517x2_Tribe65x8
GO:0009627	48	22	0.00890688	0.000797497	11.17	E	2.2e-16	***	1.74e-12	***	biological_process	systemic acquired resistance	Tribe163x8_Tribe394x6_Tribe83x24
GO:0001101	45	20	0.0081	0.000766824	10.56	E	2.2e-16	***	1.74e-12	***	biological_process	response to acid	Tribe45x28
GO:0006801	50	22	0.00890688	0.000858843	10.37	E	2.2e-16	***	1.74e-12	***	biological_process	superoxide metabolic process	Tribe278x4_Tribe65x18
GO:0000272	342	150	0.0607	0.00588921	10.31	E	2.2e-16	***	1.74e-12	***	biological_process	polysaccharide catabolic process	Tribe105x22_Tribe121x4_Tribe139x18_Tribe160x10_Tribe194x14_Tribe234x2_Tribe24x8_Tribe240x6_Tribe357x4_Tribe37x56_Tribe45x46_Tribe46x26_Tribe636x2_Tribe89x18
GO:0006032	140	60	0.0242915	0.00245384	9.9	E	2.2e-16	***	1.74e-12	***	biological_process	chitin catabolic process	Tribe357x4_Tribe37x56_Tribe45x46
GO:0043086	52	22	0.00890688	0.000920189	9.68	E	2.2e-16	***	1.74e-12	***	biological_process	negative regulation of catalytic activity	Tribe238x6_Tribe88x20
GO:0043085	17	7	0.00283401	0.00030673	9.24	E	4.96e-07	***	0.00392	***	biological_process	positive regulation of catalytic activity	Tribe65x8
GO:0009617	74	30	0.0121457	0.00134961	9	E	2.2e-16	***	1.74e-12	***	biological_process	response to bacterium	Tribe290x4_Tribe45x46
GO:0002076	50	20	0.0081	0.000920189	8.8	E	2.2e-16	***	1.74e-12	***	biological_process	osteoblast development	Tribe39x24
GO:0005995	15	6	0.00242915	0.000276057	8.8	E	7.29e-06	***	0.0576	*	biological_process	melibiose catabolic process	Tribe147x8_Tribe186x4
GO:0009056	20	8	0.00323887	0.000368076	8.8	E	1.01e-07	***	0.000797	***	biological_process	catabolic process	Tribe39x12
GO:0042730	20	8	0.00323887	0.000368076	8.8	E	1.01e-07	***	0.000797	***	biological_process	fibrinolysis	Tribe88x12
GO:0044275	20	8	0.00323887	0.000368076	8.8	E	1.01e-07	***	0.000797	***	biological_process	cellular carbohydrate catabolic process	Tribe136x16
GO:0051603	25	10	0.00404858	0.000460094	8.8	E	1.43e-09	***	1.13e-05	***	biological_process	proteolysis involved in cellular protein catabolic process	Tribe238x6
GO:0001919	41	16	0.00648	0.000766824	8.45	E	1.33e-14	***	1.05e-10	***	biological_process	regulation of receptor recycling	Tribe39x20
GO:0042135	72	28	0.011336	0.00134961	8.4	E	2.2e-16	***	1.74e-12	***	biological_process	neurotransmitter catabolic process	Tribe39x32
GO:0045493	109	42	0.017004	0.00205509	8.27	E	2.2e-16	***	1.74e-12	***	biological_process	xylan catabolic process	Tribe139x18_Tribe225x6_Tribe231x2_Tribe257x2_Tribe37x54_Tribe636x2
GO:0006660	78	30	0.0121457	0.0014723	8.25	E	2.2e-16	***	1.74e-12	***	biological_process	phosphatidylserine catabolic process	Tribe33x68
GO:0006073	21	8	0.00323887	0.000398749	8.12	E	2.8e-07	***	0.00221	***	biological_process	cellular glucan metabolic process	Tribe636x4_Tribe73x10
GO:0045212	43	16	0.00647773	0.00082817	7.82	E	1.02e-13	***	8.09e-10	***	biological_process	neurotransmitter receptor biosynthetic process	Tribe39x20
GO:0006650	81	30	0.0121457	0.00156432	7.76	E	2.2e-16	***	1.74e-12	***	biological_process	glycerophospholipid metabolic process	Tribe33x68
GO:0007416	54	20	0.00809717	0.00104288	7.76	E	2.2e-16	***	1.74e-12	***	biological_process	synapse assembly	Tribe39x24
GO:0008291	38	14	0.00566802	0.000736151	7.7	E	6.6e-12	***	5.21e-08	***	biological_process	acetylcholine metabolic process	Tribe39x20
GO:0019695	38	14	0.00566802	0.000736151	7.7	E	6.6e-12	***	5.21e-08	***	biological_process	choline metabolic process	Tribe39x20
GO:0006581	44	16	0.00647773	0.000858843	7.54	E	2.64e-13	***	2.09e-09	***	biological_process	acetylcholine catabolic process	Tribe39x24
GO:0007566	25	9	0.00364373	0.000490767	7.42	E	1.37e-07	***	0.00108	***	biological_process	embryo implantation	Tribe65x8_Tribe901x2
GO:0030384	84	30	0.0121457	0.00165634	7.33	E	2.2e-16	***	1.74e-12	***	biological_process	phosphoinositide metabolic process	Tribe33x68
GO:0050665	20	7	0.00283401	0.000398749	7.11	E	8.55e-06	***	0.0676	*	biological_process	hydrogen peroxide biosynthetic process	Tribe65x8
GO:0007586	123	42	0.017004	0.00248451	6.84	E	2.2e-16	***	1.74e-12	***	biological_process	digestion	Tribe156x4_Tribe43x44_Tribe45x28
GO:0046475	88	30	0.0121457	0.00177903	6.83	E	2.2e-16	***	1.74e-12	***	biological_process	glycerophospholipid catabolic process	Tribe33x68_Tribe638x2
GO:0009607	65	22	0.00890688	0.00131894	6.75	E	2.2e-16	***	1.74e-12	***	biological_process	response to biotic stimulus	Tribe163x8_Tribe394x6_Tribe83x28
GO:0019886	50	16	0.00647773	0.00104288	6.21	E	3.46e-11	***	2.73e-07	***	biological_process	antigen processing and presentation of exogenous peptide antigen via MHC class II	Tribe156x2_Tribe43x34
GO:0051707	25	8	0.00323887	0.00052144	6.21	E	7.2e-06	***	0.0568	*	biological_process	response to other organism	Tribe163x8_Tribe167x2_Tribe394x6
GO:0031623	51	16	0.00647773	0.00107355	6.03	E	6.95e-11	***	5.49e-07	***	biological_process	receptor internalization	Tribe39x20
GO:0005992	32	10	0.00404858	0.000674805	6	E	5.48e-07	***	0.00433	***	biological_process	trehalose biosynthetic process	Tribe1097x2_Tribe150x10_Tribe244x8_Tribe896x2
GO:0050772	45	14	0.00566802	0.000950862	5.96	E	1.72e-09	***	1.36e-05	***	biological_process	positive regulation of axonogenesis	Tribe39x20
GO:0009395	98	30	0.0121457	0.00208576	5.82	E	2.2e-16	***	1.74e-12	***	biological_process	phospholipid catabolic process	Tribe33x68
GO:0009877	93	28	0.011336	0.00199374	5.69	E	2.2e-16	***	1.74e-12	***	biological_process	nodulation	Tribe37x50
GO:0007117	41	12	0.0048583	0.000889516	5.46	E	1.44e-07	***	0.00114	***	biological_process	budding cell bud growth	Tribe138x18_Tribe244x2_Tribe82x2
GO:0016237	41	12	0.0048583	0.000889516	5.46	E	1.44e-07	***	0.00114	***	biological_process	microautophagy	Tribe156x2_Tribe43x14
GO:0006309	31	9	0.00364373	0.000674805	5.4	E	9.16e-06	***	0.0724	*	biological_process	DNA fragmentation involved in apoptotic nuclear change	Tribe505x2_Tribe65x8
GO:0030476	125	36	0.0145749	0.00272989	5.34	E	2.2e-16	***	1.74e-12	***	biological_process	ascospore wall assembly	Tribe290x6_Tribe37x56_Tribe477x2_Tribe636x4
GO:0009267	77	22	0.00890688	0.00168701	5.28	E	7.58e-13	***	5.99e-09	***	biological_process	cellular response to starvation	Tribe156x2_Tribe238x6_Tribe43x14_Tribe88x2
GO:0030435	360	100	0.0404858	0.00797497	5.08	E	2.2e-16	***	1.74e-12	***	biological_process	sporulation resulting in formation of a cellular spore	Tribe136x16_Tribe156x2_Tribe238x6_Tribe37x56_Tribe43x14_Tribe45x8_Tribe636x4_Tribe64x18_Tribe73x16_Tribe88x20
GO:0009611	80	22	0.00890688	0.00177903	5.01	E	3.9e-12	***	3.08e-08	***	biological_process	response to wounding	Tribe39x20_Tribe504x2
GO:0007179	44	12	0.0048583	0.000981535	4.95	E	7.3e-07	***	0.00577	***	biological_process	transforming growth factor beta receptor signaling pathway	Tribe83x14
GO:0016042	360	98	0.0396761	0.00803632	4.94	E	2.2e-16	***	1.74e-12	***	biological_process	lipid catabolic process	Tribe106x2_Tribe231x2_Tribe33x68_Tribe37x56_Tribe39x34_Tribe51x2_Tribe515x2_Tribe609x4_Tribe638x2_Tribe94x20
GO:0000302	42	11	0.00445	0.000950862	4.68	E	5.34e-06	***	0.0422	**	biological_process	response to reactive oxygen species	Tribe104x22_Tribe278x4_Tribe65x2
GO:0005975	879	230	0.0931174	0.0199068	4.68	E	2.2e-16	***	1.74e-12	***	biological_process	carbohydrate metabolic process	Tribe105x22_Tribe1097x2_Tribe116x2_Tribe121x12_Tribe122x14_Tribe124x12_Tribe136x2_Tribe139x18_Tribe147x8_Tribe160x10_Tribe186x12_Tribe194x14_Tribe206x10_Tribe21x26_Tribe234x2_Tribe24x8_Tribe240x8_Tribe246x8_Tribe257x8_Tribe283x4_Tribe294x2_Tribe357x4_Tribe37x56_Tribe371x4_Tribe45x46_Tribe46x26_Tribe477x2_Tribe478x2_Tribe535x2_Tribe636x4_Tribe67x2_Tribe73x28_Tribe82x8_Tribe89x18
GO:0000045	54	14	0.00567	0.00122692	4.62	E	2.45e-07	***	0.00194	***	biological_process	autophagic vacuole assembly	Tribe43x34
GO:0050775	54	14	0.00566802	0.00122692	4.62	E	2.45e-07	***	0.00194	***	biological_process	positive regulation of dendrite morphogenesis	Tribe39x20
GO:0008203	142	36	0.0145749	0.00325133	4.48	E	2.2e-16	***	1.74e-12	***	biological_process	cholesterol metabolic process	Tribe104x22_Tribe106x4_Tribe39x26_Tribe88x2
GO:0007338	56	14	0.00566802	0.00128827	4.4	E	5.89e-07	***	0.00465	***	biological_process	single fertilization	Tribe357x4_Tribe45x24
GO:0051262	90	22	0.00890688	0.00208576	4.27	E	4e-10	***	3.16e-06	***	biological_process	protein tetramerization	Tribe104x22_Tribe39x20
GO:0046274	66	16	0.00647773	0.00153365	4.22	E	1.74e-07	***	0.00137	***	biological_process	lignin catabolic process	Tribe24x50
GO:0060041	66	16	0.00647773	0.00153365	4.22	E	1.74e-07	***	0.00137	***	biological_process	retina development in camera-type eye	Tribe12x14_Tribe39x20
GO:0009311	59	14	0.00566802	0.00138028	4.11	E	1.95e-06	***	0.0154	**	biological_process	oligosaccharide metabolic process	Tribe147x4_Tribe186x2_Tribe454x2_Tribe58x36
GO:0007517	97	22	0.00890688	0.00230047	3.87	E	5.58e-09	***	4.41e-05	***	biological_process	muscle organ development	Tribe257x8_Tribe39x20
GO:0007124	81	18	0.00728745	0.0019324	3.77	E	2.93e-07	***	0.00231	***	biological_process	pseudohyphal growth	Tribe138x18_Tribe161x10_Tribe164x2
GO:0009405	96	20	0.00809717	0.00233115	3.47	E	3.61e-07	***	0.00285	***	biological_process	pathogenesis	Tribe106x2_Tribe290x6_Tribe45x4_Tribe83x16_Tribe88x8
GO:0008202	147	30	0.0121457	0.00358874	3.38	E	6.2e-10	***	4.9e-06	***	biological_process	steroid metabolic process	Tribe106x4_Tribe143x18_Tribe39x26_Tribe88x2
GO:0006955	155	30	0.0121457	0.00383412	3.17	E	5.01e-09	***	3.96e-05	***	biological_process	immune response	Tribe315x2_Tribe45x46
GO:0007155	155	30	0.0121457	0.00383412	3.17	E	5.01e-09	***	3.96e-05	***	biological_process	cell adhesion	Tribe169x12_Tribe290x6_Tribe39x26_Tribe517x2_Tribe901x2
GO:0007047	331	62	0.0251012	0.00825103	3.04	E	2.2e-16	***	1.74e-12	***	biological_process	cellular cell wall organization	Tribe115x18_Tribe138x18_Tribe244x2_Tribe25x2_Tribe454x2_Tribe477x2_Tribe478x2_Tribe535x2_Tribe628x2_Tribe636x4_Tribe73x28_Tribe82x4_Tribe83x22_Tribe88x4
GO:0006952	118	22	0.00890688	0.0029446	3.02	E	2e-06	***	0.0158	**	biological_process	defense response	Tribe163x8_Tribe250x4_Tribe394x6_Tribe83x28
GO:0008152	1939	344	0.139271	0.0489234	2.85	E	2.2e-16	***	1.74e-12	***	biological_process	metabolic process	Tribe103x12_Tribe105x22_Tribe1097x2_Tribe11x2_Tribe116x4_Tribe121x12_Tribe122x12_Tribe124x12_Tribe136x16_Tribe138x18_Tribe139x18_Tribe143x20_Tribe147x10_Tribe151x18_Tribe160x10_Tribe163x8_Tribe186x12_Tribe194x14_Tribe200x4_Tribe205x4_Tribe206x10_Tribe21x24_Tribe214x4_Tribe234x2_Tribe239x8_Tribe24x8_Tribe240x8_Tribe244x4_Tribe257x8_Tribe283x4_Tribe294x2_Tribe33x68_Tribe347x2_Tribe357x4_Tribe37x54_…
GO:0007039	321	54	0.0218623	0.00818968	2.67	E	1.29e-11	***	1.02e-07	***	biological_process	vacuolar protein catabolic process	Tribe12x50_Tribe153x16_Tribe156x2_Tribe238x6_Tribe43x14_Tribe479x2_Tribe535x2_Tribe576x4_Tribe59x22_Tribe82x4_Tribe83x28
GO:0006417	635	16	0.00647773	0.0189866	2.93	D	1e-05	***	0.079	*	biological_process	regulation of translation
GO:0006357	460	8	0.00323887	0.0138642	4.28	D	1.17e-05	***	0.0924	*	biological_process	regulation of transcription from RNA polymerase II promoter
GO:0040007	467	8	0.00323887	0.0140789	4.35	D	8.97e-06	***	0.0709	*	biological_process	growth
GO:0006412	872	14	0.00566802	0.0263174	4.64	D	3.23e-10	***	2.55e-06	***	biological_process	translation
GO:0006810	2111	32	0.0129555	0.0637691	4.92	D	2.2e-16	***	1.74e-12	***	biological_process	transport
GO:0032196	418	6	0.00242915	0.0126373	5.2	D	1.03e-05	***	0.0812	*	biological_process	transposition
GO:0006511	419	6	0.00242915	0.0126679	5.21	D	9.89e-06	***	0.0781	*	biological_process	ubiquitin-dependent protein catabolic process
GO:0002119	572	8	0.00324	0.0172996	5.34	D	1.63e-07	***	0.00129	***	biological_process	nematode larval development
GO:0042254	1023	14	0.00566802	0.030949	5.46	D	9.56e-13	***	7.55e-09	***	biological_process	ribosome biogenesis
GO:0015031	890	12	0.0048583	0.0269309	5.54	D	2.76e-11	***	2.18e-07	***	biological_process	protein transport
GO:0007165	776	10	0.00404858	0.0234955	5.8	D	3.75e-10	***	2.96e-06	***	biological_process	signal transduction
GO:0006355	1414	18	0.00728745	0.0428195	5.88	D	2.2e-16	***	1.74e-12	***	biological_process	regulation of transcription, DNA-dependent
GO:0006310	637	8	0.00323887	0.0192933	5.96	D	1.33e-08	***	0.000105	***	biological_process	DNA recombination
GO:0006350	1458	18	0.00728745	0.0441691	6.06	D	2.2e-16	***	1.74e-12	***	biological_process	transcription
GO:0006811	490	6	0.00242915	0.0148457	6.11	D	6.35e-07	***	0.00502	***	biological_process	ion transport
GO:0055085	498	6	0.00242915	0.0150911	6.21	D	4.66e-07	***	0.00368	***	biological_process	transmembrane transport
GO:0006974	882	10	0.00404858	0.0267468	6.61	D	6e-12	***	4.74e-08	***	biological_process	response to DNA damage stimulus
GO:0051301	558	6	0.00242915	0.0169315	6.97	D	4.5e-08	***	0.000355	***	biological_process	cell division
GO:0007049	975	10	0.00404858	0.0295994	7.31	D	1.54e-13	***	1.22e-09	***	biological_process	cell cycle
GO:0006281	870	8	0.00323887	0.0264401	8.16	D	1.43e-12	***	1.13e-08	***	biological_process	DNA repair
GO:0007067	392	2	0.000809717	0.0119625	14.77	D	6.23e-07	***	0.00492	***	biological_process	mitosis
GO:0016072	447	2	0.000809717	0.0136495	16.86	D	6.98e-08	***	0.000551	***	biological_process	rRNA metabolic process
GO:0006468	605	2	0.000809717	0.0184958	22.84	D	1.29e-10	***	1.02e-06	***	biological_process	protein amino acid phosphorylation
GO:0000398	372	0	0	0.0114103	inf	D	1.65e-07	***	0.0013	***	biological_process	nuclear mRNA splicing, via spliceosome
GO:0006364	450	0	0	0.0138028	inf	D	7.29e-09	***	5.76e-05	***	biological_process	rRNA processing
GO:0006397	651	0	0	0.0199681	inf	D	2.35e-12	***	1.86e-08	***	biological_process	mRNA processing
GO:0006897	321	0	0	0.00984602	inf	D	1.27e-06	***	0.01	**	biological_process	endocytosis
GO:0007059	296	0	0	0.0090792	inf	D	3.46e-06	***	0.0273	**	biological_process	chromosome segregation
GO:0008380	553	0	0	0.0169621	inf	D	1.19e-10	***	9.4e-07	***	biological_process	RNA splicing
GO:0018193	281	0	0	0.0086191	inf	D	6.32e-06	***	0.0499	**	biological_process	peptidyl-amino acid modification

## Sheet: GO_Bio_proc_PUC
PUCCINIA SECRETOME
<GOs>	<Total_occurrences>	<Occurrences_in_Secretome>	<Frequency_in_Secretome>	<Frequency_Others>	<Enrichment_fold>	<Enrichment/Depletion>	<p-value>	<Significance>	<Bonferoni_correction>	<Corrected_Significance>	<Ontology_family>	<GO_description>	<Found_in_Tribe_x_times>
GO:0006397	333	0	0	0.0197111	inf	D	3.49e-07	***	0.00256	***	biological_process	mRNA processing
GO:0008380	287	0	0	0.0169883	inf	D	2.5e-06	***	0.0183	**	biological_process	RNA splicing
GO:0006468	313	2	0.00148478	0.0184089	12.3984	D	6.99e-06	***	0.0512	*	biological_process	protein amino acid phosphorylation
GO:0015031	440	4	0.00296956	0.025808	8.69084	D	2.4e-07	***	0.00176	***	biological_process	protein transport
GO:0006310	523	6	0.00445434	0.0306026	6.87028	D	5.05e-08	***	0.00037	***	biological_process	DNA recombination
GO:0006810	1048	14	0.0103935	0.0612052	5.88881	D	1.99e-14	***	1.46e-10	***	biological_process	transport
GO:0006281	515	8	0.00593912	0.0300107	5.05304	D	4.48e-07	***	0.00328	***	biological_process	DNA repair
GO:0007049	451	8	0.00593912	0.0262223	4.41518	D	6.12e-06	***	0.0448	**	biological_process	cell cycle
GO:0042254	542	10	0.0074239	0.0314905	4.24177	D	8.53e-07	***	0.00624	***	biological_process	ribosome biogenesis
GO:0006974	496	10	0.0074239	0.0287676	3.875	D	5.41e-06	***	0.0396	**	biological_process	response to DNA damage stimulus
GO:0006355	724	16	0.0118782	0.0419084	3.52816	D	8.3e-08	***	0.000608	***	biological_process	regulation of transcription, DNA-dependent
GO:0006350	736	18	0.013363	0.0425003	3.18044	D	2.5e-07	***	0.00183	***	biological_process	transcription
GO:0008152	880	166	0.123237	0.0422635	2.91591	E	2.2e-16	***	1.61e-12	***	biological_process	metabolic process	Tribe103x6_Tribe105x18_Tribe1097x2_Tribe11x2_Tribe116x2_Tribe121x8_Tribe122x4_Tribe124x12_Tribe136x8_Tribe138x14_Tribe139x10_Tribe143x12_Tribe147x6_Tribe151x6_Tribe160x6_Tribe163x8_Tribe186x8_Tribe194x6_Tribe200x2_Tribe205x2_Tribe206x10_Tribe21x16_Tribe239x6_Tribe24x4_Tribe240x4_Tribe244x2_Tribe257x4_Tribe283x2_Tribe33x40_Tribe357x2_Tribe37x30_Tribe371x4_Tribe39x2_Tribe394x4_Tribe40x2_Tribe45x32_…
GO:0007039	146	30	0.0222717	0.00686634	3.24361	E	2.72e-09	***	1.99e-05	***	biological_process	vacuolar protein catabolic process	Tribe12x24_Tribe153x16_Tribe238x6_Tribe43x8_Tribe535x2_Tribe576x2_Tribe59x14_Tribe82x2_Tribe83x14
GO:0007047	156	34	0.0252413	0.0072215	3.4953	E	1.4e-11	***	1.02e-07	***	biological_process	cellular cell wall organization	Tribe115x14_Tribe138x14_Tribe25x2_Tribe454x2_Tribe477x2_Tribe478x2_Tribe535x2_Tribe636x2_Tribe73x12_Tribe83x10_Tribe88x4
GO:0030435	157	36	0.0267261	0.00716231	3.73149	E	2.35e-13	***	1.72e-09	***	biological_process	sporulation resulting in formation of a cellular spore	Tribe136x8_Tribe238x6_Tribe37x32_Tribe43x8_Tribe45x6_Tribe636x2_Tribe64x8_Tribe73x8_Tribe88x20
GO:0006955	77	18	0.013363	0.00349236	3.82636	E	2.48e-07	***	0.00182	***	biological_process	immune response	Tribe45x32
GO:0006952	67	16	0.0118782	0.00301882	3.93473	E	7.87e-07	***	0.00576	***	biological_process	defense response	Tribe163x8_Tribe250x2_Tribe394x4_Tribe83x14
GO:0005975	394	108	0.0801782	0.0169291	4.73612	E	2.2e-16	***	1.61e-12	***	biological_process	carbohydrate metabolic process	Tribe105x18_Tribe1097x2_Tribe116x2_Tribe121x8_Tribe122x6_Tribe124x12_Tribe139x10_Tribe147x4_Tribe160x6_Tribe186x8_Tribe194x6_Tribe206x10_Tribe21x16_Tribe24x4_Tribe240x4_Tribe257x4_Tribe283x2_Tribe357x2_Tribe37x32_Tribe371x4_Tribe45x32_Tribe46x10_Tribe477x2_Tribe478x2_Tribe535x2_Tribe636x2_Tribe67x2_Tribe73x12_Tribe82x4_Tribe89x16
GO:0009272	36	10	0.0074239	0.00153901	4.82383	E	1.27e-05	***	0.0933	*	biological_process	fungal-type cell wall biogenesis	Tribe138x14_Tribe257x2
GO:0050832	36	10	0.0074239	0.00153901	4.82383	E	1.27e-05	***	0.0933	*	biological_process	defense response to fungus	Tribe163x8_Tribe394x4_Tribe7x2
GO:0016042	149	44	0.0326652	0.00621522	5.25567	E	2.2e-16	***	1.61e-12	***	biological_process	lipid catabolic process	Tribe106x2_Tribe231x2_Tribe33x40_Tribe37x32_Tribe39x10_Tribe51x2_Tribe515x2_Tribe609x2_Tribe638x2_Tribe94x8
GO:0007124	44	14	0.0103935	0.00177578	5.85291	E	3.29e-09	***	2.41e-05	***	biological_process	pseudohyphal growth	Tribe138x14_Tribe161x6_Tribe164x2
GO:0030476	57	20	0.0148478	0.00219013	6.77943	E	8.72e-15	***	6.39e-11	***	biological_process	ascospore wall assembly	Tribe290x4_Tribe37x32_Tribe477x2_Tribe636x2
GO:0005992	21	8	0.00593912	0.000769504	7.71812	E	6.8e-07	***	0.00498	***	biological_process	trehalose biosynthetic process	Tribe1097x2_Tribe150x10_Tribe244x4_Tribe896x2
GO:0007117	25	10	0.0074239	0.000887889	8.3613	E	4.7e-09	***	3.44e-05	***	biological_process	budding cell bud growth	Tribe138x14
GO:0009877	39	16	0.0118782	0.00136143	8.72483	E	1.03e-14	***	7.54e-11	***	biological_process	nodulation	Tribe37x26
GO:0009395	48	20	0.0148478	0.00165739	8.95853	E	2.2e-16	***	1.61e-12	***	biological_process	phospholipid catabolic process	Tribe33x40
GO:0006805	19	8	0.00593912	0.000651119	9.12141	E	8.73e-08	***	0.000639	***	biological_process	xenobiotic metabolic process	Tribe163x8_Tribe394x4
GO:0007179	19	8	0.00593912	0.000651119	9.12141	E	8.73e-08	***	0.000639	***	biological_process	transforming growth factor beta receptor signaling pathway	Tribe83x10
GO:0019285	19	8	0.00593912	0.000651119	9.12141	E	8.73e-08	***	0.000639	***	biological_process	glycine betaine biosynthetic process from choline	Tribe66x18
GO:0007586	56	24	0.0178174	0.00189416	9.40646	E	2.2e-16	***	1.61e-12	***	biological_process	digestion	Tribe156x2_Tribe43x24_Tribe45x22
GO:0007566	18	8	0.00593912	0.000591926	10.0336	E	2.63e-08	***	0.000193	***	biological_process	embryo implantation	Tribe65x8_Tribe901x2
GO:0019886	18	8	0.00593912	0.000591926	10.0336	E	2.63e-08	***	0.000193	***	biological_process	antigen processing and presentation of exogenous peptide antigen via MHC class II	Tribe43x18
GO:0046475	45	20	0.0148478	0.00147981	10.0336	E	2.2e-16	***	1.61e-12	***	biological_process	glycerophospholipid catabolic process	Tribe33x40_Tribe638x2
GO:0046716	18	8	0.00593912	0.000591926	10.0336	E	2.63e-08	***	0.000193	***	biological_process	muscle cell homeostasis	Tribe257x4_Tribe65x8_Tribe82x2
GO:0019430	13	6	0.00445434	0.000414348	10.7502	E	1.46e-06	***	0.0107	**	biological_process	removal of superoxide radicals	Tribe278x2_Tribe65x8
GO:0045859	13	6	0.00445434	0.000414348	10.7502	E	1.46e-06	***	0.0107	**	biological_process	regulation of protein kinase activity	Tribe65x8
GO:0030384	43	20	0.0148478	0.00136143	10.906	E	2.2e-16	***	1.61e-12	***	biological_process	phosphoinositide metabolic process	Tribe33x40
GO:0009607	34	16	0.0118782	0.00106547	11.1484	E	2.2e-16	***	1.61e-12	***	biological_process	response to biotic stimulus	Tribe163x8_Tribe394x4_Tribe83x14
GO:0051707	17	8	0.00593912	0.000532734	11.1484	E	6.87e-09	***	5.03e-05	***	biological_process	response to other organism	Tribe163x8_Tribe167x2_Tribe394x4
GO:0009617	38	18	0.013363	0.00118385	11.2878	E	2.2e-16	***	1.61e-12	***	biological_process	response to bacterium	Tribe290x2_Tribe45x32
GO:0000272	146	70	0.0519673	0.00449864	11.5518	E	2.2e-16	***	1.61e-12	***	biological_process	polysaccharide catabolic process	Tribe105x18_Tribe121x2_Tribe139x10_Tribe160x6_Tribe194x6_Tribe24x4_Tribe240x4_Tribe357x2_Tribe37x32_Tribe45x32_Tribe46x10_Tribe89x16
GO:0030245	74	36	0.0267261	0.00224932	11.8818	E	2.2e-16	***	1.61e-12	***	biological_process	cellulose catabolic process	Tribe105x18_Tribe121x2_Tribe139x10_Tribe160x6_Tribe24x8_Tribe240x4_Tribe46x10_Tribe89x16
GO:0006650	41	20	0.0148478	0.00124304	11.9447	E	2.2e-16	***	1.61e-12	***	biological_process	glycerophospholipid metabolic process	Tribe33x40
GO:0006032	68	34	0.0252413	0.00201255	12.5419	E	2.2e-16	***	1.61e-12	***	biological_process	chitin catabolic process	Tribe357x2_Tribe37x32_Tribe45x32
GO:0006660	40	20	0.0148478	0.00118385	12.5419	E	2.2e-16	***	1.61e-12	***	biological_process	phosphatidylserine catabolic process	Tribe33x40
GO:0006801	32	16	0.0118782	0.000947082	12.5419	E	2.2e-16	***	1.61e-12	***	biological_process	superoxide metabolic process	Tribe278x2_Tribe65x18
GO:0043085	12	6	0.00445434	0.000355156	12.5419	E	3.49e-07	***	0.00256	***	biological_process	positive regulation of catalytic activity	Tribe65x8
GO:0000187	15	8	0.00593912	0.000414348	14.3337	E	2.72e-10	***	1.99e-06	***	biological_process	activation of MAPK activity	Tribe517x2_Tribe65x8
GO:0016052	26	14	0.0103935	0.000710311	14.6323	E	2.2e-16	***	1.61e-12	***	biological_process	carbohydrate catabolic process	Tribe138x14_Tribe139x4_Tribe206x8
GO:0051603	11	6	0.00445434	0.000295963	15.0503	E	6.44e-08	***	0.000471	***	biological_process	proteolysis involved in cellular protein catabolic process	Tribe238x6
GO:0051881	11	6	0.00445434	0.000295963	15.0503	E	6.44e-08	***	0.000471	***	biological_process	regulation of mitochondrial membrane potential	Tribe278x2_Tribe65x8
GO:0006030	32	18	0.013363	0.000828697	16.1254	E	2.2e-16	***	1.61e-12	***	biological_process	chitin metabolic process	Tribe45x32
GO:0045493	42	24	0.0178174	0.00106547	16.7226	E	2.2e-16	***	1.61e-12	***	biological_process	xylan catabolic process	Tribe139x10_Tribe257x2_Tribe37x30
GO:0001101	27	16	0.0118782	0.000651119	18.2428	E	2.2e-16	***	1.61e-12	***	biological_process	response to acid	Tribe45x22
GO:0006583	10	6	0.00445434	0.00023677	18.8129	E	8.45e-09	***	6.19e-05	***	biological_process	melanin biosynthetic process from tyrosine	Tribe103x6_Tribe24x4
GO:0048678	10	6	0.00445434	0.00023677	18.8129	E	8.45e-09	***	6.19e-05	***	biological_process	response to axon injury	Tribe278x2_Tribe65x8
GO:0060052	10	6	0.00445434	0.00023677	18.8129	E	8.45e-09	***	6.19e-05	***	biological_process	neurofilament cytoskeleton organization	Tribe65x8
GO:0042545	16	10	0.0074239	0.000355156	20.9032	E	1.78e-15	***	1.31e-11	***	biological_process	cell wall modification	Tribe115x14_Tribe636x2
GO:0009627	25	16	0.0118782	0.000532734	22.2968	E	2.2e-16	***	1.61e-12	***	biological_process	systemic acquired resistance	Tribe163x8_Tribe394x4_Tribe83x12
GO:0010266	12	8	0.00593912	0.00023677	25.0839	E	2.81e-13	***	2.06e-09	***	biological_process	response to vitamin B1	Tribe83x12
GO:0019226	9	6	0.00445434	0.000177578	25.0839	E	7.06e-10	***	5.17e-06	***	biological_process	transmission of nerve impulse	Tribe65x8
GO:0031540	12	8	0.00593912	0.00023677	25.0839	E	2.81e-13	***	2.06e-09	***	biological_process	regulation of anthocyanin biosynthetic process	Tribe163x8_Tribe394x4
GO:0060047	9	6	0.00445434	0.000177578	25.0839	E	7.06e-10	***	5.17e-06	***	biological_process	heart contraction	Tribe65x8
GO:0060088	9	6	0.00445434	0.000177578	25.0839	E	7.06e-10	***	5.17e-06	***	biological_process	auditory receptor cell stereocilium organization	Tribe65x8
GO:0009620	23	16	0.0118782	0.000414348	28.6673	E	2.2e-16	***	1.61e-12	***	biological_process	response to fungus	Tribe45x22
GO:0051692	14	10	0.0074239	0.00023677	31.3549	E	2.2e-16	***	1.61e-12	***	biological_process	cellular oligosaccharide catabolic process	Tribe138x14
GO:0006037	22	16	0.0118782	0.000355156	33.4452	E	2.2e-16	***	1.61e-12	***	biological_process	cell wall chitin metabolic process	Tribe45x22
GO:0032876	11	8	0.00593912	0.000177578	33.4452	E	1.23e-14	***	9.01e-11	***	biological_process	negative regulation of DNA endoreduplication	Tribe83x10
GO:0001819	8	6	0.00445434	0.000118385	37.6258	E	3.17e-11	***	2.32e-07	***	biological_process	positive regulation of cytokine production	Tribe65x8
GO:0001895	8	6	0.00445434	0.000118385	37.6258	E	3.17e-11	***	2.32e-07	***	biological_process	retina homeostasis	Tribe65x8
GO:0002262	8	6	0.00445434	0.000118385	37.6258	E	3.17e-11	***	2.32e-07	***	biological_process	myeloid cell homeostasis	Tribe65x8
GO:0032287	8	6	0.00445434	0.000118385	37.6258	E	3.17e-11	***	2.32e-07	***	biological_process	myelin maintenance in the peripheral nervous system	Tribe65x8
GO:0045541	8	6	0.00445434	0.000118385	37.6258	E	3.17e-11	***	2.32e-07	***	biological_process	negative regulation of cholesterol biosynthetic process	Tribe65x8
GO:0060087	8	6	0.00445434	0.000118385	37.6258	E	3.17e-11	***	2.32e-07	***	biological_process	relaxation of vascular smooth muscle	Tribe65x8
GO:0051171	6	6	0.00445434	0	inf	E	2.89e-15	***	2.12e-11	***	biological_process	regulation of nitrogen compound metabolic process	Tribe238x6

## Sheet: GO_Bio_proc_MEL
MELAMPSORA SECRETOME
<GOs>	<Total_occurrences>	<Occurrences_in_Secretome>	<Frequency_in_Secretome>	<Frequency_Others>	<Enrichment_fold>	<Enrichment/Depletion>	<p-value>	<Significance>	<Bonferoni_correction>	<Corrected_Significance>	<Ontology_family>	<GO_description>	<Found_in_Tribe_x_times>
GO:0006281	355	0	0	0.0225999	inf	D	6.22e-07	***	0.00467	***	biological_process	DNA repair
GO:0006350	722	0	0	0.0459638	inf	D	3.66e-13	***	2.75e-09	***	biological_process	transcription
GO:0006397	318	0	0	0.0202445	inf	D	2.6e-06	***	0.0195	**	biological_process	mRNA processing
GO:0006468	292	0	0	0.0185893	inf	D	7.09e-06	***	0.0533	*	biological_process	protein amino acid phosphorylation
GO:0006974	386	0	0	0.0245735	inf	D	1.88e-07	***	0.00141	***	biological_process	response to DNA damage stimulus
GO:0006355	690	2	0.00178094	0.0439267	24.7	D	1.18e-11	***	8.87e-08	***	biological_process	regulation of transcription, DNA-dependent
GO:0007049	524	2	0.00178094	0.0333588	18.7	D	7.76e-09	***	5.83e-05	***	biological_process	cell cycle
GO:0042254	481	4	0.00356189	0.0306213	8.6	D	3.13e-07	***	0.00235	***	biological_process	ribosome biogenesis
GO:0006412	429	4	0.00356189	0.0273109	7.7	D	2.27e-06	***	0.017	**	biological_process	translation
GO:0007165	418	4	0.00356189	0.0266106	7.5	D	3.44e-06	***	0.0259	**	biological_process	signal transduction
GO:0006810	1063	18	0.0160285	0.0676725	4.2	D	2.79e-11	***	2.1e-07	***	biological_process	transport
GO:0006508	346	48	0.0427427	0.022027	1.9	E	1.07e-07	***	0.000803	***	biological_process	proteolysis	Tribe12x2_Tribe156x2_Tribe168x2_Tribe193x4_Tribe290x2_Tribe42x10_Tribe43x22_Tribe55x4_Tribe576x2_Tribe59x10_Tribe82x2_Tribe99x2
GO:0006629	254	36	0.032057	0.0161701	2	E	2.6e-06	***	0.0195	**	biological_process	lipid metabolic process	Tribe105x4_Tribe151x4_Tribe193x4_Tribe231x2_Tribe39x16_Tribe50x2_Tribe609x2
GO:0007047	175	28	0.0249332	0.0111408	2.2	E	1.45e-06	***	0.0109	**	biological_process	cellular cell wall organization	Tribe115x4_Tribe138x4_Tribe244x2_Tribe628x2_Tribe636x2_Tribe73x16_Tribe82x4_Tribe83x12
GO:0008152	1059	178	0.158504	0.0674179	2.4	E	2.2e-16	***	1.65e-12	***	biological_process	metabolic process	Tribe103x6_Tribe105x4_Tribe116x2_Tribe121x4_Tribe122x8_Tribe136x8_Tribe138x4_Tribe139x8_Tribe143x8_Tribe147x4_Tribe151x12_Tribe160x4_Tribe186x4_Tribe194x8_Tribe200x2_Tribe205x2_Tribe21x8_Tribe214x4_Tribe234x2_Tribe239x2_Tribe24x4_Tribe240x4_Tribe244x2_Tribe257x4_Tribe283x2_Tribe294x2_Tribe33x28_Tribe347x2_Tribe357x2_Tribe37x24_Tribe39x16_Tribe394x2_Tribe45x14_Tribe46x22_Tribe53x2_Tribe58x18_Tribe…
GO:0046677	87	18	0.0160285	0.00553858	2.9	E	4.71e-07	***	0.00354	***	biological_process	response to antibiotic	Tribe64x4_Tribe82x4
GO:0007155	94	22	0.0195904	0.00598421	3.3	E	2.76e-10	***	2.07e-06	***	biological_process	cell adhesion	Tribe169x4_Tribe290x2_Tribe39x18
GO:0030476	68	16	0.0142476	0.004329	3.3	E	9.38e-08	***	0.000705	***	biological_process	ascospore wall assembly	Tribe290x2_Tribe37x24_Tribe636x2
GO:0005975	485	122	0.108638	0.030876	3.5	E	2.2e-16	***	1.65e-12	***	biological_process	carbohydrate metabolic process	Tribe105x4_Tribe121x4_Tribe122x8_Tribe136x2_Tribe139x8_Tribe147x4_Tribe160x4_Tribe186x4_Tribe194x8_Tribe21x10_Tribe234x2_Tribe24x4_Tribe240x4_Tribe246x8_Tribe257x4_Tribe283x2_Tribe294x2_Tribe357x2_Tribe37x24_Tribe45x14_Tribe46x16_Tribe636x2_Tribe73x16_Tribe82x4_Tribe89x2
GO:0016042	211	54	0.0480855	0.0134326	3.6	E	2.2e-16	***	1.65e-12	***	biological_process	lipid catabolic process	Tribe33x28_Tribe37x24_Tribe39x24_Tribe609x2_Tribe94x12
GO:0006660	38	10	0.00890472	0.00241915	3.7	E	5.83e-06	***	0.0438	**	biological_process	phosphatidylserine catabolic process	Tribe33x28
GO:0007586	67	18	0.0160285	0.00426534	3.8	E	1.64e-10	***	1.23e-06	***	biological_process	digestion	Tribe156x2_Tribe43x20_Tribe45x6
GO:0045493	67	18	0.0160285	0.00426534	3.8	E	1.64e-10	***	1.23e-06	***	biological_process	xylan catabolic process	Tribe139x8_Tribe225x6_Tribe231x2_Tribe37x24_Tribe636x2
GO:0009405	52	14	0.0124666	0.00331042	3.8	E	2.37e-08	***	0.000178	***	biological_process	pathogenesis	Tribe290x2_Tribe45x2_Tribe83x8
GO:0008202	94	26	0.0231523	0.00598421	3.9	E	1.59e-15	***	1.19e-11	***	biological_process	steroid metabolic process	Tribe143x8_Tribe39x16
GO:0007517	64	18	0.0160285	0.00407436	3.9	E	3.14e-11	***	2.36e-07	***	biological_process	muscle organ development	Tribe257x4_Tribe39x12
GO:0051262	61	18	0.0160285	0.00388337	4.1	E	5.08e-12	***	3.82e-08	***	biological_process	protein tetramerization	Tribe104x12_Tribe39x12
GO:0009267	47	14	0.0124666	0.00299	4.2	E	1.31e-09	***	9.81e-06	***	biological_process	cellular response to starvation	Tribe156x2_Tribe43x6
GO:0050775	39	12	0.0106857	0.00248281	4.3	E	1.09e-08	***	8.18e-05	***	biological_process	positive regulation of dendrite morphogenesis	Tribe39x12
GO:0009611	58	18	0.0160285	0.00369239	4.3	E	6.75e-13	***	5.07e-09	***	biological_process	response to wounding	Tribe39x12
GO:0009311	32	10	0.00890472	0.00203718	4.4	E	1.77e-07	***	0.00133	***	biological_process	oligosaccharide metabolic process	Tribe147x2_Tribe58x18
GO:0030435	203	64	0.0569902	0.0129234	4.4	E	2.2e-16	***	1.65e-12	***	biological_process	sporulation resulting in formation of a cellular spore	Tribe136x8_Tribe156x2_Tribe37x24_Tribe43x6_Tribe45x2_Tribe636x2_Tribe64x10_Tribe73x8
GO:0060041	44	14	0.0124666	0.00280112	4.5	E	1.65e-10	***	1.24e-06	***	biological_process	retina development in camera-type eye	Tribe12x6_Tribe39x12
GO:0008203	93	30	0.0267142	0.00592055	4.5	E	2.2e-16	***	1.65e-12	***	biological_process	cholesterol metabolic process	Tribe104x12_Tribe39x16
GO:0009617	36	12	0.0106857	0.00229183	4.7	E	1.18e-09	***	8.86e-06	***	biological_process	response to bacterium	Tribe290x2_Tribe45x14
GO:0016237	29	10	0.00890472	0.00184619	4.8	E	1.76e-08	***	0.000132	***	biological_process	microautophagy	Tribe156x2_Tribe43x6
GO:0050772	34	12	0.0106857	0.0021645	4.9	E	2.14e-10	***	1.61e-06	***	biological_process	positive regulation of axonogenesis	Tribe39x12
GO:0031623	39	14	0.0124666	0.00248281	5	E	2.54e-12	***	1.91e-08	***	biological_process	receptor internalization	Tribe39x12
GO:0006032	72	26	0.0231523	0.00458365	5.1	E	2.2e-16	***	1.65e-12	***	biological_process	chitin catabolic process	Tribe357x2_Tribe37x24_Tribe45x14
GO:0006073	16	6	0.00534283	0.00101859	5.2	E	8.88e-06	***	0.0668	*	biological_process	cellular glucan metabolic process	Tribe636x2_Tribe73x8
GO:0001315	21	8	0.00712378	0.0013369	5.3	E	9.47e-08	***	0.000712	***	biological_process	age-dependent response to reactive oxygen species	Tribe104x8_Tribe278x2
GO:0006581	36	14	0.0124666	0.00229183	5.4	E	1.17e-13	***	8.79e-10	***	biological_process	acetylcholine catabolic process	Tribe39x16
GO:0008291	30	12	0.0106857	0.00190986	5.6	E	3.51e-12	***	2.64e-08	***	biological_process	acetylcholine metabolic process	Tribe39x12
GO:0009056	20	8	0.00712378	0.00127324	5.6	E	3.24e-08	***	0.000243	***	biological_process	catabolic process	Tribe39x12
GO:0019695	30	12	0.0106857	0.00190986	5.6	E	3.51e-12	***	2.64e-08	***	biological_process	choline metabolic process	Tribe39x12
GO:0042135	60	24	0.0213713	0.00381971	5.6	E	2.2e-16	***	1.65e-12	***	biological_process	neurotransmitter catabolic process	Tribe39x22
GO:0000272	196	80	0.0712378	0.0124777	5.7	E	2.2e-16	***	1.65e-12	***	biological_process	polysaccharide catabolic process	Tribe105x4_Tribe121x2_Tribe139x8_Tribe160x4_Tribe194x8_Tribe234x2_Tribe24x4_Tribe240x2_Tribe357x2_Tribe37x24_Tribe45x14_Tribe46x16_Tribe636x2_Tribe89x2
GO:0007416	44	18	0.0160285	0.00280112	5.7	E	2.2e-16	***	1.65e-12	***	biological_process	synapse assembly	Tribe39x16
GO:0045212	34	14	0.0124666	0.0021645	5.8	E	1.1e-14	***	8.3e-11	***	biological_process	neurotransmitter receptor biosynthetic process	Tribe39x12
GO:0001919	33	14	0.0124666	0.00210084	5.9	E	3.04e-15	***	2.28e-11	***	biological_process	regulation of receptor recycling	Tribe39x12
GO:0002076	41	18	0.0160285	0.00261013	6.1	E	2.2e-16	***	1.65e-12	***	biological_process	osteoblast development	Tribe39x16
GO:0006583	22	10	0.00890472	0.00140056	6.4	E	6.56e-12	***	4.93e-08	***	biological_process	melanin biosynthetic process from tyrosine	Tribe103x6_Tribe24x4
GO:0030245	111	52	0.0463045	0.00706646	6.6	E	2.2e-16	***	1.65e-12	***	biological_process	cellulose catabolic process	Tribe105x4_Tribe121x2_Tribe139x8_Tribe160x4_Tribe231x2_Tribe234x2_Tribe24x4_Tribe240x2_Tribe46x16_Tribe89x2
GO:0006030	25	12	0.0106857	0.00159155	6.7	E	3.12e-15	***	2.35e-11	***	biological_process	chitin metabolic process	Tribe45x10
GO:0042545	12	6	0.00534283	0.000763942	7	E	5.38e-08	***	0.000404	***	biological_process	cell wall modification	Tribe115x4_Tribe636x2
GO:0032223	34	18	0.0160285	0.0021645	7.4	E	2.2e-16	***	1.65e-12	***	biological_process	negative regulation of synaptic transmission, cholinergic	Tribe39x12
GO:0042982	34	18	0.0160285	0.0021645	7.4	E	2.2e-16	***	1.65e-12	***	biological_process	amyloid precursor protein metabolic process	Tribe39x12
GO:0050714	34	18	0.0160285	0.0021645	7.4	E	2.2e-16	***	1.65e-12	***	biological_process	positive regulation of protein secretion	Tribe39x12
GO:0001507	40	22	0.0195904	0.00254647	7.7	E	2.2e-16	***	1.65e-12	***	biological_process	acetylcholine catabolic process in synaptic cleft	Tribe39x14
GO:0015671	10	6	0.00534283	0.000636618	8.4	E	9.01e-10	***	6.77e-06	***	biological_process	oxygen transport	Tribe103x2
GO:0043086	22	14	0.0124666	0.00140056	8.9	E	2.2e-16	***	1.65e-12	***	biological_process	negative regulation of catalytic activity
GO:0009820	28	18	0.0160285	0.00178253	9	E	2.2e-16	***	1.65e-12	***	biological_process	alkaloid metabolic process	Tribe64x6
GO:0009828	6	4	0.00356189	0.000381971	9.3	E	3.94e-07	***	0.00296	***	biological_process	plant-type cell wall loosening
GO:0009831	6	4	0.00356189	0.000381971	9.3	E	3.94e-07	***	0.00296	***	biological_process	plant-type cell wall modification involved in multidimensional cell growth	Tribe85x2
GO:0015833	6	4	0.00356189	0.000381971	9.3	E	3.94e-07	***	0.00296	***	biological_process	peptide transport
GO:0046373	6	4	0.00356189	0.000381971	9.3	E	3.94e-07	***	0.00296	***	biological_process	L-arabinose metabolic process	Tribe347x2
GO:0050783	18	12	0.0106857	0.00114591	9.3	E	2.2e-16	***	1.65e-12	***	biological_process	cocaine metabolic process	Tribe39x4
GO:0042730	8	6	0.00534283	0.000509295	10.5	E	1.95e-12	***	1.47e-08	***	biological_process	fibrinolysis
GO:0009690	13	10	0.00890472	0.000827604	10.8	E	2.2e-16	***	1.65e-12	***	biological_process	cytokinin metabolic process	Tribe64x2
GO:0006949	5	4	0.00356189	0.000318309	11.2	E	1.38e-08	***	0.000104	***	biological_process	syncytium formation
GO:0030574	5	4	0.00356189	0.000318309	11.2	E	1.38e-08	***	0.000104	***	biological_process	collagen catabolic process
GO:0009823	16	14	0.0124666	0.00101859	12.2	E	2.2e-16	***	1.65e-12	***	biological_process	cytokinin catabolic process	Tribe64x2
GO:0048507	4	4	0.00356189	0.000254647	14	E	9.24e-11	***	6.94e-07	***	biological_process	meristem development
GO:0051171	4	4	0.00356189	0.000254647	14	E	9.24e-11	***	6.94e-07	***	biological_process	regulation of nitrogen compound metabolic process

## Sheet: GO_Cel_comp_COMB
COMBINED SECRETOMES
<GOs>	<Total_occurrences>	<Occurrences_in_Secretome>	<Frequency_in_Secretome>	<Frequency_Others>	<Enrichment_fold>	<Enrichment/Depletion>	<p-value>	<Significance>	<Bonferoni_correction>	<Corrected_Significance>	<Ontology_family>	<GO_description>	<Found_in_Tribe_x_times>
GO:0033162	4	4	0.00161943	0	inf	E	3.19e-10	***	2.52e-06	***	cellular_component	melanosome membrane
GO:0032839	9	7	0.00283401	6.13e-05	46.2	E	2.12e-14	***	1.67e-10	***	cellular_component	dendrite cytoplasm	Tribe65x8
GO:0000326	6	4	0.00162	6.13e-05	26.4	E	9.08e-07	***	0.00717	***	cellular_component	protein storage vacuole	Tribe180x2
GO:0000327	6	4	0.00162	6.13e-05	26.4	E	9.08e-07	***	0.00717	***	cellular_component	lytic vacuole within protein storage vacuole	Tribe180x2
GO:0009341	22	14	0.00566802	0.000245384	23.1	E	2.2e-16	***	1.74e-12	***	cellular_component	beta-galactosidase complex	Tribe124x12
GO:0046658	26	16	0.00647773	0.00030673	21.12	E	2.2e-16	***	1.74e-12	***	cellular_component	anchored to plasma membrane	Tribe138x18_Tribe257x2_Tribe43x1
GO:0031362	20	12	0.0048583	0.000245384	19.8	E	2.2e-16	***	1.74e-12	***	cellular_component	anchored to external side of plasma membrane	Tribe138x18
GO:0042601	10	6	0.00242915	0.000122692	19.8	E	3.07e-09	***	2.42e-05	***	cellular_component	endospore-forming forespore	Tribe37x8
GO:0009339	14	8	0.00323887	0.000184038	17.6	E	1.01e-11	***	7.96e-08	***	cellular_component	glycolate oxidase complex	Tribe64x4
GO:0030287	14	8	0.00323887	0.000184038	17.6	E	1.01e-11	***	7.96e-08	***	cellular_component	cell wall-bounded periplasmic space	Tribe1097x2_Tribe161x10
GO:0031975	7	4	0.00161943	9.2e-05	17.6	E	8.9e-06	***	0.0703	*	cellular_component	envelope
GO:0005578	35	18	0.00728745	0.00052144	13.98	E	2.2e-16	***	1.74e-12	***	cellular_component	proteinaceous extracellular matrix	Tribe290x4_Tribe45x16
GO:0031012	18	9	0.00364373	0.000276057	13.2	E	2.66e-11	***	2.1e-07	***	cellular_component	extracellular matrix	Tribe65x8_Tribe83x2
GO:0031225	120	60	0.0242915	0.00184038	13.2	E	2.2e-16	***	1.74e-12	***	cellular_component	anchored to membrane	Tribe132x2_Tribe138x18_Tribe24x4_Tribe39x24_Tribe43x1_Tribe477x2_Tribe636x4_Tribe7x4_Tribe73x2
GO:0009505	54	26	0.0105263	0.000858843	12.26	E	2.2e-16	***	1.74e-12	***	cellular_component	plant-type cell wall	Tribe115x12_Tribe180x2_Tribe257x2_Tribe59x14_Tribe636x2
GO:0005605	46	20	0.00809717	0.000797497	10.15	E	2.2e-16	***	1.74e-12	***	cellular_component	basal lamina	Tribe39x20
GO:0000328	74	32	0.013	0.00128827	10.06	E	2.2e-16	***	1.74e-12	***	cellular_component	fungal-type vacuole lumen	Tribe156x2_Tribe238x6_Tribe363x2_Tribe43x14_Tribe59x18
GO:0005631	70	28	0.011336	0.00128827	8.8	E	2.2e-16	***	1.74e-12	***	cellular_component	chitosan layer of spore wall	Tribe37x56
GO:0009897	137	52	0.0210526	0.0026072	8.07	E	2.2e-16	***	1.74e-12	***	cellular_component	external side of plasma membrane	Tribe147x8_Tribe161x10_Tribe186x4_Tribe257x2_Tribe289x4_Tribe33x68_Tribe477x2
GO:0005641	61	22	0.00890688	0.00119625	7.45	E	2.2e-16	***	1.74e-12	***	cellular_component	nuclear envelope lumen	Tribe39x20
GO:0009277	218	76	0.0307692	0.00435556	7.06	E	2.2e-16	***	1.74e-12	***	cellular_component	fungal-type cell wall	Tribe1097x2_Tribe136x16_Tribe161x10_Tribe33x68_Tribe477x2_Tribe478x2_Tribe535x2_Tribe636x4_Tribe73x24_Tribe83x28
GO:0005576	1406	486	0.196761	0.0282191	6.97	E	2.2e-16	***	1.74e-12	***	cellular_component	extracellular region	Tribe105x22_Tribe106x2_Tribe115x18_Tribe121x8_Tribe138x18_Tribe139x18_Tribe140x8_Tribe143x20_Tribe147x8_Tribe153x16_Tribe156x4_Tribe160x10_Tribe161x10_Tribe163x8_Tribe169x12_Tribe180x2_Tribe186x4_Tribe193x12_Tribe194x14_Tribe206x8_Tribe21x26_Tribe225x6_Tribe231x2_Tribe234x2_Tribe238x6_Tribe24x60_Tribe261x2_Tribe264x4_Tribe266x2_Tribe283x4_Tribe290x6_Tribe3x2_Tribe33x68_Tribe347x2_Tribe37x52_Tribe…
GO:0005618	249	86	0.0348178	0.00499969	6.96	E	2.2e-16	***	1.74e-12	***	cellular_component	cell wall	Tribe115x18_Tribe138x18_Tribe163x8_Tribe257x2_Tribe266x2_Tribe394x6_Tribe42x10_Tribe478x2_Tribe504x2_Tribe535x2_Tribe636x4_Tribe73x10_Tribe85x12_Tribe88x14
GO:0042734	41	14	0.00566802	0.00082817	6.84	E	9.09e-11	***	7.18e-07	***	cellular_component	presynaptic membrane	Tribe39x20
GO:0005946	24	8	0.00323887	0.000490767	6.6	E	3.54e-06	***	0.028	**	cellular_component	alpha,alpha-trehalose-phosphate synthase complex (UDP-forming)	Tribe150x10_Tribe244x8_Tribe896x2
GO:0019031	25	8	0.00323887	0.00052144	6.21	E	7.2e-06	***	0.0568	*	cellular_component	viral envelope	Tribe156x2_Tribe43x14
GO:0005791	47	14	0.00566802	0.00101221	5.6	E	6.13e-09	***	4.85e-05	***	cellular_component	rough endoplasmic reticulum	Tribe39x20_Tribe88x2
GO:0005615	197	57	0.0230769	0.00429421	5.37	E	2.2e-16	***	1.74e-12	***	cellular_component	extracellular space	Tribe39x20_Tribe43x4_Tribe45x46_Tribe65x8_Tribe83x2_Tribe88x2
GO:0005788	177	50	0.0202429	0.00389547	5.2	E	2.2e-16	***	1.74e-12	***	cellular_component	endoplasmic reticulum lumen	Tribe116x4_Tribe180x6_Tribe183x2_Tribe250x4_Tribe257x6_Tribe39x32_Tribe45x10_Tribe477x2_Tribe58x6
GO:0005764	305	84	0.0340081	0.00677873	5.02	E	2.2e-16	***	1.74e-12	***	cellular_component	lysosome	Tribe124x6_Tribe147x4_Tribe186x2_Tribe193x12_Tribe199x2_Tribe206x10_Tribe257x8_Tribe357x4_Tribe42x4_Tribe422x4_Tribe43x38_Tribe45x46_Tribe481x2_Tribe59x12
GO:0016023	298	80	0.0323887	0.00668671	4.84	E	2.2e-16	***	1.74e-12	***	cellular_component	cytoplasmic membrane-bounded vesicle	Tribe147x8_Tribe163x10_Tribe167x2_Tribe186x12_Tribe21x24_Tribe24x14_Tribe371x4_Tribe394x6_Tribe52x12_Tribe59x14_Tribe64x6_Tribe85x6
GO:0045211	94	18	0.00728745	0.00233115	3.13	E	1.13e-05	***	0.0889	*	cellular_component	postsynaptic membrane	Tribe195x2_Tribe39x20_Tribe7x2
GO:0009986	210	40	0.0161943	0.0052144	3.11	E	2.32e-11	***	1.83e-07	***	cellular_component	cell surface	Tribe116x14_Tribe132x2_Tribe180x2_Tribe194x14_Tribe266x2_Tribe290x6_Tribe39x22_Tribe477x2_Tribe75x2_Tribe88x12
GO:0005793	108	20	0.00809717	0.00269922	3	E	7.47e-06	***	0.059	*	cellular_component	ER-Golgi intermediate compartment	Tribe116x2_Tribe180x4_Tribe242x8_Tribe341x4_Tribe526x2_Tribe58x38
GO:0000324	121	22	0.00891	0.00303662	2.93	E	3.85e-06	***	0.0304	**	cellular_component	fungal-type vacuole	Tribe238x6_Tribe293x6_Tribe59x30
GO:0042470	191	30	0.0121457	0.00493835	2.46	E	5.34e-06	***	0.0422	**	cellular_component	melanosome	Tribe116x10_Tribe180x4_Tribe193x12_Tribe242x2_Tribe250x6_Tribe257x6_Tribe289x4_Tribe43x30
GO:0045202	220	34	0.0137652	0.00570517	2.41	E	1.94e-06	***	0.0153	**	cellular_component	synapse	Tribe195x2_Tribe341x2_Tribe39x34_Tribe7x2_Tribe82x8
GO:0005773	548	82	0.0331984	0.0142936	2.32	E	5.2e-13	***	4.11e-09	***	cellular_component	vacuole	Tribe106x2_Tribe1097x2_Tribe156x2_Tribe163x4_Tribe167x2_Tribe180x2_Tribe238x6_Tribe363x2_Tribe394x6_Tribe43x16_Tribe530x2_Tribe576x4_Tribe59x28_Tribe64x4_Tribe7x6_Tribe70x2_Tribe83x26
GO:0030054	281	42	0.017004	0.00733084	2.32	E	3.73e-07	***	0.00295	***	cellular_component	cell junction	Tribe195x2_Tribe295x6_Tribe341x2_Tribe39x32_Tribe517x2_Tribe7x2
GO:0016021	2841	112	0.0453441	0.0837065	1.85	D	2.1e-11	***	1.66e-07	***	cellular_component	integral to membrane
GO:0005737	6497	250	0.101215	0.191614	1.89	D	2.2e-16	***	1.74e-12	***	cellular_component	cytoplasm
GO:0005575	2141	82	0.0331984	0.0631556	1.9	D	2.65e-09	***	2.09e-05	***	cellular_component	cellular_component
GO:0005739	2722	103	0.0417004	0.0803325	1.93	D	6e-12	***	4.74e-08	***	cellular_component	mitochondrion
GO:0005829	4292	100	0.0404858	0.128581	3.18	D	2.2e-16	***	1.74e-12	***	cellular_component	cytosol
GO:0005634	6432	138	0.0558704	0.193056	3.46	D	2.2e-16	***	1.74e-12	***	cellular_component	nucleus
GO:0005622	1492	20	0.00809717	0.0451506	5.58	D	2.2e-16	***	1.74e-12	***	cellular_component	intracellular
GO:0030529	548	6	0.00242915	0.0166247	6.84	D	6.64e-08	***	0.000525	***	cellular_component	ribonucleoprotein complex
GO:0005730	1307	10	0.00404858	0.0397828	9.83	D	2.2e-16	***	1.74e-12	***	cellular_component	nucleolus
GO:0005774	355	2	0.000809717	0.0108276	13.37	D	2.71e-06	***	0.0214	**	cellular_component	vacuolar membrane
GO:0005654	772	2	0.000809717	0.0236182	29.17	D	1.61e-13	***	1.27e-09	***	cellular_component	nucleoplasm
GO:0005681	470	0	0	0.0144163	inf	D	3.28e-09	***	2.59e-05	***	cellular_component	spliceosomal complex
GO:0005819	281	0	0	0.0086191	inf	D	6.32e-06	***	0.0499	**	cellular_component	spindle
GO:0051286	282	0	0	0.00864978	inf	D	6.07e-06	***	0.0479	**	cellular_component	cell tip

## Sheet: GO_Cel_comp_PUC
PUCCINIA SECRETOME
<GOs>	<Total_occurrences>	<Occurrences_in_Secretome>	<Frequency_in_Secretome>	<Frequency_Others>	<Enrichment_fold>	<Enrichment/Depletion>	<p-value>	<Significance>	<Bonferoni_correction>	<Corrected_Significance>	<Ontology_family>	<GO_description>	<Found_in_Tribe_x_times>
GO:0005654	422	2	0.00148478	0.0248609	16.7438	D	6.74e-08	***	0.000493	***	cellular_component	nucleoplasm
GO:0005730	739	10	0.0074239	0.0431514	5.8125	D	2.47e-10	***	1.81e-06	***	cellular_component	nucleolus
GO:0005622	765	14	0.0103935	0.0444537	4.27708	D	3.01e-09	***	2.2e-05	***	cellular_component	intracellular
GO:0005634	3370	74	0.0549369	0.195099	3.55133	D	2.2e-16	***	1.61e-12	***	cellular_component	nucleus
GO:0005829	2084	50	0.0371195	0.120398	3.24352	D	2.2e-16	***	1.61e-12	***	cellular_component	cytosol
GO:0005739	1311	42	0.0311804	0.0751154	2.40906	D	2.62e-09	***	1.92e-05	***	cellular_component	mitochondrion
GO:0016021	1406	50	0.0371195	0.0802652	2.16234	D	1.51e-08	***	0.000111	***	cellular_component	integral to membrane
GO:0005737	3354	140	0.103935	0.190245	1.83043	D	4.76e-15	***	3.49e-11	***	cellular_component	cytoplasm
GO:0016020	2084	94	0.0697847	0.117793	1.68795	D	1.25e-07	***	0.000916	***	cellular_component	membrane
GO:0016023	140	32	0.0237565	0.0063928	3.71613	E	6.64e-12	***	4.86e-08	***	cellular_component	cytoplasmic membrane-bounded vesicle	Tribe147x4_Tribe163x10_Tribe167x2_Tribe186x8_Tribe21x14_Tribe24x8_Tribe371x4_Tribe394x4_Tribe52x12_Tribe59x10_Tribe64x6_Tribe85x4
GO:0005764	156	44	0.0326652	0.00662957	4.92719	E	2.2e-16	***	1.61e-12	***	cellular_component	lysosome	Tribe124x6_Tribe147x2_Tribe186x2_Tribe193x8_Tribe206x10_Tribe257x4_Tribe357x2_Tribe42x2_Tribe422x4_Tribe43x22_Tribe45x32_Tribe481x2_Tribe59x10
GO:0005615	88	26	0.0193022	0.00366994	5.25953	E	8.21e-15	***	6.01e-11	***	cellular_component	extracellular space	Tribe39x8_Tribe43x2_Tribe45x32_Tribe65x8_Tribe88x2
GO:0005618	124	44	0.0326652	0.00473541	6.89807	E	2.2e-16	***	1.61e-12	***	cellular_component	cell wall	Tribe115x14_Tribe138x14_Tribe163x8_Tribe257x2_Tribe266x2_Tribe394x4_Tribe42x6_Tribe478x2_Tribe504x2_Tribe535x2_Tribe636x2_Tribe73x2_Tribe85x8_Tribe88x14
GO:0000328	28	10	0.0074239	0.00106547	6.96775	E	7.66e-08	***	0.000561	***	cellular_component	fungal-type vacuole lumen	Tribe238x6_Tribe363x2_Tribe43x8_Tribe59x12
GO:0005576	629	236	0.175204	0.0232627	7.53155	E	2.2e-16	***	1.61e-12	***	cellular_component	extracellular region	Tribe105x18_Tribe106x2_Tribe115x14_Tribe121x4_Tribe138x14_Tribe139x10_Tribe140x8_Tribe143x12_Tribe147x4_Tribe153x16_Tribe156x2_Tribe160x6_Tribe161x6_Tribe163x8_Tribe169x8_Tribe180x2_Tribe186x2_Tribe193x8_Tribe194x6_Tribe206x8_Tribe21x16_Tribe238x6_Tribe24x32_Tribe261x2_Tribe266x2_Tribe283x2_Tribe290x4_Tribe3x2_Tribe33x40_Tribe37x28_Tribe371x4_Tribe379x2_Tribe382x2_Tribe39x12_Tribe394x4_Tribe422x2…
GO:0048046	31	12	0.00890869	0.00112466	7.92123	E	2.43e-10	***	1.78e-06	***	cellular_component	apoplast	Tribe163x8_Tribe257x2_Tribe394x4_Tribe636x2
GO:0009897	70	32	0.0237565	0.00224932	10.5616	E	2.2e-16	***	1.61e-12	***	cellular_component	external side of plasma membrane	Tribe147x4_Tribe161x6_Tribe186x2_Tribe257x2_Tribe289x4_Tribe33x40_Tribe477x2
GO:0009341	13	6	0.00445434	0.000414348	10.7502	E	1.46e-06	***	0.0107	**	cellular_component	beta-galactosidase complex	Tribe124x12
GO:0031225	43	20	0.0148478	0.00136143	10.906	E	2.2e-16	***	1.61e-12	***	cellular_component	anchored to membrane	Tribe132x2_Tribe138x14_Tribe24x4_Tribe39x8_Tribe43x1_Tribe477x2_Tribe636x2_Tribe7x4
GO:0009277	98	46	0.03415	0.00307802	11.0948	E	2.2e-16	***	1.61e-12	***	cellular_component	fungal-type cell wall	Tribe1097x2_Tribe136x8_Tribe161x6_Tribe33x40_Tribe477x2_Tribe478x2_Tribe535x2_Tribe636x2_Tribe73x10_Tribe83x14
GO:0005578	21	10	0.0074239	0.000651119	11.4018	E	3.2e-11	***	2.35e-07	***	cellular_component	proteinaceous extracellular matrix	Tribe290x4_Tribe45x12
GO:0005631	32	16	0.0118782	0.000947082	12.5419	E	2.2e-16	***	1.61e-12	***	cellular_component	chitosan layer of spore wall	Tribe37x32
GO:0031012	13	8	0.00593912	0.000295963	20.0671	E	3.97e-12	***	2.9e-08	***	cellular_component	extracellular matrix	Tribe65x8_Tribe83x2
GO:0009505	28	18	0.013363	0.000591926	22.5755	E	2.2e-16	***	1.61e-12	***	cellular_component	plant-type cell wall	Tribe115x10_Tribe180x2_Tribe257x2_Tribe59x10_Tribe636x2
GO:0042601	6	4	0.00296956	0.000118385	25.0839	E	1.82e-06	***	0.0133	**	cellular_component	endospore-forming forespore	Tribe37x6
GO:0046658	17	12	0.00890869	0.000295963	30.1007	E	2.2e-16	***	1.61e-12	***	cellular_component	anchored to plasma membrane	Tribe138x14_Tribe257x2_Tribe43x1
GO:0031362	14	10	0.0074239	0.00023677	31.3549	E	2.2e-16	***	1.61e-12	***	cellular_component	anchored to external side of plasma membrane	Tribe138x14
GO:0030287	8	6	0.00445434	0.000118385	37.6258	E	3.17e-11	***	2.32e-07	***	cellular_component	cell wall-bounded periplasmic space	Tribe1097x2_Tribe161x6
GO:0032839	8	6	0.00445434	0.000118385	37.6258	E	3.17e-11	***	2.32e-07	***	cellular_component	dendrite cytoplasm	Tribe65x8

## Sheet: GO_Cel_comp_MEL
MELAMPSORA SECRETOME
<GOs>	<Total_occurrences>	<Occurrences_in_Secretome>	<Frequency_in_Secretome>	<Frequency_Others>	<Enrichment_fold>	<Enrichment/Depletion>	<p-value>	<Significance>	<Bonferoni_correction>	<Corrected_Significance>	<Ontology_family>	<GO_description>	<Found_in_Tribe_x_times>
GO:0005654	350	0	0	0.0222816	inf	D	7.54e-07	***	0.00567	***	cellular_component	nucleoplasm
GO:0005730	568	0	0	0.0361599	inf	D	1.58e-10	***	1.19e-06	***	cellular_component	nucleolus
GO:0005622	727	6	0.00534283	0.0462821	8.7	D	1.74e-10	***	1.31e-06	***	cellular_component	intracellular
GO:0005634	3062	64	0.0569902	0.194933	3.4	D	2.2e-16	***	1.65e-12	***	cellular_component	nucleus
GO:0005829	2208	50	0.0445236	0.140565	3.2	D	2.2e-16	***	1.65e-12	***	cellular_component	cytosol
GO:0005737	3143	110	0.0979519	0.200089	2	D	3.74e-15	***	2.81e-11	***	cellular_component	cytoplasm
GO:0005773	285	50	0.0445236	0.0181436	2.5	E	2.92e-13	***	2.19e-09	***	cellular_component	vacuole	Tribe156x2_Tribe394x2_Tribe43x6_Tribe576x2_Tribe59x8_Tribe83x14
GO:0030054	167	30	0.0267142	0.0106315	2.5	E	1.06e-08	***	7.95e-05	***	cellular_component	cell junction	Tribe295x2_Tribe341x2_Tribe39x22
GO:0045202	139	26	0.0231523	0.00884899	2.6	E	3.06e-08	***	0.00023	***	cellular_component	synapse	Tribe341x2_Tribe39x24_Tribe82x4
GO:0005793	53	12	0.0106857	0.00337408	3.2	E	1.13e-05	***	0.0849	*	cellular_component	ER-Golgi intermediate compartment	Tribe242x2_Tribe341x2_Tribe58x16
GO:0045211	52	12	0.0106857	0.00331042	3.2	E	7.84e-06	***	0.0589	*	cellular_component	postsynaptic membrane	Tribe39x12
GO:0009277	120	30	0.0267142	0.00764	3.5	E	3e-15	***	2.25e-11	***	cellular_component	fungal-type cell wall	Tribe136x8_Tribe161x4_Tribe33x28_Tribe636x2_Tribe73x14_Tribe83x14
GO:0009986	117	30	0.0267142	0.00744843	3.6	E	7.32e-16	***	5.5e-12	***	cellular_component	cell surface	Tribe116x6_Tribe194x8_Tribe290x2_Tribe39x14
GO:0005764	149	40	0.0356189	0.00948561	3.8	E	2.2e-16	***	1.65e-12	***	cellular_component	lysosome	Tribe147x2_Tribe193x4_Tribe199x2_Tribe257x4_Tribe357x2_Tribe42x2_Tribe43x16_Tribe45x14_Tribe59x2
GO:0005615	109	31	0.0276046	0.00694	4	E	2.2e-16	***	1.65e-12	***	cellular_component	extracellular space	Tribe39x12_Tribe43x2_Tribe45x14_Tribe83x2
GO:0009897	67	20	0.0178094	0.00426534	4.2	E	1.67e-13	***	1.26e-09	***	cellular_component	external side of plasma membrane	Tribe147x4_Tribe161x4_Tribe186x2_Tribe33x28
GO:0016023	158	48	0.0427427	0.0100586	4.2	E	2.2e-16	***	1.65e-12	***	cellular_component	cytoplasmic membrane-bounded vesicle	Tribe147x4_Tribe186x4_Tribe21x10_Tribe24x6_Tribe394x2_Tribe59x4_Tribe85x2
GO:0009505	26	8	0.00712378	0.00165521	4.3	E	5.78e-06	***	0.0434	**	cellular_component	plant-type cell wall	Tribe115x2_Tribe59x4
GO:0005631	38	12	0.0106857	0.00241915	4.4	E	5.4e-09	***	4.06e-05	***	cellular_component	chitosan layer of spore wall	Tribe37x24
GO:0005788	114	36	0.032057	0.00725745	4.4	E	2.2e-16	***	1.65e-12	***	cellular_component	endoplasmic reticulum lumen	Tribe180x2_Tribe250x4_Tribe257x4_Tribe39x22_Tribe45x4_Tribe58x2
GO:0005576	777	250	0.222618	0.0495	4.5	E	2.2e-16	***	1.65e-12	***	cellular_component	extracellular region	Tribe105x4_Tribe115x4_Tribe121x4_Tribe138x4_Tribe139x8_Tribe143x8_Tribe147x4_Tribe156x2_Tribe160x4_Tribe161x4_Tribe169x4_Tribe186x2_Tribe193x4_Tribe194x8_Tribe21x10_Tribe225x6_Tribe231x2_Tribe234x2_Tribe24x28_Tribe264x4_Tribe283x2_Tribe290x2_Tribe33x28_Tribe347x2_Tribe37x24_Tribe39x26_Tribe394x2_Tribe43x22_Tribe45x14_Tribe46x22_Tribe576x2_Tribe58x12_Tribe59x4_Tribe636x2_Tribe64x2_Tribe66x8_Tribe7…
GO:0005618	125	42	0.0373998	0.00795773	4.7	E	2.2e-16	***	1.65e-12	***	cellular_component	cell wall	Tribe115x4_Tribe138x4_Tribe394x2_Tribe42x4_Tribe636x2_Tribe73x8_Tribe85x4
GO:0005791	34	12	0.0106857	0.0021645	4.9	E	2.14e-10	***	1.61e-06	***	cellular_component	rough endoplasmic reticulum	Tribe39x12
GO:0042734	32	12	0.0106857	0.00203718	5.2	E	3.13e-11	***	2.35e-07	***	cellular_component	presynaptic membrane	Tribe39x12
GO:0005641	46	20	0.0178094	0.00292844	6.1	E	2.2e-16	***	1.65e-12	***	cellular_component	nuclear envelope lumen	Tribe39x14
GO:0000328	46	22	0.0195904	0.00292844	6.7	E	2.2e-16	***	1.65e-12	***	cellular_component	fungal-type vacuole lumen	Tribe156x2_Tribe43x6_Tribe59x6
GO:0005605	36	18	0.0160285	0.00229	7	E	2.2e-16	***	1.65e-12	***	cellular_component	basal lamina	Tribe39x12
GO:0031225	77	40	0.0356189	0.00490196	7.3	E	2.2e-16	***	1.65e-12	***	cellular_component	anchored to membrane	Tribe138x4_Tribe39x16_Tribe636x2_Tribe73x2
GO:0005578	14	8	0.00712378	0.000891266	8	E	1.99e-12	***	1.5e-08	***	cellular_component	proteinaceous extracellular matrix	Tribe45x4
GO:0030867	6	4	0.00356189	0.000381971	9.3	E	3.94e-07	***	0.00296	***	cellular_component	rough endoplasmic reticulum membrane
GO:0009339	8	6	0.00534283	0.000509	10.5	E	1.95e-12	***	1.47e-08	***	cellular_component	glycolate oxidase complex
GO:0019718	5	4	0.00356189	0.000318309	11.2	E	1.38e-08	***	0.000104	***	cellular_component	rough microsome
GO:0031975	5	4	0.00356189	0.000318309	11.2	E	1.38e-08	***	0.000104	***	cellular_component	envelope
GO:0009341	9	8	0.00712378	0.000573	12.4	E	2.2e-16	***	1.65e-12	***	cellular_component	beta-galactosidase complex
GO:0033162	4	4	0.00356189	0.000254647	14	E	9.24e-11	***	6.94e-07	***	cellular_component	melanosome membrane

[truncated: 3 more sheets: GO_Mol_func_COMB, GO_Mol_func_PUC, GO_Mol_func_MEL]
