# Supplementary material for: Using Hierarchical Clustering of Secreted Protein Families to Classify and Rank Candidate Effectors of Rust Fungi
Source: PLoS One. 2012 Jan 6;7(1):e29847. doi: 10.1371/journal.pone.0029847 (PMC3253089; doi:10.1371/journal.pone.0029847)
Supplement: File S2 — Complete list of tribes with full annotation data and features matching. Microsoft Excel workbook containing (i) the list of proteins included in the tribe analysis with full annotation including effector properties, and (ii) the list of tribes with the number of proteins matching effector properties they contain. (XLS) [file pone.0029847.s005.xls]

## Sheet: Per_Protein
Additional File 3			Secretome prediction			FIR length analysis			SCR properties			Similarity annotation						Haustorial proteins Blast			Effector Motifs and NLS search									RCP analysis		Expression data
Gene ID	Sequence	Tribe	Is protein secreted (YES=Pex)?	SignalP	Cleavage site	5'FIR	3'FIR	Has at least 1FIR ≥10 Kb?	Cysteine content	Protein Length	Is a SCR ?	Local database Blast	Blast2GO vs Swissport	Swissprot ID	PFAM mapping	BlastP to P. striiformis and P. triticina haustoria ESTs	BlastP to to M. lini HESPs	BlastP to M. larici-populina haustoria ESTs	BlastP to fungal AVRs	Hit to any haustoria EST of fungal AVR?	Effector Motifs	NLSPredict	[YFW]xC position	GIFYALSTR position	LIAR position	RKxxCx12H position	RxLR position	YxSL[RK] position	NLS position	Repeat sequence	Total num of repeats in protein	Induction fold in planta (compared to resting urediniospores)	induced ≥2-fold in planta?	PFAM mapping	PFAM mapping
Mellp_105330	MKLKSGLVGLASAWTLTCAKICSRSCCTRIPLSNAKTARKLLQSAAPSTTMTSSQPEGTTVPLPKTVMTTLKICEFMTSLGFSPKEFMMTFFSSTNKDIDYCRRLMRAGLGTKGTRSIVKNFGKLTSSCAAGQEEWEAIILEQASAIVIKQELQRGYFPAGSYTSSNRITPDYFSESAETHRADQVRKGMKFLYSLIHCKLAHALKNKSYDPEDDHEEPSNQPTMTTPATHQDGLSAESSIEDLPDEATVLSLENLVFVKTTPESLAAHKLDMVPTMLCSMLAVACNRRNNAVPLANGLMTLAAGVSCRVNEWLHTLGLTTSRTSILQAMEHLCVLQEQRMMELFKVNHKIMPHLFSPVPRDVGILQRNTINPSSEMFRRGREHCEVPGIHVDSQSPTS…	Tribe1	YES	0.992	19	434	363	no	2.41692	662	no	No hit	No hit	No hit	No hit	No hit	No hit	No hit	No hit	no	No hit	No NLS									0	0.193	no	No hit	No PFAM-A	YES
Mellp_110975	MSFKSASKAAKTKSIPVTVQNTILICDYINNLGMSPKEFMVTFLSSTEEEMVSRRRLSKVGLGGRQTRSIFKNLGRLTTPSNAGRDLWYKLILEEASQIVIEQEVTRGEFPAGGYVSSSAITPDFFSVAAEQRRNELVRSGMHFLHTLIHRKIAHSLPKKSTNPKEDDVDMWPSQPSPTAALSEERSTGESRIDGAMDEATVMSMENLVYVKTTPRSQAVHRLEKVPTAVCAMIAVTCNRHSNAIPVANGLMAVAGGVSCRVHEWLHALGLMSSRSVILLAIDHFRILQEKRMIDLFKINHKLMPFLFQPALLAECSKEEVGLPVFLEAMAAADRAPVHIDLFAPAPAESKHWQLVIKSQLAKALIDYIDHIPGAPDATHLPPLSLKPPSIDQIPMHTP…	Tribe1	no	0.001	0	484	168	no	0.857143	700	no	No hit	No hit	No hit	No hit	No hit	No hit	No hit	No hit	no	No hit	No NLS									0	ND	ND	No hit	No PFAM-A	YES
Mellp_113065	MALVQSSHSGWIETPKGETAVHQEPQDLARIKDTSERRCNNIYTWPPAHAGSPFETYHAAFNVSLLRRMDTQSYSQVIWTNIRTEALVISAYTTWTCDTSFLQGDHSHLMPSMATSVPSTVSRTLLICEYMNTLNGFTPREFMWTFLSSTHPDLIYRRRLMKTGLGTRQTRSIFKNLGKLTSSCPQGAADWEQLILEDASENVNAQDVPRGEFPSGPYVSSKKITPDYFTEAAEAHRESQIRTGMNFLHQLIHRKLASGMRVKDIHHDPGEDEDPSEDPSQPGSMTHEGQPEGSTIEGALDEAKVLSLENMVYVKPTAADLETHKLATIPVMVCSMIAMACNRRANAIPLANGIITLAAGVTCRTNEWLYALGLTTSRWTILQALEHLRVVQEHRMMEI…	Tribe1	no	0.001	0	263	733	no	1.81818	715	no	FG_Lbicolor_164639349|gb|EDR03621.1| predicted protein [Laccaria bicolor S238N-H82] #912#50.4#1.00E-04#21#76#352	No hit	No hit	No hit	No hit	No hit	No hit	No hit	no	yfwxc=94	No NLS	94							DPGEDE...DPSE--...DPSQP-...	3	ND	no	No hit	No PFAM-A	YES
Mellp_102091	MTPENLQTASVAIPKTVTTTLLICEYINALGFSPKEFMVTFFSSNHADIEHRRRMMKVGLGVKGTRSIIKNIGKVTMSSPEGRADWENIILDEASAIVNSQEVQRGYFPQGGFASSNRITSDFFGESAEALRSNKIKDGMHFLHTLIHRKLALGMKKKDLEVYDDKDDEPSGLESGLTGSPQPGSEPHIEGAVDKATILSLENLVFVKGTLASLAAHKLETLPTMICSMIAVTCNRRINAIPLANGLMALAAGVTCCVNEWLHAFGMTTSRATVLQAMDRLRVLQEERMKDLLFVPGPNEVSHWVSVIKSQLAKALKEHLPHIPRAPEPHLLPATLKTFPPPIDPIEMHQANIHFLRMMDAPDSSADGVSRVLDAVVSQIGIQKETYAEKLLIAGGDVG…	Tribe1	no	0.028	0	714	719	no	1.14504	524	no	No hit	No hit	No hit	No hit	No hit	No hit	No hit	No hit	no	No hit	No NLS									0	2.2817	YES	No hit	No PFAM-A	YES
Mellp_112772	MSNPSTATLNKEVPKTVKKAVLICDYMTKLDMSPKEFMVTFLSSTHEDILFRQRISKVGKGARETRSIFKNLGRLTVASNKGRDVWETLILDEASQIVNAQEITRGTFPQGAFVSSNAITPDFFSDIYDTLRNGQVKSGMKFLHTLIYRKIAHAMKKNDVVQYEEDIAVPVVQLSSQSSVESSLPGNSHVEGALDEETVLSMENMVLIKSTPASIADHKLHKVPTMVCAMIAMTCNRRSNAIPVANGLMALASGVSCRVHEWLHTLGLTTSRKSVLQALEHFRVLQEKRMMDLFKINHKLMPDLGRPAFIEAMAAADRKPVNMALFTPSPAESNHWRLTVRAQLAKTLRDYIEQIPGGRDLKKLPLLVVRPPPVDPIVLQKSDIHFLRMMDAPDSSAEG…	Tribe1	no	0	0	38920	302	YES	0.932836	536	no	No hit	No hit	No hit	No hit	No hit	No hit	No hit	No hit	no	No hit	No NLS									0	ND	no	No hit	No PFAM-A	YES
Mellp_102652	MTKAGMSPKQFMVTFMSSNHPTVVYRRRLMKAGMGVKSSQSIIRNFGKMMSSTDDGQSHWESLILEEASAIVNKQEGPRGFFPNGMYVSSNRINPDFFSESAEAYRENQVRTGMSFLHNLIRLKLGLHEQVDDGQVDETLDSTASNPNDPATVHDEAVDEAMVLSMENMICVKPNSTDLAAHKVNRLPVMICAMIAFAANRRCNAIPLANGLMAIAGGVSCRVNEWLHSCGLTASRPSILQAMDHLRLLQESRMMELFKINHKIMPILSQIGLDKDKYAEKILVAGGDVGSNQLLESLRMKRFPPIDKVEGLDWVLSVFGGAHTTWNFLKAIWAHHWGNSDIGDDSGVWRSSFALGGDYKKPVALQDFNCIMRSLQQVHKANLVFILR	Tribe1	no	0.016	0	5951	954	no	1.54639	388	no	No hit	No hit	No hit	No hit	No hit	No hit	No hit	No hit	no	No hit	No NLS									0	ND	no	No hit	No PFAM-A	YES
Mellp_70219	MRRTSSQSERHLSMPDMSLNASVTLESGSPNKATPATVRNTILICDFINQLKMSPKEFMVTFLSSTHEELIYRQRLSKIGMGARQTRSIFRNLARLTSASNKGRDIWENLILDEASRIVNDQEVTRGAFPTGAFVSSSTITPDFFSDGHEAIRTTQIQSGMKFLHALIQRKIAHAMNKKDLATCEDDEVNVGGPGSLSDEAPLGESQIEGAVDEATVLSMENLVAVKSTPSSQAAHKLAKVPTMVCAMIAVTCNRRCNAIPVANGLMTLASGVSCRVNEWLHALGLTTSRTAILQALEHFPIPPDTLGLPAFLEAMRAADRRPVNLGMFTPSPAESQHWRLAIKAQLSKCMREYIEHLPGGLHAQDLPALVVKPPEIDPIAMHKPNIHFLRMMDAPDSS…	Tribe1	no	0.003	0	496	734	no	1.40845	568	no	FG_Lbicolor_164640540|gb|EDR04805.1| predicted protein [Laccaria bicolor S238N-H82] #883#47#0.001#27#35#128	No hit	No hit	No hit	No hit	No hit	No hit	No hit	no	No hit	No NLS									0	ND	no	No hit	No PFAM-A	YES
Mellp_104964	MSNPSVPVTVTRTISICDFMNKLGSFTPKEFMVTFLSSNHPDLVYRRRQMKAGMGSKQTRSIVKNLGKLAVSCEKGKAEWEELILDEASAIVNAQELPRGQYPHGAYVSSNEITPDFFSESADLHRTNQVVSGMKFLHALIHRKISAGISNRMGVENDEPAGLLQAEVPPTMNPPLRCEDVVDEATLLAMDSLVYVKSTPADYAAHKLAKVPTMVCQMVAVTCNRRANGISLANGLMALAGGVSCRVHEWLHSLGLTTSRANVLGLAAFLKAMDAADRQPVNMMLFSPQPEATRHWALVIKAQLAKALCDYTAHLPGGLDPHDLPTVPINWWRA	Tribe1	no	0.001	0	2857	1117	no	2.09581	334	no	No hit	No hit	No hit	No hit	No hit	No hit	No hit	No hit	no	No hit	No NLS									0	ND	no	No hit	No PFAM-A	YES
Mellp_103911	MTPEIDPSPTFKVPATVRSTLQILGLMTEINICPKQFMVTFLSSTHPDIIYRRRLMKIGLGAKQTRSIVTNLGKMSKSCDQGQADWEELILDEASKIVNAEELPRGHFPNGSYVSSSRILPDFFSDSSDTIRETQVVTGMRFLYSLIHRKLSFGMNEPSTDHHDDEGDNLPTNSSDMAVTIADSHSEEDSVVMSMENLVCVKSSAAGQASHKLAKVPIMVCAMIAVCCNRRSNAMPMANGLMAFAGGVSCRINEWLHAHGITASRPSLLLALDRLRCVVRATLQAKCEEEAVNLAMFLDAMNKANRKAVQPSSFCPSPADMEHWVAVVKAQIAKALKDYMTYIRGVPEGHCLSSLATRPPSIDPIEMHKANIHFLRMMDAPDSSAEGVSRVLDKIMEQI…	Tribe1	no	0.001	0	1661	742	no	2.03704	540	no	No hit	No hit	No hit	No hit	No hit	No hit	No hit	No hit	no	No hit	No NLS									0	ND	no	No hit	No PFAM-A	YES
Mellp_101645	MIPELEILEVKECMKKLEDRQLLDLHEMKYVISPIDERGRSLVCDSMANAEGASLAMRGTQRFDQLRLTAPARISRETMKCHQRFGMSDNKSTPHLGMFARAGHDLMATPGVLLVYCNIMVKVMASYPFCPQSRKYLHRLLLGIAQAVASMSAISPIPTTVANTIKICNYINSLGFSPKEFMVTFLSADNPDLNSRRRLMKVGLGAKQTRSIVKNLGRLTNTSDQGKGTWEELVFEEASIIVNAQEVPRGHFPAGAYVSSSRITPDFFGESAEKIRNEQVRTGMRFLYRLIHSKIAAALKQTVIEPDDHDEVLDLPPSSADSTPTETLEIEGALDDTTVLSLENMVYVKSTPADNAAHKLATVPVMVCSMIAGVCNRRSNAIAMANGLVAFAGGVSCRV…	Tribe1	no	0	0	952	718	no	1.84049	652	no	No hit	No hit	No hit	No hit	No hit	No hit	No hit	No hit	no	No hit	No NLS									0	ND	no	No hit	No PFAM-A	YES
Mellp_66033	MPQQHQQHSQPTPPMSLTLSHTLEILAHMSKLDFSPRDFMYTFFSSNHAECIYRCRLMKNGSGEKQNKSILKNYGNLIKSSEVGLQFWETFILNEASAIVNGQDVVRGAYPKGAYVSSNQIPSDFFSESSEARRTEKIKDGMPFLHSLISQKISMSLKHKASKPDSPFVKPNDNSSRRTSINPKTPKTPESAVTRRNSLNPTEPSVKGDEEDEVLSLANLVYVKSTPSEVADHKAQEVPVAICAMIAYQCNRRCNAVPLQNGLMVLAGGVSCRVNEYLQCFGLTTQVFHAVLDAMEHLRISQEAQLMEVFKVNQKLLPLLCFDNVDIHLRIHNSRIDLSSRLFHGTWGFYTVFRAALLASCDAEALSLAVFVEAMKNSDQKPVMIDSFAPRAGESVHFE…	Tribe1	no	0.004	0	435	768	no	1.52542	590	no	FG_Lbicolor_164646505|gb|EDR10750.1| predicted protein [Laccaria bicolor S238N-H82] #942#45.4#0.003#18#58#308	No hit	No hit	No hit	No hit	gi|83026445|gb|ABB96258.1| AvrM-A [Melampsora lini] #343#27.7#0.009#31#22#70	gi|83026445|gb|ABB96258.1| AvrM-A [Melampsora lini]	No hit	YES	yfwxc=52	No NLS	52								0	ND	no	No hit	No PFAM-A	YES
Mellp_112211	MTPPSSTAPSVHTPKMVITTLKICDLMTSAGFSPKEFMLTFLSSTDKELVNRRRVMKAGLGTKGTRSIVKHFAKLTTSCASGKDSWEAIILEQASAIVNDQDMQQGYFPAGSYTSSNQIPADSFSEGSEGLRAHQVKTGMKFLHSLIHSKLSLALKTKKSAPDDDDDKDGQGTVTPDQTAPTDEVSIDGLPDEATILSLENLVFVQSTPADVAAHKLEKYSASNGAPARVTRGTHDGSVQMIKSQLAKALQESATHILPAGLSSAKLPCLKTKPPPINQIEMHQPNIHLLRMMDAPDSSADGVSRVLDAVMGQIGMDKEKYAKRVLIAGGDVGSNQLLESLRVKRFPPVKALEGIDWIVHKATLSFIMKHIAKTYSRKVIEGLEDVDLTTEAGIETLFD…	Tribe1	no	0.004	0	542	1857	no	0.712589	421	no	No hit	No hit	No hit	No hit	No hit	No hit	No hit	No hit	no	No hit	No NLS									0	ND	no	No hit	No PFAM-A	YES
Mellp_104204	MASTHRIVPSSDDTSTLARTLLDDALVGRRRLMKIGLAFKQTRSIVRNMGKLSRSCEQGRTDWEKLILEEASEIVNAQEVPRGHFPSGAYISSNRITPDYFGQSAESIRETQIKTGMNFLHSLIHGKLAISLNINQPEAEDNDDGGTGPEMLSQQSTESYLQDTEAPADRDTNLDRSLDEETVLSMENLVYVKATPADQAVLKLTKLPIFICAMIAVSCNRRANAIPMANSLMTYAGGVSCRVNEWLHCHGITTSRRSSLSAMDHLRHLQEDRMMDLFKAKCSKDAVSLAAFCDAMSRADRKAVTMSSFCSTPAEAEHWKSVVKCQIATALKEYATYLPGSPDPRLLPQLQTRPPPVDQIEMHQPNIHFLRMMDAPDSSAEGVLRVIDAVIAQIGLDKS…	Tribe1	no	0	0	3232	139	no	2.20183	545	no	No hit	No hit	No hit	No hit	No hit	No hit	No hit	No hit	no	No hit	No NLS									0	ND	no	No hit	No PFAM-A	YES
Mellp_109668	MPHEVVPRPVPKIPITVDKTVKILHFMTSLDVSPREFMYTFFSSTAEHEEIIYRRRLMKICPGQKHNKSILKNYGNLIKTSPDGQVFWESFILKEASDIVNAQEVERGSYPKGAYVSSSHIPIDFFSESSEAQRTEQIKQGMPFLHSLISQKILTSSSSNAKVLMKDSKVNKENVGKKGETPTCALPPENEEVLSLANLVDIKSTCAELADHKAEVVPVAICAMIAYTCNRCCNAVPLQNGLMVLAGGVSCRVNEYLQCFGLTCSRDSVLDAMEHMRLSQEEQLMQVFKVNSKLLPLLCFDNIDIHLRIHNSRIDMSSRLFHGTWGFYTVFRAALLANCEAEAVSLASFVAAMKAADQEPVKIEDFAPRPEESAHFKAVIQAQMATTRIARLQFNHAVD…	Tribe1	no	0	0	5133	928	no	3.15534	412	no	FG_Ccinereus_ok_116502283|gb|EAU85178.1| predicted protein [Coprinopsis cinerea okayama7#130] #945#43.9#0.006#24#36#145	No hit	No hit	No hit	No hit	No hit	No hit	No hit	no	No hit	No NLS								-VPRP...-VPK-...-IPI-...TVDK-...	4	1.6866	no	No hit	No PFAM-A	YES
Mellp_110576	MPSATMASVILAMANSRSSSSAGDRGSLVVARLRHARAWASGVLKGGPKLTASNAVMCSPTWLFRAKGELTGTALIHVQRAPSFAVAQRLCADTSLRVSIGDWYNQTRGQDQVMRWGIGLFGWATRPANGNLGPQTVHRLRAVAIVNRQEVARGYFPAGAYVSSNAIDPDYFSEAAERHWEKQVTDGMPFLHNLVKRKLAHAYGLQLPDSEEGEEVEDDTEAAAAVAIAPVTGVQASNASAETSTDTLIDGPFDDATLLSLENLVFVKPTPADRAAHKISTLPKMICAMIAVACNCRANAIPLANGLMALASGVSCRVNKWLHAFGLTTSRTSILQALDRLRVLQEQRLIDVFKANHKLLPLLCYDNIDINIKVHHTRVNASSRMFHGTWGFYIVFQAA…	Tribe1	no	0.956	0	1220	1332	no	1.56863	510	no	FG_Lbicolor_164641611|gb|EDR05871.1| predicted protein [Laccaria bicolor S238N-H82] #373#47.4#7.00E-04#27#32#117	No hit	No hit	No hit	No hit	No hit	No hit	No hit	no	No hit	No NLS									0	3.3019	YES	No hit	No PFAM-A	YES
Mellp_69673	MSNPTSPIAVVPSPRKALPATVKNTIMICDYMTKLGMSPKEFMVTFLSSTADEIVFRQRLSKIGLGARQTRSIFKNLGRLTSASNQGRDVWEKLILDEASKIVNAQEVTRAEFPVGGYVSSSAITPDFFSESAEKRRNELVQTALSMKKKQAARDSDDVMESSQNDTSSLGSDGAAPGETRIEGAVDDVTVMSMENLVFPLCNAIPVANGLMALAGGVSCRVHDWLHALGLASSRPTVLLAIDHFRQLQEKRMMDLFKINHKLMPFLCYDNVDINLKIHNTCVERNTRLFHGTWGYFNVIQPSLLAECTPEDLALPVFLDRMAVADRTPVDLSLFTPGPAESKHWRSVLKAQLAKALKDYITHIPGAPDVSKLPSLKMKPCPIDPIVMHKPNLHFLRMM…	Tribe1	no	0.009	0	9368	663	no	2.46637	446	no	No hit	No hit	No hit	No hit	No hit	No hit	No hit	No hit	no	LIAR=65	No NLS									0	0.7107	no	No hit	No PFAM-A	YES
Mellp_68596	MPTPTPKPPNGSAQTPITPSVHIPKTVACTIDVCDYINKIGFSPKEFMVTFFSSTHEELNSRQRFMKIGLGIKTTRSIVKNLGNLTRTSDVGEEGWEKIILEEASAIVNQQEVMRGYFPAGAFTSSNRITPDYFGEGAAEHRAKQIQTGMPFLHSLIRSKLSLSMKNKKPTDDKEDEHVEAAHPLQSQASTPPGDNPNSGESGIEGALDEDTVLSLENLVFVKPNAASLAGHKIETAKCADEAASIATFLDAMDSADRKPVEVGLFAPSPSDMEHWVLVIKSQLAQALLEFSSHLPGVPEANKLPKLSCRPPPIDQIALHKPNIHFLRMMDAPDSSADGVSRVLDAVMGQTGVDKDEYAKRVLIAAGDVGSNQLLESLRVKRYPPVKALEGIDWVLSIF…	Tribe1	no	0.001	0	535	84	no	0.811688	616	no	No hit	No hit	No hit	No hit	No hit	No hit	No hit	No hit	no	No hit	No NLS									0	ND	no	No hit	No PFAM-A	YES
Mellp_113091	MPVGHRMKHVADCERAQVEGGRMTLTLGLAGLLIVTINGTGASAAFQLGQRETPDERRARCQIDTVHREESREIGVLVYQRPIRLGKTYFGGACHGFQASEIVNRQEPPRGHYPAGAYVSSNRVTPDFFSKSDERHRKEQITTGMSFLHSLIHQKLTVGLKKPDTDHIEDDESNLPAERGPEASSESLMARDGSDPILDTVDDAAIMSLENLVFLNPTPAEQAAHKLDTIPIMICAMIANACNRRCNAIPLANGLMTLAGGVSCRVNEWLQAFSMTISRPSILKALDHLSCLQEKRMMELFKIGVNPKKYAEELLVAAGDVGSNQLLESLRVKRFPPVNGMEGLEWVLSVFGGAHTTWNFSKAIWSLHWGNADNGNDTGTWRSSFAIGGEYKKPEAAQS…	Tribe1	no	0.258	44	6672	300	no	1.75781	512	no	No hit	No hit	No hit	No hit	No hit	No hit	No hit	No hit	no	No hit	No NLS									0	ND	no	No hit	No PFAM-A	YES
Mellp_86615	MFQQPEANTKRPTSAIVRHTNEALTYMTGLGLNPKQFMITFWSSDNKSIAYRRCQMKNGQGGGKTKTLLKHIGINMKHSTEGQANWESFILEEASAIVNSQEVARGVYPAGAYVSSKHITPDFFSKSSEDHRTMQIKEGMPFLHALISQKISGGIQIPDLTQYNDDNVITSNGLNATSAPLDTLEAEDEANEDAVLSLANLVHIKLTPTEVTAHKAAMLPVAICSMIAFACNRRSNASALQNGLMLMAGAMDSLRILQENRIMEVFKVNRKMMPLLCFDNVDIQLRIHNTRIDTSSKMFHGTWGFYIVVRACLLAKCEAEAVNLAAFLAAMKAANKKAVNIETFRPTPSESKHFKKVIKCQLAKALKEHIHHLPNAPEEKNLPALMLRPPQIDRIEFHT…	Tribe1	no	0	0	4347	1026	no	1.4	500	no	No hit	No hit	No hit	No hit	No hit	No hit	No hit	No hit	no	No hit	No NLS									0	ND	no	No hit	No PFAM-A	YES
Mellp_61738	MTISSNPVSPPGSQEIPVTVQNAILICKYMTKLGVTPKQFMVTFLSSTQEELAVRRRLSKIGKGGRETRSIFKNLGRLTTASHQGRDEWDKLILDEVACCWASAIVNQQEITRGAFPMGAFVSSNAITPNFFTESAEKYQNDQVRSGMKFLHTLIYRKTAHAMKKKEVFPYEDVPLSPEAQMQDGEARVEGALDDDTVLSMENLVHIKATPASQAEHKLSKELGLPAFLESMAAAQRKPVKVSTFCPGAPEMKHWRLVLKAQVAKALIEYIDNIPGQPKNVQLPSLSITPPAIDPIEMHKPNLHFLRMMDAPDSSAEGVSRVIDKVLGQIGLDSETYANKLLVAGGDVGSNQLVESLRVKRFPPIDSVEGYEWVLSVFGGAHTSWNFTKALWIHHWGNP…	Tribe1	no	0	0	1932	905	no	1.09409	457	no	No hit	No hit	No hit	No hit	No hit	No hit	No hit	No hit	no	No hit	No NLS									0	ND	no	No hit	No PFAM-A	YES
Mellp_57221	MGQIGVDKEEYANRLLIAGGDVGSNQLLESLRVKRFPPIKPLEGIDWVLSIFGGAHTTWNFAKALWGHHWGNSDQGEDSGVWRSAFALGLEYKKPVPSQDFNSIMRASPIGH	Tribe1	no	0	0	1169	963	no	0	112	no	No hit	No hit	No hit	No hit	No hit	No hit	No hit	No hit	no	No hit	No NLS									0	ND	no	No hit	No PFAM-A	YES
Mellp_60250	MSYLTQASEIVIAQELPRGHFPTGAYVSSNRITPDFFSEASEGLREAQVKTGMRFLYSLIHRKLAQALNHADPKDLDDIEGEQLPGLSQPSTSTTASFIDDLASSPGLDENAEDATVMSMENLVYVKGTLADQVSHKLAKTDNNRLPPRYPSCNALPMANALMGYAGGISCQINEWLNCHGMTTSRSSTLQAMEHLRVLQEDRMMELFKLNHKLLPLLIYDNIDIHLKIHNTRIEASSRLFHGTWGFFIVVRSCLQAKCSEEVARLSTFLDAMASADRKTVQMSSFCPTPAEADHWVAVVKAQLAKALAEHVGQISGAPEHANLPTLATQPPPLDPIKMHQANIHFLRMMDAPDSSDEGVSRVIDEVIKQIGLDKTKYAESLLVAGGDVGSNQLLESLR…	Tribe1	no	0.001	0	2186	647	no	1.1976	501	no	FG_Lbicolor_164640258|gb|EDR04524.1| predicted protein [Laccaria bicolor S238N-H82] #1248#48.1#4.00E-04#23#60#254	No hit	No hit	No hit	No hit	No hit	No hit	No hit	no	No hit	No NLS									0	ND	no	No hit	No PFAM-A	YES
Mellp_114352	MSTPVKSKDGKPVPTTVLNAIKICDFINRLGMSPKQFMVTFLCSTEEEIVVRQRLSKIGLGGRETRSIVNNLGRLTKASNAGRIIWDKLILEEASDIVIEQEVTRSAFPAGGYVSSSAVTPDFFSDASDKRRTELVKSGMPFLHNLIHRKIAHAMGKKHVHTPISQGTDNPDPGEAPEEGADEDDVPMSMENLVYVKSTPKIQPALLAECNPDELGLPAFLDAMAAADRRPVNMSLFTPGVAESQHWRSVIKAQMASALMDYIEHIPGAPKAEKLPKLLTKPPSIDPIPMHKPNIHFLRMMDAPDSSAEGVSRVIDQILGQIGMDREDYAKHLLVAGGDVGSNQLVESLRVKRFPPIDSVEGYEWVLSVFGGAHTTWNMAKSLWKHHWGDSSKAEDTGV…	Tribe1	no	0	0	509	659	no	0.894855	447	no	FG_Lbicolor_164640540|gb|EDR04805.1| predicted protein [Laccaria bicolor S238N-H82] #883#47.8#4.00E-04#24#34#138	No hit	No hit	No hit	No hit	No hit	No hit	No hit	no	yfwxc=40	No NLS	40								0	ND	no	No hit	No PFAM-A	YES
Mellp_64214	MEPGVQTADSRPLPNTVNRTILVLRYMAELDIAPKQFMVTFMSSMEPEIKYCRRLMRTGLGIEQTRSIINNFGKHTKSCEEGRAAWEELILDQASDIVNHQGLPRGHFPTGAYVSSNRITADFFSESSETLREEQVKKGMSFLYSLIHQKVQTDLNHPPEGEQDDEADEDNSFTDCASNTAMASVDGSPTVDGDLDEDTVMSMENLVFVKPLDKDQARHKLAKVQAPRFLINQMYSS	Tribe1	no	0	0	2918	430	no	1.26582	237	no	No hit	No hit	No hit	No hit	No hit	No hit	No hit	No hit	no	No hit	No NLS									0	ND	no	No hit	No PFAM-A	YES
Mellp_59724	MSNPTVVSKSVTQTLQICEYINSLDNYSPMKFIATFLSSNHEDLVYRRCLIKAGLGTQQTKSIFKNLARLTLASDAGESEWHKWILDEASAIVNAQELPRGHFPAGAYVSSSHINPDHFSESAEAARARQVRTGMPFLHSLIQRKVSLGMKKKDLTAYQDDETSDSPPLAPELPRAGMAVKPGSTEIEGALDDESVLAMENLVYVKSTPAEQSAHKVETVSRPQSRDNPSVSRGHAYSCLTNATLLLPLLCYDNIDIHLRIHNTRIDTSSRLFHGTWGFFKVIEACVIAQSQDEAVSLATFLQSMASAQQKAVEMSAFSPSPAQSDHWVSVIKLQLAKAFTDYVEHLPGAPPRELLPRLDTKPPAIDRIAMHKANVHFLRMMNAPDNSADGISRVLDEI…	Tribe1	no	0	0	2457	164	no	1.17302	682	no	No hit	No hit	No hit	No hit	No hit	No hit	No hit	No hit	no	No hit	No NLS									0	ND	ND	No hit	No PFAM-A	YES
Mellp_112506	MVTFLSADNPNLNSRRRLMKVGLGAKQTRSIIKNLGKLTSSCEPGQESWEELIFEEASAIVNGQEVPRGHFPAGAYVSSNRITPDFFSEGSEKIRNDQVRTGMKFLYRLIHSKICTGLKHKDPIQYHDHEETADLPPPSENVSTPLTLDIEGAVDEASVLSLENLVYVKTSPAEHAAHKLATPRAIVGATQLQWPMAW	Tribe1	no	0	0	474	8960	no	1.0101	198	no	No hit	No hit	No hit	No hit	No hit	No hit	No hit	No hit	no	No hit	No NLS									0	ND	no	No hit	No PFAM-A	YES
Mellp_64215	MALADKKSVHLSSFCPTPAEAAHWVSVVKAQVAKALKEYVDHLPGAPDRLKLPSLMTKPPPIDPIDMHLPNIHFLRMIDAPDSSAEGVSRVLDEVIRQIGLDKKKYAESLLVAGGDVGSNQLLKSLRQKRFPPIDSVEGIQWVLSIFGGAHTTWNFTKALLGHHWGKSDNGDDTGAWRSLFALGGEYKKPPATQDFNTIMRSARILHKANLVHIIRSASMYDTNWNACMYLPTLGNSRETFESNHELDLTKAKDCERLVYNNTACSVHDGMLTKPPFERP	Tribe1	no	0.534	0	430	559	no	1.42857	280	no	FG_Lbicolor_164640540|gb|EDR04805.1| predicted protein [Laccaria bicolor S238N-H82] #883#42.4#0.009#27#42#153	No hit	No hit	No hit	No hit	No hit	No hit	No hit	no	No hit	No NLS									0	ND	no	No hit	No PFAM-A	YES
Mellp_67826	MSEASTIVNAQDVVRGAFPKGAYVSSNQIPSNFFSESSEARRTEQIKQGMPFLHSLISQKISSALNIKGSKPDSSVGKKNDNTPRRNSLNPKSPKTPNSAVTTRESSNPNGPNTSDAALNAGDDEEVLSLANLVYVKASPSEVAEHKAEVVSVICYICLIDESLTNRFFIKVPVAICAMIAYQCNRRCNAVPLQNGLMVLAGGVSCRVNEYLQCFGLTTSRDTVLDAMEHLRISQEEQLMQVFKVNLKLLPLLCFDNVDIHLRIHNSRIDMSSRLFHGTWGFYIVFRAALLASCDADAVSLAAFVEAMKNSDQKPVLIEAFAPRAAESVHFKAVIKSQLALALVEHVKHLPNAPPAQDLPQLTVSPPKIDPIEFHTPNIHFLRMMDAADSSANGVSQVL…	Tribe1	no	0.002	0	720	779	no	1.72084	523	no	FG_Lbicolor_164639349|gb|EDR03621.1| predicted protein [Laccaria bicolor S238N-H82] #912#47#0.001#22#72#325	No hit	No hit	No hit	No hit	No hit	No hit	No hit	no	No hit	No NLS									0	ND	no	No hit	No PFAM-A	YES
Mellp_65820	MKFLHTLVKQKIAHAMKISEPVLYDDVCQSNPNKDNIFGGVDQVKGTMNDETVLSLENLVHIKPTPASQAEHKLAKTSILQAMEHLGVLQEKRMMDLFKINHKLMPFLCYDNVDIQLKIHNSCVDKTTRLFHGTWGFFNVFQSELLAECSTEELGLPSFVEAMAAADKKPVNLAMFCPKAPDMEHWKLVIKGQLAKALKEYVDHIPGLPAKTQLPSLRTTPPPIDPISMHKPNIHFLRMMEVPDSSAEGVSRVLDKVLAQIGLDSGTYAKHLLVAGGDVGLNQLVESLRIKHFPPIDLVKGYEWVLSIFGGAHTSWNFTKSLWNHHWGDPANRLDSGVWQTMFALGLEYKKPATMQDFNIIMQSCQMVHKANLIFVISEVLRFGSIRVRHT	Tribe1	no	0.004	0	11604	730	YES	1.53453	391	no	FG_Lbicolor_164640540|gb|EDR04805.1| predicted protein [Laccaria bicolor S238N-H82] #883#54.7#3.00E-06#23#66#280	No hit	No hit	No hit	No hit	No hit	No hit	No hit	no	yfwxc=106	No NLS	106								0	ND	no	No hit	No PFAM-A	YES
PGTT_19866	MLIAGSGWSRGPVVNPRQTQIAQPANENPQNMADDSQGPCTLIRLSSPKHVDSWIRVEPWARDTVRQIIHGPGAVHDHSSQLAVEGPAVLNWPDFFCFLHPHLFPPVLPPHLSNIHQSTLRISPSIRPVQQQFGQPSNSSLPHLLATQWRGGRLPSRSNDTRPSPLPSPTGVETQSARHRPTVGTVRHFGRPGAGVIRTWPPAIVPFEITDAEFNPQFVEHLGRSYDLRAPYMDFAEELVQTFVQNKAKEVLMSATLDVYSSLPVRGAPAAGRTLLDQVMDHVREQSDEFKLDYLPVGFISGDLSALASVSTEIRERLKHERGAMRNLLLTMVHEPSGRPITHPVPSLTNLIIDLTQRMIPGVERAADHAANRRLRSRIAHLRIQTISHYARRGSDEQL…	Tribe1	no	0.001	0	557	261	no	1.43781	1391	no	FG_Lbicolor_164640258|gb|EDR04524.1| predicted protein [Laccaria bicolor S238N-H82] #1248#77#3.00E-12#24#82#332	No hit	No hit	No hit	No hit	No hit	No hit	No hit	no	yfwxc=94	No NLS	94								0	ND	ND	No hit	No PFAM-A	YES
Mellp_114208	MYSSLPALHVRFRKAIKTRRNNERAVLGFGGGRSSVMWAILSSRTSSLSGTTVDSGVEGVIARVIGWGILEEHIEMPPFEGGSHPLRHGDVRKEPTQPLLFHFGGFDNMSQVTPDRPSNTPTTLSSTLKILQFMSTLDFTPKDFMYTFFSSTDERVVYRQRLMKTGKGEKQNKSILKNFGNLIKSSAEGREFWEGFILKEASEIVNAQEAPDAPATGNGIGKPASEEEVLSLANLVYVKSSASEFANHKAEVYHTPNIHFLRMMDAPDSSAEGVSRVLDQVMAQIGKDKSDYANHLLIAGGDVGSNQLVESLCGKLHPPIDDVEGLTWVLLVFGAAHTTWNFAKAIWSLHWGNSSDREDSGAWRSSFELGGDYSKPPALQDFNSIMRMIQMVHKANLVY…	Tribe1	no	0.109	0	10280	824	YES	0.248756	402	no	No hit	No hit	No hit	No hit	No hit	No hit	No hit	No hit	no	No hit	No NLS									0	2.6596	YES	No hit	No PFAM-A	YES
Mellp_114250	MAATVPMMVQNCSKICELMTKLDSSPKEVMVTFLSSTHPEMVFRKRLMKAGLGAKTTRSIVNNLGKLACSSSQGQNDWEQLASEIVICQEIIRGHYPSGTYVSSHQITPDFFSEGAERLREEQITSGMSFLHTLIHQKLAAGMKKVDTEAYDNDKGGQDAVNVLETKRATPSDRDNPNEILGTVDNASMLSLKNLVYFKPTPTEKAAHKLATLEVLLAA	Tribe1	no	0.001	0	6567	20865	YES	1.82648	219	no	No hit	No hit	No hit	No hit	No hit	No hit	No hit	No hit	no	No hit	No NLS									0	ND	no	No hit	No PFAM-A	YES
Mellp_108497	MPEESNEDEASTLARTLLVCKYLTTLDLTPKQFMVTFMSSNHPDLIFRRRMMKVGKAFKQTRSIVRNFGRLSRGCAHGQANWESLILEEATDIVNAQDLPRGHFPGGAYVSSRRITPDYFSNSSEILRDSQVTMGMSFLHSLLKNKLAFGMNQVPPVTDDKGENVCDPMDESQTASNAGVTRGLLDARGTVFNDQEDEGTVMSMENMVFVKASAADQKALKLTKASPL	Tribe1	no	0	0	8446	411	no	1.31579	228	no	No hit	No hit	No hit	No hit	No hit	No hit	No hit	No hit	no	No hit	No NLS									0	ND	no	No hit	No PFAM-A	YES
PGTT_17027	MNAEGLSDLNKIVYISDELCRLGLTPKEFIAGFLTKDHPQLVYRRRSWGTNYGSTSTLNLVQLIRNIFLKTQDGADRRADFIQTEAIRILRAQSPPSGYYPGGSFQSAVNVTPAFFGDSAMDERKDRLTNHDTPFLYNILVGTLAGPGADVFTLDKLDADNPPEQYISRASTTDNALQDPSNKSSDLSPDEAEELMYEGDVISTSNPALQHRQARSAQTASVICSMMAFARNRRHNGLQLANSIRFVACGVSETINEYLHYMGLTSSRKTALVALQSLARAAANKIVHSMAVMDRLAPPLCIDNLDMEERVHLASIGTQNRMFHGTWGYIHVPSQALWDSLDPSEMTLEAYHNSLRPLANLSIEPSMFFPTDSEDYMFVWKSQLASVMLKYVATPANRE…	Tribe1	no	0	0	1876	587	no	1.29496	695	no	FG_Lbicolor_164639349|gb|EDR03621.1| predicted protein [Laccaria bicolor S238N-H82] #912#70.9#8.00E-11#21#132#626	No hit	No hit	No hit	No hit	No hit	No hit	No hit	no	RXLR=88	No NLS					88				0	ND	ND	No hit	No PFAM-A	YES
Mellp_66205	MDAPDNSVEGVSRVLEQVMGQIGVDLEKYAEKLSVAGGNIGSNQLIESLQVKTFPRVDSFKGLGFVLLIFGGAHTTWKFTKALLALHWGNLENGEDLGAWRSWFALGGDHKKPVASQDFNTIMRSMHMIHKANLGGHEH	Tribe1	no	0	0	6760	854	no	0	139	no	No hit	No hit	No hit	No hit	No hit	No hit	No hit	No hit	no	No hit	No NLS									0	ND	no	No hit	No PFAM-A	YES
Mellp_68221	MVKIHTRLMNPKVPTESTEDSSTLARTLLVCKYLTKLDLTPKQFMVTFLSNTDKELISRRRLMKTGLAFLQTRSIVRNLGKMSRSCEKGRADWENLILEEEVPRGHFPGGAYVSSKRITPDYFSKTAETLRENQVVTGMSFLHSLIWGKLAFSLNKLNLHNEVDVDDETVPHDLSQELTESPDSAIDDEATVMSMENLVYVKASKTDQDTHKITKAVSLAAFLDAMAAADRKAVSLSLFAPSVDEAEHWVKVVKAQISKALKEYAAYIPGAPDPRKLPSLTTRPPSVDPIPMHQPNLHFLQMMDAPDSSAEGVSCVIDAVIAQIGLDKSKYAQSLLVASGDVGSNQLTSTQSCDPRASFIKATYPI	Tribe1	no	0	0	8916	43	no	1.0929	366	no	No hit	No hit	No hit	No hit	No hit	No hit	No hit	No hit	no	No hit	No NLS									0	0.0238	no	No hit	No PFAM-A	YES
PGTT_14291	MSQPASQNNAPRRYRTEASKITAILDLMSEMDHDPKSFMISFLRIKNDQAAIQRRYWRTPRGWDGTSAMIDAIRDFICTDQTGKAFWEERMLSEATRIVVRQKPPSGIFPEGGYYSTKKITPEFFDDDKQDMREEELTQTHTPFLFNLLYNKMTQGKKKHSVEEEDKDPNGFEQLENEDQELDTNTNSDFFREILVAPIHLDHHTRAKKTATVACSMVSFILNRRINGMQLANSLTFLASGVSDRVNHYLNYIGLASSRRTAHRSLEVLGVHAEKVIKKKMSQSEAQIMPPFLCIDNLDFEQRVHAKSLGHTISSVPAGDLSLESYTASMKNAAEINVTPTMFLASKAEEQHWTSVLKCQIAKVILEYIAVPSNKDFPITSSPPVVEQISHNRPDITML…	Tribe1	no	0	0	418	332	no	1.60116	687	no	FG_Ccinereus_ok_116509096|gb|EAU91991.1| predicted protein [Coprinopsis cinerea okayama7#130] #1066#58.9#3.00E-07#23#83#357	No hit	No hit	No hit	No hit	No hit	No hit	No hit	no	yfwxc=75	No NLS	75								0	1.86607	no	No hit	No PFAM-A	YES
PGTT_16241	MHKSDALVDKVIYICDLLQELDMTPKSFIMGFLQLDNSNLKLRRGYWGIWRGWPSTFTVVGAIRDELLRSAPGTLEWSNYIRDQAIWILRSQNPRSGIHPRGSYISSSAITPEIFNEHSKEEHRRRLTAHEMPFLYQMVLGMLSGPSNVNDTDNKDDQKVTSPVEKAALAPIDALEEELMEREGFRYTSGKTGVDHSLSRHERISYTVCSMLSFAKNRRHNPFQLENSIRFLACGISERVNEYLHHLGLTSSRQTAIDSLKTLSSYAQGQLTRVMALDVNPAFGPFICIDNLDMEERVHMASVGHRSMMFHGTWGYIHTPHKALLDSLDWSEINLNAFNQALQTVRTMSITPRDFLPDRQTEDHYCLVWKSQLASVMMKYIAEPATKAGAYPNEPPELE…	Tribe1	no	0	0	2016	51	no	1.37457	873	no	FG_Lbicolor_164638436|gb|EDR02714.1| predicted protein [Laccaria bicolor S238N-H82] #1136#76.6#2.00E-12#21#130#614	No hit	No hit	No hit	No hit	No hit	No hit	No hit	no	yfwxc=12	No NLS	12								0	ND	ND	No hit	No PFAM-A	YES
Mellp_60017	MFQRTWCSYIVVCACLLANCEAEVVNLAAFLTAMKAAKQKGPGETKHFKKVIKAQLANALKEDLDHLPIAPKKQNLLDINLIPPLINPSEFHTPNIHFLRMIDVPDSLAKGVSHVFNLILSQIYLSKEEYVKHILVAGGDVGSNLLVESLCGKLSPSIDRVEDLSGVLSICGVVHTTWSFGKGIWALHGGNSDNSKDSAVWCSSFELGGDYTKSFASQEFNFIMRSMQIVHKANLVCSLVIESLGDMDMTTTWGCRQVLETVWCCYFKAMAIEEARCLKKSKLYNLMICLRDFGTIVDLHETTCAGDIGCLTAMWKCWSIMTQGVTSLSHYGQHIPCMVFLLEEDLLVPLAHVIKHSSLIPSTDRDNHWMPIDEYQEIHIFYLKQVYDSTVSRVGHIVL	Tribe1	YES	0.998	22	13652	7969	YES	4.26065	399	no	No hit	No hit	No hit	No hit	No hit	No hit	No hit	No hit	no	No hit	No NLS									0	ND	no	No hit	No PFAM-A	YES
PGTT_10243	MAFFGGRSCQDSGCKWVGSTRSRPETRRVMGRVWADFVRKSHDPNPTRKLGGSGSGRCFDSRAVSGRVRALFLGPNPTPFYILSQDLRAPGQSSAGDMSDQQKILDICAHLTKIKMTPKEFITGFLKKDHMELNYRRRTWGTIYGSNSTIELVSEIGKIFRKKDAARHRWVDFIQAEAVLLCRQEMSSRTTGSFMSSRLVKRDFFGPDAKHARNLKLTTIERPLLYNIIHGIISRADEEDGDTNEVCDGPDNLGGNNTDDMNEPCDAPDDLRGNNDPVITGTSRTELANGVDEMEPEVSLNSCSGSLEDVMADYGGFVYSTDGNGPDARKKQRCHIASVICSMLSFACNRRHNGLQLENSIRFYACGVSETVNEYLHYLGLTSHRKTAVHALRSLACEA…	Tribe1	no	0	0	ND	22	no	1.93089	984	no	FG_Lbicolor_164640258|gb|EDR04524.1| predicted protein [Laccaria bicolor S238N-H82] #1248#94#1.00E-17#22#130#582	No hit	No hit	No hit	No hit	No hit	No hit	No hit	no	No hit	No NLS									0	ND	ND	No hit	No PFAM-A	YES
Mellp_112030	MNAEVIPTGNSDVVGSQIVKICDHIHDLGLTPKKFILGFLTSNNPELVYRRRLIRAGVGWSGTVDILEGFRNVLMGSPEGAARWKEFILDEASSFVNIKNIRAGPYPQGAQEAEEHRERQVKNSMSFLHELIQRKLRVSLDIPDVAAEDSEPVDDDDSQDFPSEEPPSNATLSESQLLENPSDEAAILSLDNLVYILKRAAGLREHKLRTLPLAICLMLAFACNRRSNAMQVLNGVTFVAGGNIVRPFLCFDNIDIHLRIHNLRMDTASQTFHGTWGFIHVPPPAVMEGVEAKDVNFVAFEKAMAAAEGKPVDVQMFIPTAHELLHWKSVILAQIANVLKTYVEHLLGSETVKLADLQTHPPPIEPIEMYKPNIFFLRLMDAPDSSADGVSRVINQVLA…	Tribe1	no	0	0	24486	4478	YES	1.10092	545	no	No hit	No hit	No hit	No hit	No hit	No hit	No hit	No hit	no	No hit	No NLS									0	ND	no	No hit	No PFAM-A	YES
Mellp_110677	MRNVRKSEGLCASKCRNFLTDCGITISFGFMNSNIPSLPTPVSGLPARILSVCNYIQKVGLSPKKFIHGFITLNQSDLIYRRRLMRAGVGERETVEILEGFGDMLRGSPEGSDIWMDFILEQASAIVNAQNAPVGAYPQGLYVSSNSISEDFFTQHAEERRENIVKGSMPFLHKLILRKLQSSLELTETTDEDFDHNVDQDITSTAPASTNGNPDSISDVADEATILSLDNLVYVSKRGAGLKDHKLKMAFKKAMAAAADWPVEMSMFIPTPDQITHWKGVILAQLADVLKTYVEHLPGDNAVKLPVLKTQPASIDPIQIYQPNIFFLRLMDAPDSSAEGVSQALEEVMSQIGVDVDEFAKGLLFAEGDVGSNELVESLRRKHFPSSNMEDLLRWIVTV…	Tribe1	no	0.002	0	807	790	no	1.23967	484	no	No hit	No hit	No hit	No hit	No hit	No hit	No hit	No hit	no	LIAR=45	No NLS									0	ND	no	No hit	No PFAM-A	YES
PGTT_19924	MIPLERHKELKSEASKVLYVCDVMNLLGMTPKQFFLAFVEQTDTQLRSRRRLWADDAWDSTKTLLEAIGTMICSHKAGETNWNGFILSQAKTILKVDKMRENPRGMYFNSKEITADFFSKDNLAKRDHRITVEEHPFLYNLLKSKILHKSSFRDDADDPTSDEDDSDSLQDSDEELVEKDKDSKIAAKIHRAHVISKTICSMVDFASNRQKNSMQLENAAVFLACGVSDCVNKYLNFIGLSSCCLTAHLALHTLGKKAEKTIINRMKLGPAASPNLCPLICIDNLDFQQAVHVKSVDNQSTMFHGTWGYLHLPHPDLLDSVDPKDLSLEAYRNAIANSGDKLISPAIFILNKTESGHYQSVLKSQVASVMITYIAKTSDKTPTIPLRPPPIEVLAARKP…	Tribe1	no	0	0	1045	1230	no	1.89573	633	no	No hit	No hit	No hit	No hit	No hit	No hit	No hit	No hit	no	yfwxc=18	No NLS	18								0	ND	ND	No hit	No PFAM-A	YES
PGTT_15498	MATNHPVVDEKVLQVCKHLNSLPTKITPKVFISRFLQSGHSDLPLLRGHWAGDKGINTTMELVETLRSVINKTSVGRSAWNAFIQAEAIKILIKQEPPRGNYPQGGFHSSSTVGEDFFTPEAKEEHERRLTEEHMPFLFGMLMGMLDRDGCKTTVAEEEEVPLPCGVSATEDGPDEVGDMFYEVEPSSEAQSHQRLHRIATTVTSMLAFARNRRQNGISERVQEYLNYIGLSSARTTGMAALETLAYKSADTLKMIMDTHKNLPMAPSICIDNIDIEQRVHQSSVGVRSNTFRGTWGYIHIPDKKLIQTLDLSEINLLAYTEALKTVASMEIKPRMFLPTESEEEIELKVWKSQIAKVLYEYIAVPNNKSTAVQMVPPVVDQISHEAPELHMLKLIDAS…	Tribe1	no	0	0	1435	349	no	1.25523	717	no	FG_Lbicolor_164634298|gb|EDQ98669.1| predicted protein [Laccaria bicolor S238N-H82] #1067#69.3#3.00E-10#33#45#135	No hit	No hit	No hit	No hit	No hit	No hit	No hit	no	No hit	No NLS									0	ND	ND	No hit	No PFAM-A	YES
Mellp_91039	MRDKSMIHPVEKFHPGRVKQVLDVCQLINNQGITPKKFMQCYFLSDKLASKRRIWGTEGGWPSSRNVILSIRKTICQQSGGDQMWNDFILDEAKRIVQSQELPRGYAPNGGYYSSGKITEDFFSEENIAIRESSLESSMPFLYKLINAKIMSSIETSDNNNIAEGLSAEPHVDGLPHDEESDLPDSDGIAFSKPKSHRDMKVLQSTAVPKMICAMVSYVCNRRSNGMQIHNGMTFLACGASERLNEFLTFHGLSVSRQTALRVTDTL	Tribe1	no	0	0	1130	1610	no	2.24719	267	no	No hit	No hit	No hit	No hit	No hit	No hit	No hit	No hit	no	No hit	No NLS									0	ND	no	No hit	No PFAM-A	YES
Mellp_63088	MNPENIPTANVGAQIVTICEQIHELGLTPKKFMHGFFTSKHPDLVFRCRLIRAGVGLSGTVDILRGFRDVLIGSPEGEAGWKEFILDEASSIVEGQNMRVGPYPQGAYVNSNSINEDFFSQEAEEHRERQVRSSMSFLHELIQRKLRVALDIPDIAAEGLENVVEVDTQDISSNTVSSDSTLLGSSADEGVIQSLDNLVYIPKRAAGLREHKLRAAEDVDFKAFEKAMGDAEGKPVDISMFIPTTEQLSHWKSVILAQLATALKTYAEHLPGGKTVKLANLQTQPPPIDPIEMYQPNIFFLRLMDAPDSSADGVSRVLEQVLAQIGVDAKSFAETLLVAEGDVGSNELVESLRRKRFPSGNQADSLRWLLTVFGPAHATWNMCKALNSVHWGDSTNGQD…	Tribe1	no	0	0	11885	950	YES	0.680272	441	no	No hit	No hit	No hit	No hit	No hit	No hit	No hit	No hit	no	yfwxc=45	No NLS	45								0	ND	ND	No hit	No PFAM-A	YES
Mellp_57220	MASVQTPKTVISTLKICEYMNTLGFTPKEFMITFLSSTNKDIEYRRRLLKAGLGTKGTRSIVKNFGKLTSACDTGKEDWEAITMLIV	Tribe1	no	0	0	244	1169	no	2.29885	87	no	No hit	No hit	No hit	No hit	No hit	No hit	No hit	No hit	no	No hit	No NLS									0	0.2899	no	No hit	No PFAM-A	YES
PGTT_15515	MSDQQKILDICAHLTKIKMTPKEFITGFLKKDHMELNYRRRTWGTIYGSNSTIELVLEIAKIFRKKDAARHRWVDFIQAERDFFGPDAKHARNLKLTTIERPLLYNIIHGIISCADEEDGDTNEVCDGPDDLGGNNTDDMNKPCDAPDDLRGNNDPIASVICSMLSFACNRRHNGLQLENSIRFYACGVSETVNEYLHYLGLTSHRKTAVHALRSLACEAQDKIASCMAISTDVAPILCIDNLDMEERIQIATVGKQNRMFHGTWGYINIPSSDLMNSLNPNDLTLSAYHNALKNVSSLVIDPNFFLPNDDDQEHHKLVVKSQIAQVMYKYVARPSHPKGRHPLHPPEVELISHKKPEIHMLKLMNESDNSAKGIGQVMDALQHQTRLDPADFFGRLQL…	Tribe1	no	0	0	6748	131	no	1.84941	757	no	FG_Lbicolor_164640258|gb|EDR04524.1| predicted protein [Laccaria bicolor S238N-H82] #1248#94#1.00E-17#23#111#472	No hit	No hit	No hit	No hit	No hit	No hit	No hit	no	No hit	No NLS									0	ND	ND	No hit	No PFAM-A	YES
Mellp_66699	MNSNISPLTNPARGLPAHINAICEHISATGLSPKKFIHGFVTIDDPGLIYRRRLIRAGVGWEQTVDILKGFRTLLMGSPEGAAAWRGFILDEASKIVNGESIPTGAYPLGSYVSCNSITEDFFSEHAEETRQALVRDSMGFLYKLLSRKLRLSFGLERDLDEATNDMSSVDMEDDTTVESEMLSLDNLVYVSKRAAVQNHRLETASQTFHGTWGFIHVPPPGLLEGVLPEEVDLKAFEKAMSEAEGRPVDVSNFIPTPQQMLHWKSVILAQLATTLQTYVEHLPSSETFKLPTLNTKPTPIDPIPMYQPNIFFLRLMDAPDSSAEGVARVLEQVLTQIGVDPDSFAEGLFVTEGDVGSNELVESLRRKRFPCGSRPDSLRWLLTVFGPAHATWNMCKAL…	Tribe1	no	0.001	0	1976	936	no	1.10132	454	no	No hit	No hit	No hit	No hit	No hit	No hit	No hit	No hit	no	No hit	No NLS									0	2.5491	YES	No hit	No PFAM-A	YES
PGTT_08976	MTPKEFISHFLSSKNPDLASRRRYWATKTGYEGTLHLVESIRDKFNSTDVGEGWWTQFIQKEAINILMRNNVRLARSSTGHWQSSQSVKPEFFSEAAKARREEKLVTEEMPFLYGILVGMLRNGEYPAGNEEDVVIEGPQESNTHPSDTFEAQLLERDGVAYTPIPWNEDQAEQRYHHISVFKLAATICSQLLFTRNRRHNGLQLQNALRFIPCDIEERVHMGSVGHRTMMFHGTWGYVHLPTKSLLDTLEESQLNMAAYQDAIKNVPTMSINPTLFMQTTEAEDHYYHVWTSQIATVMKEYIGHPSKTDGAISTKPPVLEQISCEVPTVFMLKLMEESDNSAEGIGQVLASVQRQSGLTATEFSSRLQPMDGDLATIQNFNSIRDIRYPSSYPEHSLN…	Tribe1	no	0.001	0	447	555	no	0.938967	639	no	FG_Lbicolor_164640258|gb|EDR04524.1| predicted protein [Laccaria bicolor S238N-H82] #1248#73.9#9.00E-12#22#84#380	No hit	No hit	No hit	No hit	No hit	No hit	No hit	no	No hit	No NLS									0	2	YES	No hit	No PFAM-A	YES
PGTT_02930	MDSKAITVCELLQSLPCKMTPKSFLLHFLQSDNSDLAYRRRYWAESAVDSTLVLVEAIAEELKSSATGRNVWAKFIEQEAIKLLASQQPPKGNHPVGAFQSSTTVTREYLGPDEKEKREGLLTSTHMPFLYNILVGSLHHQRGRCNSPESDDELEDEYLTEADEGDMPIDLDVVAYTRRLTGEARVTFRYHRIVTTVCSMMCFASNRRANGLQLVNGVRFLACGMSERVHDYMNFIGLASSRWTALAALGTLAKEAQSNLKLAMAGTDDNPVGPSICIDNIDMVEKVHALSVGNRTHTFRGTWGYIHLPDPKLLKRLKHDDLSLPAYYEAMRLAQDVPIEPEYFLPTTESNIVEEAVWKSQIASVMVKYIAVPSDKSSSVPTDPPVVDQISHEKPVIHT…	Tribe1	no	0.013	0	8390	367	no	2.21607	722	no	FG_Lbicolor_164637238|gb|EDR01525.1| predicted protein [Laccaria bicolor S238N-H82] #908#71.2#7.00E-11#21#118#552	No hit	No hit	No hit	No hit	No hit	No hit	No hit	no	No hit	No NLS									0	2	YES	No hit	No PFAM-A	YES
PGTT_19601	MDVDMEEQISLETTDTNPKVKAKTKPKVLCSSNPPLKTESDKVLRICQAMEELKLTPKKFMVAFLTQSNTNIKIRRRLWGSAKGWDSTIEVVNAARDLICGSAAGRLYWNSYILSEKRKKRSLIVPSMIQAQKIVRKEAPPSGEYPNGAFHSSRKIDPTIFSEEEKFTRFQDMCQEHMPFLYQLLIYKLTGQSDPSTSSSSSPTDVTDQAAETESNSDKDELEEDPSPKSRQIKRSHMLPKRALTSVDQFITLNLKVATAICYMVSFIVNRRHNAFALSNSMILLACGISERINNFLHFIGLTTSRTTGFKAYQSLSTATRKALREKPCLFGDI	Tribe1	no	0	0	5098	3094	no	2.09581	334	no	No hit	No hit	No hit	No hit	No hit	No hit	No hit	No hit	no	No hit	No NLS									0	0.203063	no	No hit	No PFAM-A	YES
PGTT_00531	MTSNNGASELDKIVYISNELCRLKLTPKEFIAGFLTKEHPQLVYRRRTWATKFGWTSTVNLVQSIRNLFLMTQEGSDQWAEYIEGEAIRISRSQSPPIGYYPCGSFQSAVSVTPGFFTDLAMDQRKDRLTNNDTPFLYNILVGTLARAGAEVFTPEELDADHPQDPCPSPTTSPDDTSDTHLSSDECDELAYKGSVFSTATPGKQDRQARSAQTAAVICSMMAFARNRRQNGLQLANSICFVACGVSETINEYLHYIGLTSSRKTALVALQSLSRAAANNIVNSMSVMNRLAPSLCIDNLDMEQRVHLASVGTQNRMFHGTWGYIHVHSKSLLDSLDPDKLTLAEYHMSLRPLADWVIDPNLFLPTDSTNDYADVWKSQIATVMLKYVATPTDRKAMIS…	Tribe1	no	0	0	232	242	no	1.72811	868	no	FG_Lbicolor_164640258|gb|EDR04524.1| predicted protein [Laccaria bicolor S238N-H82] #1248#84.7#7.00E-15#24#89#363	No hit	No hit	No hit	No hit	No hit	No hit	No hit	no	yfwxc=100	No NLS	100								0	2.63902	YES	No hit	No PFAM-A	YES
PGTT_10956	MPPRRAPRTPMATKLTAICDHIHAVNLTPKAFITAFLQHTAEDFAFKRRFWGTDTGWDSTVGLLEAIQTLVSSHVEGRELWDDWVLAQRVLKVSTVQATQIVIHQNPRQGNYPAGGYVSSGDLKQSFFTEQERLSQNSKLTDSMPFLYNLIYKKMNFDDSDEVSSEKTDTGDEVEAVEDPEPEEVVIEDPITADDMIDELQDPELKKGLLALSEQDINVFEGFGLVKNNNPTHSRRLRADTVARTICAMVSFGCNRRQNCFQMRNSLMFLAAGVTERVNTYLNYVGLSSSRRTAHAALKTLGSEAELKVKSRLALGPILPPSICFDNLDFQQKVHMKSVGKCAVMFHGTWGYIHSPPPSILPLLNPAELTTEALNKALHIASKQDILLKSFAPTQESTN…	Tribe1	no	0.145	8	758	134	no	1.41388	778	no	FG_Lbicolor_164634298|gb|EDQ98669.1| predicted protein [Laccaria bicolor S238N-H82] #1067#81.3#7.00E-14#22#116#511	No hit	No hit	No hit	No hit	No hit	No hit	No hit	no	No hit	No NLS									0	ND	ND	No hit	No PFAM-A	YES
PGTT_20014	MIQPNAPYPASRKEELSSSWPTPLEKKETICESKRLIEVCNQIQSNNWTTKKFMHAFLKNPHNEIVNRRRLWATTGLNSTMDLLKEIVHIIKKNEEGREMWSNFVLEEAIHIVEGQRPPRGNYPNGCFQSSRTVSPEYLSEESKRRDIEQLTKSHTPFLYDLLIGVLSNSDDVADEGDEDSTNEEPVNFSNTDCLPEADLEEARILQLEGIQYARLSNAQRKHHRSQSIASVVCGMISFARNRRHNGMQLRNGIEFVACGVTERVNNYLLYHGLSCSQRTAMQALKTLSVCAERKIRRSFSSKLANVVAPMVCIDNIDIEQRVHTHSVGHQSRMFHGTWGYIHIPSPLTLKALNPAELTLDRFTQALQQAPSLQIEPYMFLPTPESKAHYKLVWKSQIA…	Tribe1	no	0	0	1545	1259	no	1.67665	835	no	FG_Lbicolor_164639349|gb|EDR03621.1| predicted protein [Laccaria bicolor S238N-H82] #912#88.2#6.00E-16#21#148#700	No hit	No hit	No hit	gi|222428899|gb|GH737550.1|GH737550 PSTha15G20 Puccinia striiformis f. sp. tritici haustoria cDNA library Puccinia striiformis f. sp. tritici cDNA clone 15G20 5', mRNA sequence #529#51.2#3.00E-07#48#24#50	No hit	No hit	No hit	YES	No hit	No NLS									0	ND	ND	No hit	No PFAM-A	YES
PGTT_11811	MDRLSVEQKVINLCKTMRSLPTVMTPKEFMLHFIQSPNSDIAYLRRFWRQPKGIETTMDLVRSIHQELAKSSTGREAWDSFIQEEAVRIGLTQAPPRGNYPMGCFHSSTAVGKGFFTADEMALHERDLTERDMPFLYELVLQMLNRRGQINPDEEEEEPVVGNDHGGSDVNVQLDDIIGVSYELQRSAEARFNHRSRRIAVTICAMVAFGQNRRHNAFQLNNAVRFYACGVSDRVHEYLNYLGLLSSRKTAISALKSLARESATDFRRAMTIQNGIIAPTMCIDNIDIEQRIHQQAIGNQTKTFRGTWGYIHLPDRKLLENLDASELDLTTFKSALNKVDSIVIEPHMFLPTPNEEQHEVKVWKSQIAWVLQKYIALPADKASAMSTDPPVIEQISHEA…	Tribe1	no	0	0	2167	314	no	1.79641	835	no	FG_Lbicolor_164639349|gb|EDR03621.1| predicted protein [Laccaria bicolor S238N-H82] #912#91.7#6.00E-17#25#141#549	No hit	No hit	No hit	No hit	No hit	No hit	No hit	no	No hit	No NLS									0	1.86607	no	No hit	No PFAM-A	YES
PGTT_02264	MYGEDSSMEDILPPSSTESSPCPSERSVSPTEDPAPSLSLAEKTLEVCRLLKTLYMTPKSFIMAFLNVDDSDLVFRRRYWGAQVGWPSTYELLQAIKKQVTKTQKGKARWREFIQREAVEALNREKPPSGNYPNGSFQSSQTVDPSYFNHDAACAREELISQVHMPFLFNMLLGTLQPSNEAKNDDPHDDSPAELILQDPAEQELFEMVELEYQPVAVAPCRFKKIAATICSMVAFAKNRRCNGLQLFNSIRFTAGGVSELINDYLHLIGLTSSRQTALKALISSSNRASGVLKDAMSIENSSPVGPSICIDNFDIEEHVHTQSVGHRTMMFHGTWGYIHKPNPSLLKTLDHSELTLEAYYRALRKIPSFRIVPSMFLPTREEDRHFEAVVKSQIARVM…	Tribe1	no	0	0	369	395	no	1.72414	696	no	FG_Lbicolor_164639349|gb|EDR03621.1| predicted protein [Laccaria bicolor S238N-H82] #912#59.3#3.00E-07#20#110#534	No hit	No hit	No hit	No hit	No hit	No hit	No hit	no	No hit	No NLS									0	ND	ND	No hit	No PFAM-A	YES
PGTT_10865	MSGPPNSPQIPEHTRLLNICKVIQSNGLTPKKFLLRFLQNNHAALADRRRLWPATGQDSTMELLKEIVQHLKKNPEGRKKWAGYAVEISASQSPPRGYYPEGSFQSSTRISAEFCSEAARKQDNDRIMASMPFLYQLISRVMLRSVSDNTSVNATEVDDLGPDPDIDDPMEAEGLRMEEITYHRPPNPLARKEQRVSAVAKLICSMIAFSRNRRCNGPQLRNSIEFLACGITERVNQWLMYHGLASSRQTAMSALKTLSSCAQLNLKNVFSRPSSAVVSPIICIDNLDIEQHVHTNSIGHQSHTFHGTWGYIQFPSPELLKTLDTSELTLDCFKEAMKKVPSFQIEPSMFLSTPESEISYKSIWKSQIARVLNQYVAQPDKRAQAISLEPPAVEKISSK…	Tribe1	no	0	0	382	579	no	1.6129	744	no	FG_Lbicolor_164638437|gb|EDR02715.1| predicted protein [Laccaria bicolor S238N-H82] #886#72.8#2.00E-11#21#119#542	No hit	No hit	No hit	No hit	No hit	No hit	No hit	no	No hit	No NLS									0	2.46229	YES	No hit	No PFAM-A	YES
PGTT_17896	MVPEHSHILQICDYINSHQLTPKKFFHAFLQNNDLNAIDRRKKWYGKGLPSTMDLLKVFVEVLTKKEEGKKMWHEFVLEHAIEIVKQQQPKSGYYPQGSFLSSAAATASFFSEESKQSYNDQYIVKSMPFLHNLVLGALSTSVSNNDPIPTEADETLVAAQAQDDQQGLDLEEIAYGSPPTPQLRATSRFQCLQISKMVCGMVAFTRNRRHNGMQLRNGIQLLACGVTERVNQYLMYHGLSCSRRTAMAAINTLSSEAEMKLKDLFRNAFRKFPIAPIICIDNLDIEERVHTHSTGHRNHTFHGKWGYVHLPSDDLLNSLDMDEINLTTFHSALKKIPSFQVDPYMFMPTLESEVSYKAVWKSQIAHVLSQYLASPSDPSQAININPPEVDPISSTPPK…	Tribe1	no	0	0	655	180	no	1.51307	727	no	FG_Lbicolor_164635417|gb|EDQ99724.1| predicted protein [Laccaria bicolor S238N-H82] #847#87.8#7.00E-16#23#124#537	No hit	No hit	No hit	No hit	No hit	No hit	No hit	no	No hit	No NLS									0	ND	ND	No hit	No PFAM-A	YES
PGTT_02241	MRISKFWCKPTSMLQKKDFCRSKHKIFKLLDQYNYTPKSFLKAFLENEDIEFAGHRRYWAADRGWDTTQELIHTIRKVISKKSAGKKLWEDFILSEASRITISQKPPSGAYPNGAYHSSRMVSSSLFNQECKDERNADLVKNHMPFLFQLISNKLNARPANKKAATNKDEKKGKKQATDIDDNDPDSDDDVVPEEMFDDQDPQIREECQTTCDFPGRVYTTAKTVCSMVAFVYNRRNNGHQLANSLTFLACGVSDQVNQFLNYIGLASSRKTAHQALKRLGLEAKDLVAIKTSESLIGNLAPFLCIDNLDFEQKIHTKSLGHNSQMFHGTWGYVHRPDPKLIESVSADDLTMFMPSATEECNWELVIKAQIADVLLKYVATPSDTKLLIPTTSPVVDQI…	Tribe1	no	0	2	3229	906	no	1.66898	719	no	FG_Lbicolor_164634298|gb|EDQ98669.1| predicted protein [Laccaria bicolor S238N-H82] #1067#61.6#5.00E-08#32#40#122	No hit	No hit	No hit	No hit	No hit	No hit	No hit	no	No hit	No NLS									0	2.2974	YES	No hit	No PFAM-A	YES
Mellp_109330	MWFFGGSVTKIALGPPTFDIFLMTPEVNNSAAQRVPSTVARTILVLKYLAELDLSPKQFMVTFMSSSEPVIKYRRRLMKTGRGFEQTRSIITNFGKHSKSCEEGRAAWESLILDEVSSAIGAPFQWGEIKIHRSLFIILQASEIVNEQELARGHFPLGAYVKLALNQTHLDDVEDDLSQEGPPLHPDSNTSSQATDAGDAEEATVLSMENLVFVKPSAKDLAAHKLAKAKCTSEAARLATFLDAMAKADRSAVEGHQGLCRTHTWGPWRTSVRLSGYETALCRSNRHAPT	Tribe1	no	0.032	14	5702	1402	no	1.37931	290	no	No hit	No hit	No hit	No hit	No hit	No hit	No hit	No hit	no	No hit	No NLS									0	2.2265	YES	No hit	No PFAM-A	YES
PGTT_16118	MSQPASQSNGPRRYRTEASKITAILDLMSEMDHDPKSFMISFLRIKNNQAAVQRRYWRTPRGWEGTSAMIDAIRDFICTDQTGKAFWEEQMLSEATRIVVRQRPPSGIFPEGGYYSTKKITPEFFDDDKQDMREEELTRTHTPFLFNLLYNKMTQGRKKQSVEEEDKDPNGFEQLENEDQELDTNTNSDFFRETLVAPIHLDHHTRAKKTATVACSMVSFILNRRINGMQLANSLTFLASGVSDRVNHYLNYIGLASSRRTAHRSLEVLGLHAEKVIKKKMSQSEAQIMPPFLCIDNLDFEQRVHAKSLGHTISSVPAGDLSLESYTASMKNAADIDVTPTMFLASKDEEQHWTSVLKCQIAKVILEYIAIPSDKDFPIPSSPPVVEQISHNRPDITML…	Tribe1	no	0	0	1005	928	no	1.60116	687	no	FG_Ccinereus_ok_116509096|gb|EAU91991.1| predicted protein [Coprinopsis cinerea okayama7#130] #1066#62#4.00E-08#23#85#357	No hit	No hit	No hit	No hit	No hit	No hit	No hit	no	yfwxc=75	No NLS	75								0	2	YES	No hit	No PFAM-A	YES
PGTT_12052	MAITYLRRPSGKKLMTEDKKISAICDLITQLNYTPKSFLQTFLQRKNMKSAVQRRFWGTRIGWPTTLVLLKSIRGVIVKKPSGRQRWEDFILAEATGIVEAQKPPRGAYPKGAYHNTKNLSPYFFSSKSKRQRTEDIKDHMPFLFELLVNKMGHRPGNNQTMKDGNDLSDCDSDSAETLSAASEDDHYMFSGKTLNGPKKKSSIDHGQRARMSHSQMKPPQTASTMCSMAAFVSNRRHNGHQLANSISFLACGVTDRVSKFLQYVGLSSSRQTAHNSLHRLSKQAERRIATKIGRTPPNLPTLAPFLCFDNLDFEQRIHTQSIGHSTHMFHGTWGYVHQINQALLDSVPKADLTLASYKRAMSNISKLEVTPKMFIPKPPEDEHWEFVLKSQIARTILE…	Tribe1	no	0	11	810	226	no	1.3544	886	no	FG_Ccinereus_ok_116502307|gb|EAU85202.1| predicted protein [Coprinopsis cinerea okayama7#130] #1094#94#1.00E-17#22#119#536	No hit	No hit	No hit	No hit	No hit	No hit	No hit	no	No hit	KSKRQR (127),							127		0	ND	ND	No hit	No PFAM-A	YES
PGTT_01551	MESPAETLKVLNICKLLNSTPTKMTPKRLLHIFLESNNSEIAYLRRLWARPRGLDSTIQLLNLLRDEILSSEGGRARWSDFIQQEAISILVSQESPRGNHPAGSFHSSLTVKEAFFTAEEQRVQEIAMTSEDMPFLYGLMGGMLRGHGHDKASSADNEPSASPDLSEDHPGSTNDQATPEDFAEVSYYLALSGEERKNARIDRIATTICSIMAFARNRRANGLQLKNAVRFTACGVSERVQEYLHYLGLSASRRTAMSALKTLASEGEEAIKKVMAWEENTPIAPTICIDNIDMEQRVHDISVGRRSNTFRGTWGYIHVPNPSLLSSLNMEELTLQAYQESIQNFRTFSIEPKHFMPTPEAKISEVEVWKSQIARVLMEYIALPLDKSKAIPTEPAVID…	Tribe1	no	0	0	246	707	no	1.31108	839	no	FG_Lbicolor_164637238|gb|EDR01525.1| predicted protein [Laccaria bicolor S238N-H82] #908#88.6#5.00E-16#22#132#593	No hit	No hit	No hit	No hit	No hit	No hit	No hit	no	LIAR=47	No NLS									0	ND	ND	No hit	No PFAM-A	YES
PGTT_16795	MESPAETLKVLTACKLLNTTPGKITPKRFLQIFLESENSDIAYLRRLWAQPRGIGSTMYLVKLLRDEIMSSDGGSKEWTDFIQKEAVNVLVSQEPPRGYYPRGSFQSSVSVKESFFSPQEQQVQQAHLTQDHMPFMYGLINGMLQAGGVVDDHTGDEDEPDSHDLHFSPDGFGEVSYYHGLLGQERINARFARIATTICGMVAFAHNRRHNGLQLTNAIRFTACGVSERVHEYLHYLGLCSSRRTAMSALGTLASEGQRSIRGAMSMKRTALIAPTICIDNIDMVQGVHDLSVSNRAKTFRGTWGYIHVPSNTLLKTLNPEELTLASYHDSLIKAKSFSIEPKHFLPNPEAAISEMRVWKSQIAKVLMENIAEPSHKCTSIPTVPPPIEVISHEKPVIH…	Tribe1	no	0.008	0	434	924	no	1.44404	831	no	FG_Lbicolor_164637238|gb|EDR01525.1| predicted protein [Laccaria bicolor S238N-H82] #908#76.6#2.00E-12#21#128#600	No hit	No hit	No hit	No hit	No hit	No hit	No hit	no	No hit	No NLS									0	ND	ND	No hit	No PFAM-A	YES
PGTT_16706	MSGPPNSPQIPEHTRLLNICKVIQSNGLTPKKFLLRFLQNNHAALADRRRLWPATGQDSTMELLKEIVQHLKKNPEGCEKWAGYAVEISASQSPPQGYYPEGSFQSSTQISAEFCSEAARKQDNDRIMASMPFLYQLISRVMLRSVSDNTSVNATEVDDLGPDPDIDDPMEAEGLRMEEITYHRPPNPLARKEQRVSAVTKLICSMIAFSRNRRCNGPQLRNSIEFLACGITERVNQWLMYHGLASSRQTAMSALKTLSSCAQSNLKNAFSRPSSAVVSPIICIDNLDIEQHVHTNSIGHQSHTFHGTWGYIQFPSPELLKTLDTSELTLDCFNEAMKKVSSFQIEPSMFMHTPESEASYRAIWKSQIARVLNQYIARPNNRAQAIGLDPPPVEKISSK…	Tribe1	no	0	0	1697	278	no	1.91518	731	no	FG_Lbicolor_164639349|gb|EDR03621.1| predicted protein [Laccaria bicolor S238N-H82] #912#70.9#9.00E-11#22#123#547	No hit	No hit	No hit	No hit	No hit	No hit	No hit	no	No hit	No NLS									0	ND	ND	No hit	No PFAM-A	YES
PGTT_08602	MDPQNVPILTEAEKVIQICDAIHHLQMTPKKFINAFLTNADPQIAYKRRFWGTSTGWSSTHGIIQAVKAEVARTRDGADRWDAFYTQSVEILLSQSPPRGNFPLGSFHSSRTVQPSFFDPKAVSERDEALTKNHMPFLFNLIKRMLVRVEAPDELDEDGPVEPTIADPEQDHILNMDNVTYVADRNSAFSIRIHKACFSFGFVQVEANHQQPVASTICSMVAFTRNRRHNSMQLYNSIRFVAGGLSDQLNDYLHLLGITSSRQTAIRALTFLSTCAARDLRNAMTPMAGVPVGPSICIDNLDMEQRVHAHSIGHRTMMFHGSWGYIHHPHPSLLDSLDLSELSLKSYYESLQKVSSLIIQPSMFLPTADEDLHFEAVLKSQIARVMRHYIAEPSTRDGS…	Tribe1	no	0	0	1048	999	no	1.66163	662	no	FG_Ccinereus_ok_116509096|gb|EAU91991.1| predicted protein [Coprinopsis cinerea okayama7#130] #1066#52.8#2.00E-05#22#82#367	No hit	No hit	No hit	No hit	No hit	No hit	No hit	no	No hit	No NLS									0	ND	ND	No hit	No PFAM-A	YES
PGTT_17216	MQSSTNDFTPKQSTIPEHKRILDICDVIQKHGLTPKKFLLAFLQNPHGDVADRRRLWPVTGLDSTVELLKEIILVVKKKPKGRELWEAFLEDEAVNMIASQKPPRGNQPHGFYQSSMTVSAQFFSEDVKKADNERLANSTPFLFNLLYRALQLTIPDENEVEIVDSEDHMTNEEHEEAEGLALEEIGYARISDAQERRQHRLHSIAMVACRMIAYARNRRNNGLQLRNGVQFLACGVTERVNEYLMYHGLSCGRRTAVSALKTLAKEAQANLRRSFSKTLSQLVSPFITIDNLDMVQRVHAQSVGHQTHTFHGTWGYIQLPSPELLQTLDPCKITLDAFNDALRKVPDFQIEPFMFMPTAESETSYKAVWKSQIARVLNEYLALPEDRSQAIPMDPPPL…	Tribe1	no	0	0	559	477	no	1.57767	824	no	FG_Lbicolor_164639349|gb|EDR03621.1| predicted protein [Laccaria bicolor S238N-H82] #912#88.2#6.00E-16#22#125#549	No hit	No hit	No hit	No hit	No hit	No hit	No hit	no	No hit	RMIAYARNRR (210),							210		0	0.233258	no	No hit	No PFAM-A	YES
PGTT_04596	MSDQQKILDICAHLTKIKMTPKEFITGFLKKDHMELNYRRRTWGTIYGSNSTIELVSEIAKIFHKKDAARHRWVDFIQAEAVLLCRQEMSSRTTGSFMSSQLVKRDFFGPDAKHARNLKLTTIERPLLYNIIHGIISRADKEDGDTNEVCDGPDDLGGNNTDDMNKTCDASDDLRGNNDPVITGTCGTELADGVDEMEPEVSLNSCSGSLEDMVADNPPRISAIRWRIPASASGYPPAGADSGADAPFPLKYWRDPGIPWDTRCQEATPPGGIPPGKLVFKPARREGFLPTSCLAAHSEGGYPLADADADADIASVICSMLTFACNRRHNGLQLENSIRFYACGVSETVNEYLHYLGLTSHRKTAVHALRSLACEAQDKIASCMAISTDVAPILCIDNL…	Tribe1	no	0	0	681	131	no	1.86199	913	no	FG_Lbicolor_164640258|gb|EDR04524.1| predicted protein [Laccaria bicolor S238N-H82] #1248#88.2#7.00E-16#22#107#470	No hit	No hit	No hit	No hit	No hit	No hit	No hit	no	No hit	No NLS									0	ND	ND	No hit	No PFAM-A	YES
PGTT_18239	MNRRPFKPQFKTKYQKIRFVCDIISRFNMTPKKFILAFLTNQHIDLALRRGCWGTKTGWTTTLELIQAIKRLATKLKASRCLWREFILQEAKTFVNSKSPKRGVFPNGAYHNSRTVHENFFARQSKDDRDSKLVTEDMPFLYELISSKLLNQIKKKPQESSNNDSEDDESTSIDSEDSDVDLAFNTEDASTVEPGRDHIRKVSKNRQETRAHMTAKTVCAMVSFGENRRANSMQLYNSVVFLACGVTERINSYLHYIGLTMSRKTALSALDRLGHQAKKRIAQKLSVSARKPLSPLLCIDNIDFEERVHFKSVEKTSHMFHGTWGYVHTLDPSLILEADPEEFSMNQFQKAIKDSVNLKISPTMFLPTFEEESHFCNAIKSQIAQVMMSYIATTDNPKS…	Tribe1	no	0	0	866	878	no	2.03443	639	no	FG_Lbicolor_164639349|gb|EDR03621.1| predicted protein [Laccaria bicolor S238N-H82] #912#60.1#1.00E-07#23#69#288	No hit	No hit	No hit	No hit	gi|83026491|gb|ABB96280.1| hesp-c55 [Melampsora lini] #122#27.7#0.01#25#17#67	gi|83026491|gb|ABB96280.1| hesp-c55 [Melampsora lini]	No hit	YES	yfwxc=18	No NLS	18								0	ND	ND	No hit	No PFAM-A	YES
PGTT_06543	MEQPNTRDQKVLEVCEILRSLPNKMTPKQFMLHYLTSPNPDLAYLRRYWAQPTGIESTVGFLEHLGGFIKRTPTGREAWKDFIQAEAIEILRDEELPRGLYPQGSFQSSTTVVAEFFSADARNRQDALLVEHMPFLNNILMGMIPSANLEEETGPSIINPANPIVTGGISSLDEDISGGLTGIDIDVDYVGYEANADRHDARSMHFRRIVLTVCSMMAFAVNRRCNSLQLNNAVRMTACGISERVHEYLNHIGLSASRWSALSALRSLACEAASDVKAAMKLNDDIPIAPTICIDNIDMEQRVHNVSVGHRSHLFRGTWGYVHVPNKELVGTLVLSDLSLASYHASIEKVKSMTINPSIFLPTPAEEDNDAKVWKAQIARVLHQYIAIPSNPATAIPMS…	Tribe1	no	0	0	442	272	no	1.51163	860	no	FG_Lbicolor_164638436|gb|EDR02714.1| predicted protein [Laccaria bicolor S238N-H82] #1136#76.6#2.00E-12#20#110#546	No hit	No hit	No hit	No hit	No hit	No hit	No hit	no	No hit	No NLS									0	2.14355	YES	No hit	No PFAM-A	YES
PGTT_03419	MTPKQFMVRYIESDNSNIAYLRRFWAQATGVESTMDLVIALRNEVNRTNVGRQAWSQFILQEAILIASTQVPPRGNYPAGRFHSSATISKSFFTPHEMEVHDQNLTERDMPFVYNLILASLNRAGVDDPVQPDEVTSPGRDGAGDNDTPEGLNGISYAQESDGLKRAQRRARRLATTICAMMAYSLNRRNNAFQLNNAVRFYACGVSDRVHKYLNYLGLTSSRSTALSALKTLAQEGEREIRKAMRIAGGMPISPTICIDNIDIEQHVHQLTVGNRSHIFRGTWGYIHLPDKQLVSELDPTELSLDTFLKAMRMVERLEIQPHMFLPSPSEQRHEINVIKSQIAKVLYDYLAIPTGKSQSISTEPPPLDPISPKKPDLLMMKLMDASDNSAEGIGQVFQ…	Tribe1	no	0	0	898	34	no	1.1811	762	no	FG_Lbicolor_164639349|gb|EDR03621.1| predicted protein [Laccaria bicolor S238N-H82] #912#90.5#1.00E-16#24#140#571	No hit	No hit	No hit	No hit	No hit	No hit	No hit	no	No hit	LKRAQRR (163),							163		0	1.86607	no	No hit	No PFAM-A	YES
PGTT_18749	MEFPAETQKVLAVCKLLNSTPAKITPKRFLQIFLDSNNSEIAYLRRLWATPRGLGSTMQLLSLLRDEILRSEGGREEWSGFIQKQAVDILVSQEAPRGYHPNGSFHSSVTVKESFFLPETQQSLEKVMVEEHTPFLYGLINGMLQARGLASNDLEDDDESDDALSSDEDHCTPDEFGEVTFHHALSGQERVKACFSRIATTICSMVAFAHNRRHNALQLNNSVRFTACGVSERVQEYLNYLGLSSSRKTRDCTKYRTWHLLEGAGRVRGVPPRRYQVPAKSTGKRSLRKTALSALRSLSLQGQAVIKKVMACHSSCPIAPTICIDNIDMEQRVHDISVGRRSNTFRGTWGYIHVPNQSLLRSLNLEELTLASYQDSLRKMKSFSIEPLHFMPTMKAKIS…	Tribe1	no	0.028	0	871	315	no	1.89873	790	no	FG_Lbicolor_164640258|gb|EDR04524.1| predicted protein [Laccaria bicolor S238N-H82] #1248#89#3.00E-16#23#131#566	No hit	No hit	No hit	No hit	No hit	No hit	No hit	no	No hit	No NLS									0	1.86607	no	No hit	No PFAM-A	YES
PGTT_17611	MESPAETQKVLTCCKLLNSTPAKITPKRFLQIFLDSGSSEIAYLRRLWAQPRGISSTMDLVHLLRREILSTPEGSKEWTAFIQEEAIQILVSQEAPRGNYPNGSFHSSLTVKGSFFDSREQLIQQSLMTEEHMPFLYGLINGMLRARVVAQAHVGGEDEAEDESLDDDQLSTPQGFGEVRYYQGLSGVERVHARFARIASTVCSMVAFAHNRRHNALQLNNAVRFTACGVSERVHDYLHYLGLCSSRRTAMSALKTLSIEGQEAIKEVMSIQANIPIAPTICIDNIDMEQGVHNLSVGNRSKTFRGTWGYVHVPNISLIRSLNPEELTLAAYRESLIKAKSFSIEPKHFLPSHEAALSEMRVWKSQIAKVLMDHIAVPSVKCTSIPTEPPAIEVISNEK…	Tribe1	no	0.01	0	1946	200	no	1.62382	739	no	FG_Lbicolor_164633480|gb|EDQ98134.1| predicted protein [Laccaria bicolor S238N-H82] #1045#75.9#3.00E-12#21#102#475	No hit	No hit	No hit	No hit	No hit	No hit	No hit	no	No hit	No NLS									0	ND	ND	No hit	No PFAM-A	YES
PGTT_02254	MAMNHPVTDEKVLQVCKLLNSLPTKMTPKMFISRFLQSGHSDLPLLRGHWAGDKGIDSTMELVGTLRNVITKTSIGQSAWNTFIEAEAISILVKQEPPRGNYPNGGFHSSSTVGEEFFTPEAKEEHERQLTVQHMPFLYNILMGMLKRTGCKASIDEEEELAFANSAAATKVNVDTEVTMDSEDSEINVDPLTVPEEVSNMFYELVPMSQDRFHQRSQRIATTVTSMLAFARNRRQNGLQLHNSVRFFSTGISERVQEYLNYIGLSSARSTGMAALETLAKESADTLKEVVTNHTTLPIAPSICIDNIDIEQRVHQSSVGVQSSTFRGTWGYIHLPDKKLLEKLDLSEINLAAYNHSLKTVASMEIEPHMFLPTEAEEKIEIKVWKSQIARVLHQYIAT…	Tribe1	no	0	0	191	104	no	0.946746	845	no	FG_Lbicolor_164640258|gb|EDR04524.1| predicted protein [Laccaria bicolor S238N-H82] #1248#82.8#3.00E-14#23#118#499	No hit	No hit	No hit	No hit	No hit	No hit	No hit	no	No hit	No NLS									0	2.14355	YES	No hit	No PFAM-A	YES
PGTT_05230	MLVRILEFERPNVNDHPIRSRHLSGSAMNSTEETTPAGRAPRVSMNEKLDKICALIEELNLTPKSFLVAFLEQDQYSMAYRRRLWGTDQGWDSTENLLLTIRKLACSHLDGRGHWERFILMQAIDIVSAQKPVSGLAPKGSYHTSATLSDVFFTTEEREARNDLLTDRMPFLYQLLCAKIQGDRPYTTTGGAADSPADPVEDNSDDEGVDDPSDGLVDYDGSVLKKSNDRGIRRANRVKTMARTICAMVAFGGNRRHNGFQLSNALLFLAGGVTERVSAYLNYIGISSSRRTAHAALRSLGSEAKSKLEAIYKMGDSPLVAPLLCYDNLDFQEKVHMKSIGHSSKMFHGTWGYVHTIPRSLQSHLDPAELTVEALNKALHIGKDLKIRPDMFTPTAEST…	Tribe1	no	0	0	1192	425	no	1.21457	741	no	FG_Lbicolor_164634298|gb|EDQ98669.1| predicted protein [Laccaria bicolor S238N-H82] #1067#74.7#6.00E-12#24#106#437	No hit	No hit	No hit	No hit	No hit	No hit	No hit	no	No hit	No NLS									0	2	YES	No hit	No PFAM-A	YES
PGTT_03044	MLVRILEFERPNVNDHPIRSRHLSGSAMNSTEETTPAGRAPRVSMNEKLDKICALIEELNLTPKSFLVAFLEQDQYSMAYRRRLWGTDQGWDSTENLLLTIRKLACSHLDGRGHWERFILMQAIDIVSAQKPVSGLAPKGSYHTSATLSDVFFTTEEREARNDLLTDRMPFLYQLLCAKIQGDRPYTTTGGAADSPADPVEDNSDDEGVDDPSDGLVDYDGSVLKKSNDRGIRRANRVKTMARTICAMVAFGGNRRHNGFQLSNALLFLAGGVTERVSAYLNYIGISSSRRTAHAALRSLGSEAKSKLEAIYKMGDSPLVAPLLCYDNLDFQEKVHMKSIGHSSKMFHGTWGYVHTIPRSLQSHLDPAELTVEALNKALHIGKDLKIRPDMFTPTAEST…	Tribe1	no	0	0	2397	5669	no	1.16686	857	no	FG_Lbicolor_164634298|gb|EDQ98669.1| predicted protein [Laccaria bicolor S238N-H82] #1067#95.1#5.00E-18#24#123#495	No hit	No hit	No hit	No hit	No hit	No hit	No hit	no	No hit	No NLS									0	ND	ND	No hit	No PFAM-A	YES
PGTT_16846	MDQPALIAPEASARAPRVPMNEKLDSICALMEKLNLTPKEFVVAFLERKHDNVAFRRRYWGTETGWDSTRRLIAAIKAQACSHMEGRGLWEELILSESMEIAMLQKPKSGLAPAGADHNSSTLSESFFSMDELATRNEALVNRMPFLYKLLCSTLDVNKIHERGNPTEATDGNRPEEGSDEEDEDDSSDEMEDLDGLVLRKSRDPVAKRANRVHTIARTICAMVAFGRNRRHNGFQLSNAVIFLAAGVTERVSSYLNYIGVSSSRRTAHAALKSLGLEAEETFRSRYQMDQLPLIAPLLCYDNLDFQEKVHMKSIGHTSQMFHGTWGYIHSIPQSVLPRLNPDELSRDALNKALHIGSKLTIQPEMFTPTIESTDHWQKTMKSQITRVILQYLEKPVDC	Tribe1	no	0.001	0	3122	6021	no	1.50376	399	no	FG_Lbicolor_164635417|gb|EDQ99724.1| predicted protein [Laccaria bicolor S238N-H82] #847#46.2#0.001#25#46#180	No hit	No hit	No hit	No hit	No hit	No hit	No hit	no	No hit	No NLS									0	1.51572	no	No hit	No PFAM-A	YES
PGTT_16580	MIPLERYKELKTQASKVVYVCDVMNLLGMTPKQFFLAFVEQTDVQLTSRRWLWADNAWDSTRILLEAIGTMICSRKPGETNWHEFILSQAKLILKVDKKRENPRGLYFNSTEITSDFFSEENQVLRDKQMMDEEQPFLYKLLKSKILHQSDFKDNNLHDSDSETEDNNDINDHQDTLDEDSRLKAKIDRAHVISKTICSMVTFASNRRKNVMQLENATTFLACGISDRVSKYLNFISLTSSRSTAHLALCTLGDKSEKNIVKHMKIGAATSPNFCPLICIDNLDFQEAVHVKSVDNQSSMFHGTWGYLHRPNPDILASLDPKELSLQAYKHVISKLANDVISPAMFVFNKEESSHNQSVLKSQVANVFMTYIATTEYRTPNIPLNPPQIEVLAAQKPDI…	Tribe1	no	0	0	396	1964	no	1.58479	631	no	FG_Lbicolor_164635341|gb|EDQ99650.1| predicted protein [Laccaria bicolor S238N-H82] #1074#48.5#4.00E-04#18#67#355	No hit	No hit	No hit	No hit	No hit	No hit	No hit	no	yfwxc=18	No NLS	18								0	1.7411	no	No hit	No PFAM-A	YES
PGTT_18875	MDLPEELTVTEPNILPDPLEAPNYSQNLASEIAKIFYKKDAALDRWANFIEGQAVLLCRQEISTCSSSSFMSSRLVKRDYFGPAAKEARIHKLTTIERPFLFNIVHGVLSQYQETDGDDDADMDDGPDAPSCVDADLSLERNSEIALDDGGAGTQSNDLQDSSSGNLEDVLAEYGGFLYSSGTNEVTLDARQKRNRHVSSRLVVSQLVREGVILMVKFFQIASVICSMVSFAGNRRHNGLQLENSIRFYACGVSETVNEYLHYLGLTSHRKTAVHALRSLASEAQDKVASCMALSNHMAPILCIDNLDMEERIQLATVGKQNRMFHGTWGYIHLPSKNLMQRLDPNEITLKAYHDSLRGVGSLVIDPNMFLPSDDDQDHYIKVVKSQIARAMHKYVARP…	Tribe1	no	0	0	1094	31	no	1.1534	867	no	FG_Lbicolor_164640258|gb|EDR04524.1| predicted protein [Laccaria bicolor S238N-H82] #1248#82.4#4.00E-14#23#83#360	No hit	No hit	No hit	No hit	No hit	No hit	No hit	no	No hit	No NLS									0	ND	ND	No hit	No PFAM-A	YES
Mellp_109060	MAQSLNHGANSSGPGSTPVSFKALHRILTCIGKNHLHPKSFIEAWLSSTNLAIVKSRRRWGTGVGLESTGRLLTVIRDTVLESKAGREFWEDWVLSQAIMVARKQQPPSGSVPKGFYINASKVTPLMFDYAEVHTRDNILEQSMPFLYSLIQSIFDHNLKAQVQAADLQNSQRKPNASQNSNTSSNINLSSQSTNTQPAIDRDFNTLDSDDELSGDFEVRPVEDPEVSGLGGSTLGEDNEYVQSWDGYVFRKSKDQAQNIKNRSTSVTRTICSMVANVCNRRVNALQVENGLTMLACGVSERVNAYLQYTAIHALEHLGQELKKKLVDVMGEEHWLAPFITLDNIDFQEHVHTPTVQKESTMCNGSWGYIHRPKIPNGISSDHDTFTAEQLNTILRLAK…	Tribe1	no	0	0	899	181	no	1.55239	773	no	FG_Ccinereus_ok_116504785|gb|EAU87680.1| predicted protein [Coprinopsis cinerea okayama7#130] #338#49.3#3.00E-04#18#57#303	No hit	No hit	No hit	No hit	No hit	No hit	No hit	no	No hit	No NLS								DCDSSDDQ...DCDSSSDG...	2	ND	ND	No hit	No PFAM-A	YES
PGTT_12942	MDHKTLTVCELLQSQPCKMTPKSFMVHFLCSQNSDIAYRRRYWAESAIDSTMRLVDAMADEIKSSAVGRDAWAKFIQDEAIEILASQKPPKGHYPQGSFHSSDKVKESFFTQEEKDRREEILTSTHTPFLYNILMGALHKQHKQKDSTNTDDKGDSDLEDDFQSDEVPEDMPLDQDVVAYTKMHTGEAKVNFRFHRIITTVCSMVTFASNRRANGLQLMNAMRFMACGVSERVHNYMNFIGLSSSRWTSLAALNTLAKEAKGKLRSGMAIKAGIPISPTICIDNIDMVEKVHALSVGNKTHTFRGTWGYIHFPNPELLRSLNMDELSLPEYYKAIELANSAPIEPEYFLPTTESNIVEEGVWKSQIAQVLKKYIAVPGDKKSALPLHPPVVDQISHEKP…	Tribe1	no	0.005	0	5441	5057	no	1.54525	453	no	FG_Lbicolor_164639349|gb|EDR03621.1| predicted protein [Laccaria bicolor S238N-H82] #912#49.7#1.00E-04#26#64#244	No hit	No hit	No hit	No hit	No hit	No hit	No hit	no	yfwxc=27	No NLS	27								0	1.7411	no	No hit	No PFAM-A	YES
PGTT_08979	MAIMYLRRPSGKKLMTEDKKISAICDLITQLNYTPKSFLQTFLQRKNMKSAVQRRMADHTVLLKSIVEYVKKPSGRQRWEDFILAEATGIVEAQKPPRGAYPKGAYHNTKNLSPYFFSSKSKRQRTEDIKDHMPFLFELLVNKMGHRPGNNQTMKDGNDLSDCDSDSAETLSAASEDDHYMFSGKTLNGPKKKSSIDHGQRARMSHSQMKPPQTASTMCSMAAFVSNRRHNGHQLANSISFLACGVTDRVSKFLQYVGLSSSRQTAHNSLHRLSKQAERRIATKIGRTPPNLPTLAPFLCFDNLDFEQRIHTQSIGHSTHMFHGTWGYVHQINQALLDSVPKADLTLASYKRAMSNISKLEVTPKMFIPKPPEDEHWEFVLKSQIARTILEHIAQPSDS…	Tribe1	no	0	0	1112	163	no	1.21294	742	no	FG_Ccinereus_ok_116502307|gb|EAU85202.1| predicted protein [Coprinopsis cinerea okayama7#130] #1094#94#1.00E-17#22#119#536	No hit	No hit	No hit	No hit	No hit	No hit	No hit	no	No hit	KSKRQR (119),							119		0	ND	ND	No hit	No PFAM-A	YES
PGTT_09348	MRNIHFQPHLKTEFQKVQHICEIISKLGLTPKKFIQAFLTNGHIQLALRRGNWGNQSGWPSTLNIIQSIKGLTMKKKTGRHLWKDLILKEASAKIYVIAESPKRGTFPNGAYHSSRKVDNNFFTRKAKETREKSLVEEEMPFLHDLLLAKLTNRIKRKQESGILDDDDVESACSNDSLEEISFDNENSSTVEPTKDYKKKESLNKRETRAKSTAKTICAMVAFGENRRANSMQLWNSVIFVACGVTERINSYLNYIGLTMSRKTGLSALVWLSDTTRKTLAGQELSIKSRKPISPFICIDNIDFEERIHFQSVEKTSHMFHGTWGYVHTLDPTLIEGHDPKDFSLDSYKQAIKDSAKLKITPPMFMPTFEEEIHFRAAIKRQIAQITMLKLMLASDNCA…	Tribe1	no	0	0	7302	243	no	1.53483	847	no	FG_Lbicolor_164637238|gb|EDR01525.1| predicted protein [Laccaria bicolor S238N-H82] #908#81.6#6.00E-14#22#139#610	No hit	No hit	No hit	No hit	No hit	No hit	No hit	no	No hit	No NLS									0	ND	ND	No hit	No PFAM-A	YES
PGTT_17398	MDSKAITVCELLQSLPCKMTPKSFLLHFLQSDNSDLAYRRRYWAESAVDSTIVLVEAIADELKSSATGRNAWAKFIEKEAIKLLASQQPPKGNHPVGAFQSSTTVTREYLGPEEKEKREVLLTSTHMPFLYNILVGSLHHQRGRCNSPERDDELEDEYLTECDEDDMPIDLDVVAYTRRLTGEARVTFRYHRIVTTICSMMCFASNRRANALQLVNGVRFLACGMSERVHDYMNFIGLASSRWTALAALGTLAKGAQSKLKAAMAGKVDEPVGPSICIDNIDMVEKVHALSVGNRSHTFRGTWGYIHLPDPKLLKRLKHDELLLPAYYEAMRLAQDVPIEPEYGRCSASGCSAPPFREA	Tribe1	no	0.013	0	ND	614	no	2.78552	359	no	FG_Ccinereus_ok_116504785|gb|EAU87680.1| predicted protein [Coprinopsis cinerea okayama7#130] #338#44.3#0.004#28#38#133	No hit	No hit	No hit	No hit	No hit	No hit	No hit	no	No hit	No NLS									0	1.6245	no	No hit	No PFAM-A	YES
PGTT_15356	MVQPAPPTAGNPRRAARIPMNDKLDAICSLIENLNLTPKQFFVAFLEQNHENMAFRRRYWGTETGWDSTEKLVLAIRRLVCSHIDGRALWEDLMLSEAIKIVSSQKPRSGLAPEGAYHSSSTVSESFFSMDELASRNAALVGQMPFLYRLLCAKMQGPQFDADSTSAGDAQADLEEDVTEEDNEGDLLEETEAFDGFGFRTIRDPATRKANRVHTMARTICAMVAFGSNRRHNGFQLSNSLIFLAAGVTERVSSYLNYIGVSSSRRTAHAALETLGEESKLKFQDRYKLDKSQLIAPLLCYDNLDFQEKVHMKSIGHTSQMFHGTWGYIHSIPPSLLSKLDPQDLTKEALKEALHRGTKLTIRPEMFTPTMDSTDHWQKTQKAQITQVILQYIATPVDS…	Tribe1	no	0	0	397	253	no	1.31894	834	no	FG_Lbicolor_164637238|gb|EDR01525.1| predicted protein [Laccaria bicolor S238N-H82] #908#92.8#3.00E-17#24#130#541	No hit	No hit	No hit	No hit	No hit	No hit	No hit	no	No hit	No NLS									0	ND	ND	No hit	No PFAM-A	YES
PGTT_08027	MTQPAPITLERPRRAPRMAMNDKLDSICALIEELNLTPKEFMAAFLEQHHDNVSFRRRYWGIKTGWDSTEKLILSIKKLACTNINGRGLWDRFILSEAIEIAMKEKPQSGVAPEGAYHNSRTVSESFFSMEELALRNEALVEQMPFLYNLIGSCIKGDPTPPGGGGKAGSLEEPSDEDSDEDNEYDSADELDDLDGLLLRKSRDPVSKRAKQVKTVARTICVMVAFGRNQQHNGFQLSNAVIFLAAGVTERVSGYLNYIGISSSRRTAHAALQTLGKEAEENLISRYSLDQSCSIAPLLCYDNLEFQEKVHMNSIGHTSQMFHGTWGYIHQIPPSLWPKLNPDKLTKEAMNRALHLGSKITIRPEMFTPTITSTNHWEKTQKSQITRVILEYLAKPKDS…	Tribe1	no	0	0	1546	343	no	1.47453	746	no	FG_Lbicolor_164638436|gb|EDR02714.1| predicted protein [Laccaria bicolor S238N-H82] #1136#84#1.00E-14#22#121#543	No hit	No hit	No hit	No hit	No hit	No hit	No hit	no	No hit	No NLS									0	1.51572	no	No hit	No PFAM-A	YES
PGTT_05854	MLVRILEFERPNVNDHPIRSRHLSGSAMNSTEETTPAGRAPRVSMNEKLDKICALIEELNLTPKSFLVAFLEQDQYSMAYRRRLWGTDQGWDSTENLLLTIRKLACSHLDGRGHWERFILMQAINIVSAQKPVSGLAPKGSYHTSATLSDVFFTTEEREARNDLLTDRMPFLYQLLCAKIQGDRPYTTTGGAADSPADPVEDNSDDEGVDDPSDGLVDYDGSVLKKSNERGIRRANWVKTMARTICAMVAFGGNRRHNGFQLSNALLFLAGGVTERVSAYLNYIGISSSWRTAHAALRSLGSEAKSKLEAIYKMGDSPLVAPLLCYDNLDFQEKVHMKSIGHSSKMFHGTWGYVHTIPRSLQSQLDPAELTVEALNKALHIGKDLKIRPDMFTPTAEST…	Tribe1	no	0	0	591	275	no	1.45985	685	no	FG_Lbicolor_164639349|gb|EDR03621.1| predicted protein [Laccaria bicolor S238N-H82] #912#54.3#8.00E-06#23#104#451	No hit	No hit	No hit	No hit	No hit	No hit	No hit	no	No hit	No NLS									0	ND	ND	No hit	No PFAM-A	YES
PGTT_09434	MSQEIPSMSQSKETPSMSQSQETPSMSQQTPSSSSTKYVSEEVKLKRVSDLLESLNWEPKSYIDHFLNATSDASIYKRRFWGCSSWTGTRRLLESIKRVVGKTDRGKLSWEDFILDEASMIICKQKPKTGYSPDGAYYSSKKLNRLFFTEEARLERAETIKESMPFLYNLLMRKLARPDTNDDSDDEEEKSDDGVDLAPLEESVPEPDEPHVPVLESDSDTLTELDPNAKIPIALSEDDVMEIEHNILRPTCGVTERVNRYLNYIGITCCRRTAHLGLASLGKETEETLKTRSSDPNSKIFPPSICIDNLDFQQSIHTKSVGHMSTMFHGTWGYIHRLSSSFFNSLDHTELSLASLKQALKKSINLTVEPRHFASTFTSDEHFKSTLKSQLTSSFLRYI…	Tribe1	no	0	0	263	80	no	1.07411	931	no	FG_Ccinereus_ok_116502307|gb|EAU85202.1| predicted protein [Coprinopsis cinerea okayama7#130] #1094#89#4.00E-16#20#137#654	No hit	No hit	No hit	No hit	No hit	No hit	No hit	no	yfwxc=80	No NLS	80								0	ND	ND	No hit	No PFAM-A	YES
PGTT_01708	MDINLDGTNRKSDQEKILHICNELTRLHMTPKEFVMGLLTKSHTEFKYRRRTWATSYGWRSTLELVEAIARQFDKSEESKAQWEKFILTEVQSPPRGSYPSGSFQSACTVGPEFFTEAAKDERTARLTTVDTPFLDQLILGTMTQSNEEDPDPTTDELDPTPTPELYPDQTPECDSDSTPDSTPDIDVSNPTPDNTPAERLPEDATENTQAQGKRMTSVNLEAHMIDYEGFGYSNGDIINNKNLSRFQHIAAVVCSMVCFARNRRQNGMQLTNSIRFDGCGVSETVNEHLHYMGITSSRKTAIQALRSLARHAQDAVRESMALTQDFAPLLCIDNLDMEERVQMSTSGHQSRMFHGTWGYIHIPSKDLWSTLNPVELSLEAYHNSLRTASSMVIDPEFF…	Tribe1	no	0	0	2108	143	no	1.47239	815	no	FG_Lbicolor_164640258|gb|EDR04524.1| predicted protein [Laccaria bicolor S238N-H82] #1248#82#4.00E-14#23#94#396	No hit	No hit	No hit	No hit	No hit	No hit	No hit	no	No hit	No NLS									0	ND	ND	No hit	No PFAM-A	YES
PGTT_15772	MATPTRTRFTMEEKIASICSHIESFNLTPKSFLTAFLSHSVMNAAFRRRFWGTVGWPGTERLLDSVKNLVCAHLEGQGHWEAFILDQAISIARSERPRSGNYPEGAYVNSASVSVDFFTERERLARNRALTNQMPFMYKLMFAKLQAGEDLGDDEEGEGCDLADDEELEGLAQGDLFGPEGSNIEATDAMPPESLNRDESNPLGPLDSDGATLPPKDNFNLTEDDINEFEGGFLCRSTDRRVRRRVRVETMARTMCAMLAFGTNRRHNGFQLSNSLIFMASGVTERVNSYLNYIGLCSSRKTAHVALKSLGQEAEKNLITRFSLEKAPLLPPIICYDNLDFQQKVHMKSVGHSSVMFHGTWGYIHSIPPSVRKSLDPTQLTTEALKQALHNASKIKIQP…	Tribe1	no	0.002	0	2507	670	no	1.5919	691	no	FG_Lbicolor_164635417|gb|EDQ99724.1| predicted protein [Laccaria bicolor S238N-H82] #847#47.8#8.00E-04#19#85#435	No hit	No hit	No hit	No hit	No hit	No hit	No hit	no	No hit	RVRRRVR (240),							240		0	ND	ND	No hit	No PFAM-A	YES
PGTT_18209	MASPTRPRVTMEEKIASICSHIKSFNLTPKSFLTAFLSHSVMNAAFRRRFWGTVGWPGTERLLHSVKNLVCAHLEGQGHWEDFILDQAIAIARSERPRSGRYPEGAYVNSASLSVDFFTERERLARNRALTNQMPFMYKLMFAKLQAGDDLGDEEEEEGFDLADDEELEGSTQGNVFGPEGTNVGSTQLATDGVPTELLNRDENNPLGPLDSDGATPPPKDDFNLTEDDINEFEGGFLCRSPDRQVRRRVRVETMARTICAMLAFGTNRRHNGFQLSNSLIFMASGVTERVNSYLNYIGLCSSRKTAHVALKSLGQEAEKNLIVRFSLEKAPLVPPIICYDNLDFQQKVHMKSVGHSSVMFHGTWGYIHSIPPSVRKSLDPTQLTTEALKQALHNASKL…	Tribe1	no	0.007	0	6756	512	no	1.25174	719	no	FG_Lbicolor_164638437|gb|EDR02715.1| predicted protein [Laccaria bicolor S238N-H82] #886#64.7#6.00E-09#21#104#488	No hit	No hit	No hit	No hit	No hit	No hit	No hit	no	No hit	No NLS									0	ND	ND	No hit	No PFAM-A	YES
PGTT_11176	MASEAPNTTTRAPRVTMKIKLERICTLLDELNLNPKTFMTAFLEDDDEVSAVRRRYYGTERGWESTLDLILSIKALTCLHMGGRALWHDFILSEATEIVCAQKPQSGLAPRGSYYNSTTLSDAFFSKEQLSARNDSLVQRMPFLYQLLCVKMKKNDIVAPVVPGADPLGNLANDESDEDEGVGSDKELPEVDGSVFRQCRDRAVRRANRVTTIARTICAMVAFGSNRRHNGLQLSNSLIFLAAGVTERVRLASSRRTAHEALKSLGKESANRLMARFDLSSSKRLAPFLCYNNLDFQEKIHMKSVGRASTMFHGTWGYIHSAPEALMKQVDPAELSVEAFNNALHAGTQLTIRPEMFTPTRDSTIHWEKTLKSQITRVIVQYLARPKDTRVKLNKSPPP…	Tribe1	no	0	0	1045	268	no	1.94731	873	no	FG_Lbicolor_164634298|gb|EDQ98669.1| predicted protein [Laccaria bicolor S238N-H82] #1067#76.6#2.00E-12#23#113#474	No hit	No hit	No hit	No hit	No hit	No hit	No hit	no	No hit	No NLS									0	ND	ND	No hit	No PFAM-A	YES
PGTT_03056	MPFLYNLLMGKLARPPTGNTSDDEGSSEDGSVDLSAFDEPTLPSEDLPDVPIPPLEGDPLADQNPKIPLDLTEDNVMEVDGNILRPSSNPVTRKLLQNEDMARTICSMIAFGCNRRHNGLQLMNGLLFIACGVTERVNKYLNYVGISCSRKTAHIGLASLGKEFEKKLRDQLGDKDSNVFPPSICIDNLDFQQSIHTKSVGQSSTMFHGTWGYIHRLPHEFFQSLDNSELTLAALKRALKEGISLEVQPRHFGPTPSSEQHFKATLKSQLTGVLLRFVASTNDKKQLLSTQPPPVRPIKPEKPNLTMLKLMMASDNSSEGIGDVLSGLIKQSGLTAEEFSTRLQVLEGDLGTCMNILSLRELRIPAGYAKTSLAHILSIPGAAHTMWNFSQAIFLHHWG…	Tribe1	no	0.032	0	392	492	no	1.43885	556	no	FG_Lbicolor_164635417|gb|EDQ99724.1| predicted protein [Laccaria bicolor S238N-H82] #847#50.8#7.00E-05#21#87#407	No hit	No hit	No hit	No hit	No hit	No hit	No hit	no	No hit	No NLS									0	1.7411	no	No hit	No PFAM-A	YES
PGTT_13721	MEAPHATDSAETVDPTDNNNSGSQKNTLRSKLTRVYSLMNDLNLTPKDFLIGFLRDEDIQFAIHRRFWATQTGWRTTVNVVHAIRDLVCKKNTGKKLWNDLILSEASQIVEVQKPPARAKNYYSSGSIKPELLTDETDREIREKHLVEDYMPFLFQLISHKLSKTVAEPFPSKIFKPSKPDNDIDSDSGFDSDKSNGEDDKDSQPQAKKLCLLRKNRVYVVSRTICSMIAFVLNRRDNSAQLANSLSVLACGVSNRVNKYLHYIGLTSSRRTAHRSLKELGLRAEDNIAEKLSNSENDPIAPFICIDNLDFEERIHTKSVGNDSHTFHGTWGYIHRLNSDLLTSVPAADLTLESYILAMEKIQDVQVSPSMLLGSEKEEEHWDLVLRSQIAKVLLEHIA…	Tribe1	no	0	0	6192	335	no	1.10041	727	no	FG_Lbicolor_164638436|gb|EDR02714.1| predicted protein [Laccaria bicolor S238N-H82] #1136#68.9#3.00E-10#20#111#550	No hit	No hit	No hit	No hit	No hit	No hit	No hit	no	gifyalstr=52	No NLS		52	52						0	1.7411	no	No hit	No PFAM-A	YES
PGTT_03274	MSDQEKILDVCAHLTRIKMTPKEFITGLLKKDHIELNYRRRTWGTTYGASSTIELVSEIAKIFHKKDAARHFWANFIQAEVKLVHYQDVVLLCRQEMESHSSGSFMSCQLVRRDFFGLAAKEARNHKLTTVERPMLYNVIHGILSHSDKEEGNAVHVDNPHDDSTCLQENTLTHDTNNSRGHMGNTPTDIGETVVEELVADAEAEVHLKSTSGSLEEVMSEFGGFSYSSKEDGPDGRQKKIKHIATVICSMLSFACNCRHNGLQLENSIRFYACGVSETVNEYLHYLGLTSHRKTAVHALRSLASEAADTIASLMALSNCLAPIMCIDNLDMEERIQLASVGKQNRMFHGTWGYIHIPSDNLMKTLDPNQLTLQSYHNALKDVDSLIIDPADFLPDNEA…	Tribe1	no	0	0	829	146	no	2.28013	614	no	FG_Lbicolor_164639349|gb|EDR03621.1| predicted protein [Laccaria bicolor S238N-H82] #912#49.7#2.00E-04#21#77#366	No hit	No hit	No hit	No hit	No hit	No hit	No hit	no	No hit	No NLS									0	1.6245	no	No hit	No PFAM-A	YES
PGTT_14620	MQLTNGLLFIACGVTERVNKYLNYVGLSCSRKTAHIGLATLGKEFEKKLRDLFGNDDSKVFLPSICIDNLDFQQSIHTKSVGRSSTMFHGTWGYIHRLPREFFDGLDHSQLTLSALKHALKEGISLEVHPRHFGPTSASEDHFKSTLKSQLTRVLLSYIASSNDKKHPLPTHPPPVKPIKTKKADLTMLKLMMASDNSSEGIGDVLSGLIQQSGMNAKDFSTRLQVLEGDLGTCMNILSLCELRIPAGYSTTSLAHILSIPGGAHTMWNFAQSIFLHHWGDQTNRKDTGAWRILKALGIPADKPVTKRDFTLMITNMEKIHEADLLYCILVVMGKEDETLPEELPAMSPSSIEDIVKRTYERFLSGDALDAATDKKQDKLINLLLRLRDFATVIETNRA…	Tribe1	no	0.37	17	1058	707	no	1.44928	414	no	FG_Ccinereus_ok_116509096|gb|EAU91991.1| predicted protein [Coprinopsis cinerea okayama7#130] #1066#51.6#3.00E-05#23#88#376	No hit	No hit	No hit	No hit	No hit	No hit	No hit	no	No hit	No NLS									0	ND	ND	No hit	No PFAM-A	YES
PGTT_00410	MAFASSEAVYKKIFAWPPKFWLCLRPAIRLQTTINQDFKQSMQDFTYCAPDGTNRGPEPSPRAPRVPMNQKLETICALIEELNLTPKSFMVAFLEQDQESMAYKRRLWATDQGWESTKYLLLTIKRLACAHFDGRVLWEDFILSQAIDIVSTQKPITGPAPHGSYHTSLTLSDSFFTKDAREARNSALTDRMPFLYRLICAKIQGNKPISEGNSASVRPHDPIEDDSDDESQSDPSDELVDYDGSILMKRKDPAARRAIRVQTVARTICAMVAFSGNRRHNGFQLSNALLFLAGGVTERSRQVTNCRAPPVLR	Tribe1	no	0.016	0	1070	377	no	2.23642	313	no	No hit	No hit	No hit	No hit	No hit	No hit	No hit	No hit	no	yfwxc=20	No NLS	20								0	1.7411	no	No hit	No PFAM-A	YES
PGTT_16601	MDQKILNLCKELRTPPAVMTPKQFIHQFIESENSDIAYLRQFWASSGIDSTMALMGALRNEINRTDVGREAWYHFILQEAINISSTQLPPTGNYPSGRFHSSTTVQQSFFTAEALAGHDQTLTRHDMPFVFDLLIGTLNAPTPADAAQQDEELVGAAAAPEAANILVSPEEQAGVSYTSLVHGHDRAHHRAHRVATTICAMIAFTQNRRHNALQLNNSVRFFACGVSERVHEYLNYIGLTSSRSTALAALKTLSSQGERAIRSAMRIVKSVPLAPTICINNIDIEQRVHQQSVGNRSHTWRGTWGYIHVPSKELLAKLNLAELDLKSFHDAMHSVQKLEIQPHMFLPTPSEERYEVSVVKSQIAKVLSDYLATPSDKSRSFPTRPAPVEPISARAPELL…	Tribe1	no	0	0	432	166	no	1.24688	802	no	FG_Lbicolor_164639349|gb|EDR03621.1| predicted protein [Laccaria bicolor S238N-H82] #912#89.7#2.00E-16#24#141#586	No hit	No hit	No hit	No hit	No hit	No hit	No hit	no	No hit	No NLS									0	ND	ND	No hit	No PFAM-A	YES
PGTT_13368	MEETISTSLDSSNAAPDPSPRAPRVPMNQKLETICALIEELNLTPKSFIVAFLGQKQDTMAFKRRLWGTNQGWDTTKHLLLTIKQLVSTHVEGRELWQEFILSQAIEIVSAQKPHPLEKSFVSDHTPDPVEDHSDDEDEADPSNDLVDYDGSVLKKSKDPVARRTNRVQTMARTICAMVAFGGNHRHNGFQLSNALLFLAGGVTERVSAYLNYVGICSSRRTAHAALKSLGTEAKAKLESVFDMEKPPFLAPLLCYDNLDFQEKVHMKSIGHSSQMFHGTWGYVHTIPPGLLSRLDPLQLTTEALNSALHLGKELVIRPKMFTPTADSTIHFEKTLKSQITQVILKYFATPLDKRVKLQRSPPEVNAIAPEDPNITMLKLMVASDNSALGAGEVFTGVI…	Tribe1	no	0	0	417	233	no	0.886076	790	no	FG_Lbicolor_164634298|gb|EDQ98669.1| predicted protein [Laccaria bicolor S238N-H82] #1067#107#9.00E-22#25#122#482	No hit	No hit	No hit	No hit	No hit	No hit	No hit	no	No hit	No NLS									0	ND	ND	No hit	No PFAM-A	YES
PGTT_13743	MNAHEETAPSLDTFQAGMEQLPRAPRVSMNIKLDTICALIEDLNLTPKSFILAFLEHDQDSMAFKQRFWATNQGWDSTKNLLLAIRRLAYRHLDTRQLWEGFILEQATELALSQKPTSGLAPEGSYHTSSTLSNAFFTKEGREAQNKSLTDWMLFLYQLLCSKIEGGKAVGGSDAPEDPVEENSDDKGEDNPLDDLGDYDGSVLKKSKDRASQRANRVHTMARTICAMVAFGGNCCHNGFQLSNALLFLAGGVTEREKVHMKSIGHSSQMFHGTWGYVHLIPPALKSRLDPSQLTIEALNTSLHLGQELEIRPEMFTPTHESTTHFEKTIKSQITRVILKYLATPMDRRVKLHKHPPEVNPITPEDPNITMLKLMVASDNSALGVGEVFTGVIQQSGLT…	Tribe1	no	0	0	1134	387	no	1.33983	821	no	FG_Lbicolor_164634298|gb|EDQ98669.1| predicted protein [Laccaria bicolor S238N-H82] #1067#78.2#6.00E-13#24#99#412	No hit	No hit	No hit	No hit	No hit	No hit	No hit	no	No hit	No NLS									0	ND	ND	No hit	No PFAM-A	YES
PGTT_19416	MEQLGNLRETDDIRETDDISENVNSTRTEAEKVLHICRELQKMKMTPKEFIIAFLQSNDPNIAYRRRYWRTETGLKSTMEVVHAIKMMTTSTHSGSKSWKEFISNETVEILLQENPPSGYYPDGSFYSSQDVEPSFFTHEAALERERLLSEEHMPFLFTILKQTMNDSNGNKDDTEGNFHQCDDPDADRLMELEETSFESDPLNRRHNGLQLFNSIRFVSAGLSEQMNDYLHFIGITSCRQTAITTLTILSSRSARDLKIGMKLDKSFPLGPSICIDNLDMEQRVHTHSVGHRSMMFHGTWGYIHHPPRSLLATVNHDELTLDSYYKSLSNIPNLKLRPSLLMPTVEEDLHYEAVLKSQIARVMYHYIAQPLHKQTAIPMNPPPIDVLDPSPPKIQMLK…	Tribe1	no	0	0	435	563	no	1.15274	694	no	FG_Lbicolor_164633480|gb|EDQ98134.1| predicted protein [Laccaria bicolor S238N-H82] #1045#62.4#3.00E-08#21#95#448	No hit	No hit	No hit	No hit	No hit	No hit	No hit	no	No hit	No NLS									0	ND	ND	No hit	No PFAM-A	YES
PGTT_13991	MGAAYERRYWSTTKGIPSTFQLIKAIRDTVQETDEGRSTWNNFILNEASIIVQTETPPSGLYPKGSFYSSKKIKADFFDSDAKDQRDKKLVEEYMPFLFKLVTNKMRIDLTPTSNSEDCDDEDEPLEESENEECAPDLYGDGPDARKDHQQRVITTIIKQTGKTICAMVAFLANRRHNALQLSNSLTFLPCGVSERVNKYLQQIGLTSSRKTALSALKTLGKAALSNISQKLANRSNDPITPFLCIDNLDFEQRVHTKSQGHDTKMFHGTWGYIHQLNPAITASLSADSLSLQAFKDAMSNAASVEIHPKQLYGGIAEHLHWKEVLKSQIATVLLKYLVKPTDTQIAVQTTPPTVDQISHTRPNITMLKLMVALDESSQGVSDVFDGILQQSSISEDNF…	Tribe1	no	0.001	0	427	937	no	1.37525	509	no	No hit	No hit	No hit	No hit	No hit	No hit	No hit	No hit	no	No hit	No NLS									0	1.51572	no	No hit	No PFAM-A	YES
PGTT_18026	MSLPAAAEPKSSLSDEQKILEVCEHLTKLKMTPKEFITGLLRKNHPELNYRRRTWGTTYGSKSTIDLASEISKIFQKKDADIAQWTNFIQEEVIRLCRQEFSIRRTGSFQSSQSVSHKFFSQAAKDARMDKLSTVETPLLFNIVLGIISQENNNNKAEAEKTPVEGLIDLSQTKDPLEDGLVEYGGFVYTPDVGPTAKDVKHRHIASVICSMLKFTRNRRDNGLQLENSIRFYACGVSETVNEYLHYLGLTSHRKTAIEALLTLSREAMDRVANSMALSNRLAPLLCIDNLDLEERVQMATVGKQDRTFHGTWGYLHIPSNNLMNTISPAELTLEAYNDALRNVVSFQIDPQAFIQADLPNHDYALVWKSQIARVMLKYVATPADRRGMLPLDPPVIEQ…	Tribe1	no	0	0	1014	362	no	1.62382	739	no	FG_Lbicolor_164640258|gb|EDR04524.1| predicted protein [Laccaria bicolor S238N-H82] #1248#74.3#8.00E-12#22#100#453	No hit	No hit	No hit	No hit	No hit	No hit	No hit	no	No hit	No NLS									0	0.466516	no	No hit	No PFAM-A	YES
PGTT_06611	MIPLDRHKELHTEASKIIYICDVIKLLGLTPKKFFLAFIEQKDIELASRRRLWAIEGWDSTEILLDTIGKFVCSHVRARPLWNEFILTQAKKVLQVDRKRDKPCGLYYNSKEISPDFFAGDNRVLRDNQMVHEETPFLYNLIKSKILHQSNDDADDDVDNTEDSSDEGDDIDANDSLCDPKDDAIVPDGEARVAAKIFRAHMLENSATFLACGVSDRVSKYLNYIGLSSSRLTSHSAMRKLGQTAEKSVIKCMKINQKYPTNLSPLICMCERGLQPGCTC	Tribe1	no	0	0	567	1743	no	3.57143	280	no	No hit	No hit	No hit	No hit	No hit	No hit	No hit	No hit	no	yfwxc=18	No NLS	18								0	ND	ND	No hit	No PFAM-A	YES
PGTT_04526	MELLLELVLLVKKKPEGRQLWEDFVLNEAVEIVERQRPPSGNYPKGLFQSSNTITSDFLDEKTQQTYINVLTKDGMPFLYSLVYRVLSKSNDVEAYAPVDGHDQITADFDNDDEEGLNMEEIAYGHVPLSEMHRTRRFKSISTLVCGMIAFARNRRHNGIQIKNALQLVSCGVTDRVNQFLMYHGLVCGQRTAMAALKTLSSNAEAGIKNFFSDTFKNLPIAPIICIDNLDIEERVHTHAVGNRTRTFHGTWGYFHLPPQDLLDTLDISEITLEKFNEAMRKVPTFSIQPSMFMPTLESEENYKLVWKSQIARVMNQYVAAPHDYSSAISLNPPVVEQISKTPPNIQMLKLMDASENSADGISKVLDSVVKQTGLSPEEFFGKLILMDGDLATCRNFNS…	Tribe1	no	0.082	0	1000	257	no	0.933126	643	no	FG_Lbicolor_164641509|gb|EDR05769.1| predicted protein [Laccaria bicolor S238N-H82] #906#72#3.00E-11#22#116#507	No hit	No hit	No hit	No hit	No hit	No hit	No hit	no	No hit	No NLS									0	1.86607	no	No hit	No PFAM-A	YES
Mellp_105572	MSQTRPAKPARPSRVVQICEFIDSIPSFDPKKFVQSFLDSPDSTLASRRRLWATATGWSSTTRLMRSIKRLAKSTAAGTALWESFISDEAEQIVISQSMPSGKAPDGSFYSSKAIDHAFFEKDNEEERERKVRQHMPFLYNLIQAKIKDAQLQRNSRRDLEVQLKRKRSETNPRIEEDDDSDSDSGLALETNKDAENMFPTIGRLSVRFKNNFS	Tribe1	no	0.002	0	4182	1947	no	0.46729	214	no	No hit	No hit	No hit	No hit	No hit	No hit	No hit	No hit	no	No hit	No NLS									0	ND	no	No hit	No PFAM-A	YES
PGTT_15083	MEIDDFQSLSPPKQPRSPQAAPSDTLPTKIVEFCDFLKSNYNLTPKKFVVAFLTADHDTLAFRRRYWGSSTGWPSTLDLIQTIKKQVTKTQKGQDFWREFIKGEAIQILDKEKPPTGNYPDGCFQSSQTVEPSFFDHDAACIREESMIKHHMPFLFDTLMGTLQSSDEMQTSTNTTVDPDTEPPSDPNGVDMDEQEMMEMDGTQYENKAIPCRIKKIAATICAQVAFAKNRRCNGLQLFNSVRFMAGNVSEAVNDYLHHIGLTSSRQTAVRALISSSARAGRGLRTSSSIKNNPIISPSICIDNLDIEQRVHTHGVGHRSMMFHGTWGYIHKPNPSLLASLDHSQLTLEAYNRALSEIPTLKIVPSMFLPTAEEDNHFELVMKSQISRVMRQYIATPIN…	Tribe1	no	0	0	648	504	no	1.73797	748	no	FG_Lbicolor_164633480|gb|EDQ98134.1| predicted protein [Laccaria bicolor S238N-H82] #1045#72#4.00E-11#20#94#457	No hit	No hit	No hit	No hit	No hit	No hit	No hit	no	No hit	No NLS									0	ND	ND	No hit	No PFAM-A	YES
PGTT_10255	MDPNNDFNINTPVDHNERAYTVAKTICSMVAFVTNRRNNGDQLANSLTFLSSGVTDRVNIFLNYIGLTSSRKTAHHALNHLSRQAENRISSKLAKSPAKNLAPFLCVDNLDFKQRIHTKSMGHASQMFHGTWGYIHHPSPELIASVPVSDLTIESYYHAMSKASTFDVHSKMLLPTPKEEVHWEMVLKSQITEALLGHLASPTESFVSIPTKPPIIDQLSNERPDITMLKLMIASDNSAQGAGEVFESISHQSTLPMTKFSSRLQIVDGDLGTCTNVTSLRTQRVPSDHKEDSLSNIATLLGGAHTMWNVAQAIYSKHFGDSSDSRDSGAWRFLDSLGIPSHKMLEKKDFTLMIKNIEKIHKATLVYCLMVVMGNESASLTEELTPMSSSRIQDVVEET…	Tribe1	no	0	0	1935	167	no	0.995733	703	no	FG_Lbicolor_164638436|gb|EDR02714.1| predicted protein [Laccaria bicolor S238N-H82] #1136#76.6#2.00E-12#18#101#540	No hit	No hit	No hit	No hit	No hit	No hit	No hit	no	yfwxc=103	No NLS	103								0	1.6245	no	No hit	No PFAM-A	YES
Mellp_67766	MASQAPGLSPVPLVAIQRILENIKSNFLTPKSFLEAYLLSKAKDLVIVRAQNAWSSTNNLESSGRVLDAIRANIVKTKDGRVYWNQYILSQAVMLVQNQHPPSGKVPNGFYIATSEVTPSMFDHQVLNKQNDAIESSMPFLFNLIKSAFDYSHLIRLRDNKIRDERRERKKSSGKTHLPAVLPLEHIISPRTTSSSSMIDSYNTSPNLQLGLKAIRHKDSMIIDESECSPTLPSALNQNNRLELNIDDSTEGSPNTQHSGQQNLELDRDIIDSSQELSNSQSTLNSATNQNINLELDSDSDKAVDPDPLGVSDVGVTGALREDDQYVENWEGYVYRKSKDHSENVNTRHKSVARTICNVVANICNRRVNALQVENGLTMLACGVSERVNAYLNYIGLAV…	Tribe1	no	0.023	0	3973	296	no	0.945626	846	no	FG_Ccinereus_ok_116508785|gb|EAU91680.1| predicted protein [Coprinopsis cinerea okayama7#130] #666#48.9#4.00E-04#21#101#461	No hit	No hit	No hit	No hit	No hit	No hit	No hit	no	No hit	No NLS								VARTICNV...VA-NICNR...	2	1.1968	no	No hit	No PFAM-A	YES
Mellp_57606	MAIAHTIPSPTKMPDTVVRTLKICDYMKELDFSPKEFMVTFFSGQYEALNVKRRLMKTGLGIKSTWSILNNLRKLTSSTEEGQADWEVRSVTVCD	Tribe1	no	0	0	400	2324	no	2.10526	95	no	No hit	No hit	No hit	No hit	No hit	No hit	No hit	No hit	no	No hit	No NLS									0	0.3277	no	No hit	No PFAM-A	YES
PGTT_01193	MDKSAPLVNKVIYICDLLQSLGMTPKAFITGFLELNNSDLKLRRGYWGICRGWPSTFALVDAIRAELLRSPEGALQWSNYIQDQAVTILRQQNPRSGIHPNGSYISSAAITPAIFAEDSKTHHRLTLTGKEMPFLYQIVLGMLCSATDVNLGDQEELVPQVDKGELAPLEALEEELMEREGFRYARGDNSATTRRGRYERLENSIRFLACGMSERVNEYFHHLGLTSSRRTAIACLKTLSIYAQGQITRVMDLNVSSAFGPFICINNLDMEERVHMVSVGHRSMMFHGTWGYIHTPPKSLLDSLDLSEINLESYHRALQTVRTMSIDPRDFFADRATEDHYVQVWKSQLAKVMMKYIAVPSNKKDAYACHPPALEVLTAKSPDFHMLKLMLESDNSAEG…	Tribe1	no	0.003	0	1176	47	no	1.5894	755	no	FG_Ccinereus_ok_116502307|gb|EAU85202.1| predicted protein [Coprinopsis cinerea okayama7#130] #1094#70.9#9.00E-11#26#54#205	No hit	No hit	No hit	No hit	No hit	No hit	No hit	no	yfwxc=12	No NLS	12								0	ND	ND	No hit	No PFAM-A	YES
PGTT_18880	MCKFGSLLASLAGSKADIGPPGSSMFRACATFIQVLELPRLQSATMEIDEVPSQSPPASEQSPSPEAAPRRTLATKTLEICDHLKSNYNMTPKQFIEAFLTADSDALSFRRRYWGSKDGWPSTLDIIQKIKKQVKKTQKGQARWCEFIKNEAIQILDKERPPTGEYPGGCFQSSQKVEPSFFDDDAVLAREELLTQAHMPFLFETLMGTLQPSSQAQSSEQPTEEPEKQSLVDEDERELMEMEDIQYKRSNCSDHLCTGCIRQKSTMQWFAAIQQFIGPAICIDNLDIEERVHTQSVGHRSMMFHDHSHLTLEAYNRSLSAIPELKILPRMFIPTPEEDIHFEAVMKSQISRVMRQYIAEPTNRKFSIPSSPPEIELIDCSPPEIQMLKLMDASDNSSE…	Tribe1	YES	0.934	16	6003	689	no	2.80528	606	no	No hit	No hit	No hit	No hit	No hit	No hit	No hit	No hit	no	No hit	No NLS									0	2	YES	No hit	No PFAM-A	YES
PGTT_16843	MIMRRGRIIEGDLGSCNIFDSLRKQRCPATGDHNSLDNVLAIPGAAHTLWNISQAIFIAHWGDEKLAQDTGAWRMLHALGIQTNKPTTKKDFNLMLCHVEKIHEATLLYCVLLVANWASKPLAAELLELTSETIDHWVEQTYNRFCSRDALLGNLAKSSTTHLNLLLRIRDFGTIIEANQAMKAGDYGRLMYMWDQWAVMTQGLGQMPHYSKHLPKLIVQLKYVLPDSLAQVVLNTLLISPSGIPGHFVATDQYLEVLNYWLKYFFNNSGIGTNIDRLKDVFSSSIGILRYLLRLIKIESGAEVVQQSHKNNLALHSLNNFRRMAQSIGLGQASADDGPAVPIVDSYVKGMSKLQHEFTNRGLNRLRPYSPGILSMIEEDELRDSQQNSGPSGELDAEH…	Tribe1	no	0	0	3471	357	no	1.19332	419	no	FG_Ccinereus_ok_116502307|gb|EAU85202.1| predicted protein [Coprinopsis cinerea okayama7#130] #1094#85.1#2.00E-15#23#107#458	No hit	No hit	No hit	No hit	No hit	No hit	No hit	no	No hit	No NLS									0	ND	ND	No hit	No PFAM-A	YES
PGTT_00208	MESSNRTNSMHSKISRVFRLMQELSISPKDFLVAFLQDEDIEFAVHRRYWAAEKKGWKSTVDVIHAIRDVVIKKEVGKQLWSDLILSEASLIVSHQKPPARSHRFYSAADIQPQLLTDETARDIRENDMVNRDMPFLYQLISHKLSKTVALPIQSDGGKPDEPDLENDSDSENEEAGDSDDELFDGEIKKIKSLKGRMAARKDRIHTTSKCICSMISFVHNRRNNSRQLENSLTFLACGVSNRVNRFLNYIGLVSSSKTANRALVALGLHAKDKITEKLSIKNGQPIAPFLCVDNLDFEQRIHSQSQGNNSQMFHGTWGYLHQVDPTLLSSILPSDLTLETYVSAMEKVPSVQVFPKMLISSSKEEKHWSLVLKSQVAKVLLEHIAKPSDNNTKISINP…	Tribe1	no	0	0	3893	800	no	1.71821	582	no	No hit	No hit	No hit	No hit	No hit	No hit	No hit	No hit	no	No hit	No NLS									0	ND	ND	No hit	No PFAM-A	YES
PGTT_18167	MDKSAPLVNKVIYICDLLQSLGLTPKAFITGFLELNDSDLKLRRGYWGICRGWPSTFALVDAIRAELLRSPEGTLQWSNYIQDQQNPRSGIHPNGSYISSAAITPAIFAEDSKNHHRLTLTGKEMPFLYQIVLGMLCSATDINLGDQEEQVPQVDKGELVPLEALEEELMEREGFRYSRGDNSATTRRGRYERLENSIRFLACGMSERVNEYFHHLGLTSSRRTAIESLKTLSIYAQGEITRVMDLKVSPAFGPFICIDNLDMEERVHLVSVGHRSMMFHGMWGYIHTPPKSLLDSIDLSEINLESYHKALQTVRTMEIDPRDFFPDRATEDHYVQVWKSQLATVMMKYIAIPSNKKDAYACHPPPLEVLTAQAPDFHMLKLMLESDNSAEGIGQVMAS…	Tribe1	no	0.004	0	155	271	no	1.64835	728	no	FG_Ccinereus_ok_116502307|gb|EAU85202.1| predicted protein [Coprinopsis cinerea okayama7#130] #1094#76.3#2.00E-12#23#82#356	No hit	No hit	No hit	No hit	No hit	No hit	No hit	no	yfwxc=12	No NLS	12								0	ND	ND	No hit	No PFAM-A	YES
Mellp_95633	MLKLMDSSDNGSDGIASLYDELTKQTGLSPEEFSSRLQIIEGDLGTCLNFHGLQSQRTPSKFPDESLSHLLMIPGAGHTLWNIGQAILLHHWGNPDNKNDQGAWRTVVELGGKSERPTSKKDFTSMIRWIEQIHEATITSCILLQLLLRLCDFATIVEANRAMSDGDVGRLLLMWKSWSVKMQGIKGLSHYSRYLPRLIRLLTKVLPKSLSHVILHTLLISPTGRHGHFVAKDFHLEIKNYWLKYFYNHAGPGTDIERLKETFSLTVGLLSHLVNTMKGRAGQNNVRQSRKNRSTPTSMIRFLNMARSENITKSKPNSETVGKPLGDIHRLGIQKLKVDFGKQQLERFHWPVASYYSEEQGDSEQINETDHRNGFGSIDKEFVDWFSEEYNSLILSKHR…	Tribe1	no	0	0	177	4169	no	0.722892	415	no	FG_Ccinereus_ok_116502307|gb|EAU85202.1| predicted protein [Coprinopsis cinerea okayama7#130] #1094#81.3#3.00E-14#32#52#160	No hit	No hit	No hit	No hit	No hit	No hit	No hit	no	No hit	No NLS									0	ND	no	No hit	No PFAM-A	YES
PGTT_16559	MSRKTGLSALVRLSDTTRKTLAGQEFLIKSRKPISPFICIDNIDFQERIHFQSVEKTSHMFHGTWGYVHTLDPTLIKGHDPKDFSLDSYKQAIKDSAKLKITPPMFMPTSEEEIHFRAAIKSQIAQITILKLMLASDNCAEGVGKIFSDIIDQTYLTPEQFFSELQVMEGDLGTIMNLECLRSQRKPSGHKEESLGNIFMLLGAAHTLWNIGQAIFLKHFGNNKNQDDLGAWRTLQALGLPSEKPAAKKDFTLMLTNMQKIHEATLIHSLQNADKSDSPKPFNLMTRLRDFATVIEANRAMKAGDIGRLLNIWRRWSVMAQGITGLTHYAIHLPRMILLITKVLPPALRHAIQHSLLVTPSGRPGHFVAKDFLLETFNYWLKFMFNKSGIGTKAKRLRD…	Tribe1	no	0.171	0	2391	2296	no	0.728155	412	no	FG_Lbicolor_164634298|gb|EDQ98669.1| predicted protein [Laccaria bicolor S238N-H82] #1067#63.9#5.00E-09#33#36#107	No hit	No hit	No hit	No hit	No hit	No hit	No hit	no	yfwxc=36	No NLS	36								0	ND	ND	No hit	No PFAM-A	YES
PGTT_08539	MVSFGENRRANSMQLYNSVVFLACGVTERINSYLHYIGLTMSRKTALSALDRLGHQAKKRIAQKLSVSARKPLSPLLCIDNIDFEERVHFKSVEKTSHMFHGTWGYVHTLDPSLILEADPEEFSMSQFQKAIKDSVNLKISPTMFLPTFEEESHFCNAIKSQIAQVMMSYIATTDDPKSSIPLEPPSIDQIRAQKPDIEMFELMLASDNCAEGIGEILTDIIKQTNLTPDEFFSELQIMDGDLGTLQNMECLRGQRKPSGHKEDSLGNIFMLLGASHTLWNIAQAIYLKHFGNNKTQDDLGAWRTLQALGLPSEKPAAKNDFTLMLTSIQKIHEVTLIHCLLLVMGIPRTSLPNEKIKLKAKSINHVINLCYDRFFGCTQLKKAETFNSPKLFNLMTRL…	Tribe1	no	0.042	0	1588	483	no	1.52381	525	no	FG_Lbicolor_164638436|gb|EDR02714.1| predicted protein [Laccaria bicolor S238N-H82] #1136#95.9#2.00E-18#23#124#538	No hit	No hit	No hit	No hit	gi|83026491|gb|ABB96280.1| hesp-c55 [Melampsora lini] #122#28.5#0.005#25#17#67	gi|83026491|gb|ABB96280.1| hesp-c55 [Melampsora lini]	No hit	YES	No hit	No NLS									0	ND	ND	No hit	No PFAM-A	YES
PGTT_10986	MTPKKFILAFLTNQHIDLALRRGCWGTKTVWTTTLELIQAIKRLATKSKASRCLWREFILQEAKTFVNSKSPKRGVFPNGAYHNSQTEGIQEQTRDTSTYDSKHTKKRIAQKLSVSARKPLLPLLCIDNIDFEERVHFKSVEKTSHMFHGTWGYVHTLDPSLILEANPEEFSMNQFQKAIKDSVNLKISPTMFLPTFEEESHFCNAIKSQIAQVMMSYIATTDNPKSSIPLEPPSIDQIRAQKPDIEMFELMLASDNCAEGIGKILTDIIKQTNLTPDKFFSELKIMDGDLGTLQNMECLRGQRKPSGHKEDSLGNIFMLLGASHTLWNIAQAIYLKNFGNNKTQDDLGAWRTLQALGLPSEKPAAKNDFTLMLTSIQKIHEVTLIHCLLLVMGIPRTS…	Tribe1	no	0.329	0	1203	363	no	1.51007	596	no	FG_Ccinereus_ok_116502307|gb|EAU85202.1| predicted protein [Coprinopsis cinerea okayama7#130] #1094#77.4#7.00E-13#20#107#514	No hit	No hit	No hit	No hit	gi|83026491|gb|ABB96280.1| hesp-c55 [Melampsora lini] #122#27.7#0.009#25#17#67	gi|83026491|gb|ABB96280.1| hesp-c55 [Melampsora lini]	No hit	YES	No hit	No NLS									0	2	YES	No hit	No PFAM-A	YES
PGTT_18719	MSRKTGLSALVRLSDTTRKTLAGQELSIKSRKPISPFICIDNIDFEERIHFQSVEKTSHMFHGTWGYVHTLDPTLIEGHDPKDFSLDSYKQAIKDSAKLKITPPMFMPTFEEEIHFRAAIKSQIAQITMLKLMLASDNCAEGVGKIFSDIIDQTYLTPEQFFSELQVMEGDLGTIMNLECLRSQRKPSGHKEESLGNIFMLLGAAHTLWNIGQAIFLKHFGNNKNQDDLGAWRTLQALGLPSEKPAAKKDFTLMLTNMQKIHEATLIHCLLLVMGIPRNSLPNEKLKLTAKSINHAIDLCYTRFFGCTALQNADKSDSPKLFNLMTRLRDFATVIEANRAMKAGDIGGLLNIWRRWSVMAQGITGLTHYAIHLPRMILLITKVLPPALCHAIQHSLLVT…	Tribe1	no	0.163	0	3152	113	no	1.53061	588	no	FG_Lbicolor_164634298|gb|EDQ98669.1| predicted protein [Laccaria bicolor S238N-H82] #1067#70.1#1.00E-10#27#57#211	No hit	No hit	No hit	No hit	No hit	No hit	No hit	no	yfwxc=36	No NLS	36								0	ND	ND	No hit	No PFAM-A	YES
PGTT_17411	MSGNIQNGAVQKDSARLTRNRSGSVLFCVVGLFVVGSFIVGPFIVGSFVVGSFVVGLFVVGSLSSACSSSAHSKKTLSQDKATDRWFIKSVLVLVVDYYTAKIYVIAESPKRGTFPNGAYHSSRKVDNNFFTRKAKETREKSLVEEEMPFLHNLLLAKLTNRIKRKQESGILDDDDVESACSNDSLEEISFDNENSSTVEPTKDYKKKESLNKRETRAKSTAKTICAMVAFGENRRANSMQLWNSVIFVACGVTERINSYLHYIGLTMSRKTGLSALVRLSDTTRKTLASQELSIKSRKPISPFICIDNIDFEERIHFQSVEKTSHMFHGTWGYVHTLDPTLIEGHNPKDFSLDSYKQAIKDSAKLKITPPMFMPTFEEEIHFRAAIKSQIAQITMLKL…	Tribe1	no	0	68	423	422	no	1.63743	855	no	FG_Lbicolor_164637238|gb|EDR01525.1| predicted protein [Laccaria bicolor S238N-H82] #908#80.1#2.00E-13#22#135#610	No hit	No hit	No hit	No hit	No hit	No hit	No hit	no	No hit	No NLS									0	ND	ND	No hit	No PFAM-A	YES
PGTT_10604	MSDQEKILDVCAHLTRIKMTPKEFITGLLKKDHIELNYRRRTWGTTYGASSTIELVSEIAKIFHKKDAARHFWANFIQAEVKLVHYQDVVLLCRQEMESHSSGSFMSSRLVRRDFFGLAAKEARNHKLTTVEQPMLYNVIHGILSHLDKEEGNSVHVDDPHDDSTCLQENTLTHDTNNSRGHMGNTPTDIGETVVEELVAEAEPEVHLKSTSGSLEEVMSEYGGFSYSSKEDGPDGRQKKIKHIATVICSMLSFACNHRHNGLQLENSIRFYACGVSETDGLPLERSSDHKERRNDDVGLKRLRNAKSRKRLDWKLAVIWALSKMITGYPTVDHLRMRSGSLMWVCFGCQRRPQRSPDAAGSITGAILQNCALTTLPPCSVTGASRTTPYGVLLTLSSP…	Tribe1	no	0	0	2391	3490	no	1.59176	1068	no	FG_Lbicolor_164640258|gb|EDR04524.1| predicted protein [Laccaria bicolor S238N-H82] #1248#85.5#5.00E-15#23#102#426	No hit	No hit	No hit	No hit	No hit	No hit	No hit	no	No hit	No NLS									0	ND	ND	No hit	No PFAM-A	YES
PGTT_18705	MDLVVALRNEVNRTNVGRKAWSQFILHEAILIASTQVPPRGNYPDGRFHSSATVTKSFFTPHEMEVHDKNLTEHNMPFIYNLLLATLNRAGVDDPVHLEEVTTPGPAGVVDNLTPEGLDGISYAQESDGIKRAQRRGRRLATTICAMMAYSQNRRNNAFQLHNSVRFYACGVSDRVHEYLNYIGLASLRSTALSALKTLSQEGEKEIRKAMRIAGGMPISPTICIDNIDIEQHVHQLTVGNRSHMFRGTWGYIHLPNKQLVANLDPSELSLETFLKAMHTVERLEIQPHMFLPSPSEQLHEKNVIKSQIAKVLYDYLAVPNGKSTSISTDPPPLDPISPEKPDLLMLKLMDASDNSAEGIGQVFESIIGQTGMSSKDFFARLQPMDGDLGTVQNFNCLR…	Tribe1	no	0.002	0	2631	74	no	1.1465	785	no	FG_Lbicolor_164639349|gb|EDR03621.1| predicted protein [Laccaria bicolor S238N-H82] #912#94.7#6.00E-18#24#135#542	No hit	No hit	No hit	No hit	No hit	No hit	No hit	no	No hit	No NLS									0	1.51572	no	No hit	No PFAM-A	YES
PGTT_11091	MIASDNSAQGVEDVCTGIIQQTDLDETEFYSRLLMLDGDLGTCVNVKCLQNQRFPSSHIENSLDNFCPLLGGAHTLWNIGQAIYTKHFGNNSDSRDSGAWRYLESLGIPSSKTLDKKDFTLMIANMIKIHEATIVHCVMLEMGKKNASLDPEPQELPSKEIAAIIKSTHARFFSAKARADASKRESPKLLNLQLRLLDFASVCEANAAMKLGDIGRVMFMWKRWAVMAQGIKKLSNYAVHLPRMVVLINEILPPGLSKVVRHALLVAPSNRQKHFVAKDLYLELQNYSLKYFFNHSGKGTDIKRLRDVYSVNVPLTGGPSH	Tribe1	no	0	0	295	690	no	1.86916	321	no	FG_Lbicolor_164633480|gb|EDQ98134.1| predicted protein [Laccaria bicolor S238N-H82] #1045#52.4#1.00E-05#23#77#334	No hit	No hit	No hit	No hit	No hit	No hit	No hit	no	No hit	No NLS									0	ND	ND	No hit	No PFAM-A	YES
PGTT_13098	MIALLTFCQSPHESTNVNVSSAKGLQDVVGTPTTPTTSFDVISDRVGTLPPAEGDNVRKTLLHEVNETLTCTGGVVTTVCSMIAFASNRRANGLQLVNAVRFLACGMSERVHEYMNFIGLSSSRWSALSALGSLAKCSQQRLRVAMAGKAGLPMAPSICIDNIDMVEKVHALSVGNRTHTFRGTWGYIHMPDQKLLKSLCSEELTLPAYYEAIRLADGLAIEPEYFLPSTNDNLIEERVWKSQIALVMKKYVAVPVDHKSAVPSAPPVVDQISHEKPVIHMLKLMEALDNCAEGVGQVFQSIIKQTGISEDKFFGRLQPMDGDLGTVQNFNCLRAQRMPNPFPQECMNNCVFQLGAAHTLWNVASTIFTHHFGNSSDSSDCGAWQFLEALGFPADKAIQ…	Tribe1	no	0.04	0	1075	213	no	2.91734	617	no	FG_Lbicolor_164639349|gb|EDR03621.1| predicted protein [Laccaria bicolor S238N-H82] #912#83.2#1.00E-14#25#134#536	No hit	No hit	No hit	No hit	No hit	No hit	No hit	no	No hit	No NLS									0	1.86607	no	No hit	No PFAM-A	YES
Mellp_65690	MSQSRPAKPACPSRVVQICEFIDSIPLFDPKNFVQLFLDSPDSTLASHCRLWATATGWSSTTRLMRSIKRFAKSTAAGTALWESFISDKVESIGTYLIFDRCPNISIFTMSICFHQAEQIVISQSMPSGKAPDGSFYSSKEIDHTFFEKDNEEERERKVRQYMPFLYNLIQAKIKDTQLQRNSRRDSDVQLKQKQSETNPRIEEDDDSDCDSGLTPETNKDGENIDRTSDDPAALLDMRDDVSYHWETEREIQDQFHRK	Tribe1	no	0.002	0	1945	2291	no	2.3166	259	no	AV_plasmodiumf_23477029|emb|CAB39010.3| hypothetical protein [Plasmodium falciparum 3D7] #349#42.7#0.006#26#38#145	No hit	No hit	No hit	No hit	No hit	No hit	No hit	no	No hit	No NLS									0	ND	no	No hit	No PFAM-A	YES
PGTT_20298	MLECLKYETQHFHSISIPLAAIQLIIIMEAKSQNQATIPKSKRILSICDFIQSHQLTPKKFLCAFLTNPHDKIVDQRKKWPASGLDSTIELFTVLKGVITKSATGKKRWNDIVQEEAIAIVLDQEAPRGNYPHGGYQSSATVTAEYLSEETKRIDNEKLTIEHTPFLYNLIFQVLSQSRSQKKTPDPNKVDENWPCDKDDPEENELVNHDSVSYAPISDPQLRLRHRHQSLMLGIDDTTDFNCEMEYNLYRAVSPKGCGRRTATEVLKTISDEAEHTTKSIFRRRKGDAIAPFICIDNLDIEERVHTHGPGHRNRMFHGTWGYVHFPSKDLLATLDASQLSLESFTRALSSVPSFQIEPSMFMPNLESEEHYKLVWKSQIAQVMYKYIAIPNKKENSIS…	Tribe1	no	0.007	32	ND	13	no	1.22699	815	no	FG_Lbicolor_164638437|gb|EDR02715.1| predicted protein [Laccaria bicolor S238N-H82] #886#68.6#5.00E-10#24#53#215	No hit	No hit	No hit	No hit	No hit	No hit	No hit	no	yfwxc=60	No NLS	60								0	2	YES	No hit	No PFAM-A	YES
PGTT_18985	MPFLFQLIYRKLAIQANSNTDTNQREDDSDDGEDPIPAAHVETDAIGDDLNDVLPFDCNQRAYMVAKTICSMVAFVKNRRNNGHQLANSLTFLACGVTNRVNLFLNYVGLSSSRKTAHHALNKLSRRSSLRISTKIGKLLAPTLGSFLCFDNLDFEQRVHTKSVGHSSRMFHGTWGYVHHPSPKLVSSVSSSDLTIESYHQAMLNVESVDVHSRMLLPTAKEEVQWELVLKSQITSALLEHLAIPAESYVSINTKPPVVDQISSERPDITMLKLMIAADNSAQGAGEVFQAIVNQSNLTMSDFASRIQLIDGDLATCSNLTTLRTQRTPSKHKEESLMNVLTMLGGAHTLWNISQAIYSKHVGDKSDSRDAGAWRFLDGLGIPSNNMLDKKDFTLMIRN…	Tribe1	no	0.008	13	1930	587	no	1.40306	784	no	FG_Ccinereus_ok_116499048|gb|EAU81943.1| predicted protein [Coprinopsis cinerea okayama7#130] #920#79.3#3.00E-13#21#133#608	No hit	No hit	No hit	No hit	No hit	No hit	No hit	no	yfwxc=55	No NLS	55								0	1.23114	no	No hit	No PFAM-A	YES
PGTT_13097	MPREGKVFTSPHIDPKIKSASDLPIDLSAPHLPTRFEMDAKAIQVCELLQSLPCKMTPKSFMLHFLHSDNSDLAYRRRYWAESAVDSTVVLVKAIRDKMNSSAPGQQAWADFIQEEAIKILAGQVPPKGNHPHGAYQSSTSVTKGYFSQEEKDKREALMTSTHMPFLYNILLAMLQQQRKHITSSEKDEDDSEDDFLTDDKDDDMPVDADVMAYAKKTSGDARLHFRFHWVDTPQERSRDPPTFPKLWQKSCVPATAGTTRERQGFTVGGVTVIRRVPLVDVVADQDGWDLDVLGLDDAQVLPVMMSLSYDL	Tribe1	no	0	0	5037	1075	no	0.961538	312	no	No hit	No hit	No hit	No hit	No hit	No hit	No hit	No hit	no	No hit	No NLS									0	ND	ND	No hit	No PFAM-A	YES
PGTT_08537	MDGIAAGAPYHSKFSNEATGPLPRAPRVPMNKKLKMICALIDNLNLTPKSFIIAFLEQDDDSMAFKRRLWATDQGWDSTEALLLAIKHLCCSHVAGRALWEEFILSQAIEIVSAQRPVSGMAPQGSYHTSATLSDAFFTKEERDHRNTALINRMPFLYRLLCSKLQGNMPGVHVGSVAPQDPVQVLRNTSGLC	Tribe1	no	0	0	1164	225	no	2.59067	193	no	No hit	No hit	No hit	No hit	No hit	No hit	No hit	No hit	no	No hit	No NLS									0	ND	ND	No hit	No PFAM-A	YES
PGTT_03071	MVLLMGIFSKAMNIVDKLSDADVIDRHRLKLGCDSSTQVTPSPTSSARYRSDWNRAKTLWTSPFTGSDIESSARPNTQKHRTLNPITATPLPVPSPAWTNTPLPVPSPAWPNIGVLPPPEGILASQISSTLQPNILPALPPQSRIQTLFKLAVTCENLFLRLQLQPTAEDSQLKIIEGDLSSCNIFDSLRKHLDKVLPIPRAAHTLWNISQAIFLAYWGNKKFAHNTGAWQALHALGIQTNKPVTKKDFNMMLCHVEKIHKATLLYFVLLIANRPQEPLSEDLLELSSETIDNWVEITYNRFCSQGAFPGVLALASPAHMNLLLRVRAQKS	Tribe1	no	0.002	14	1720	90	no	1.51057	331	no	HK_Aureococcusa_7596 #123#48.1#2.00E-04#33#35#103	No hit	No hit	No hit	gi|282811781|gb|GR504449.1|GR504449 PTDH.cn1299.na PTDH Puccinia triticina cDNA clone PTDH.cn1299.na, mRNA sequence #905#37#0.002#27#35#127	No hit	No hit	No hit	YES	No hit	No NLS									0	ND	ND	No hit	No PFAM-A	YES
Mellp_107857	MESNSDDDTDFILDPSLDTLEASTPEKRVETVERICQYINKQNTSAKAFILSYLRSTNENIVQRRKQWASVKKGWRTTEELLDEIEKLVTEKPKCKLKWDDWILRKAKSIVASQSPPARKLYINTNKLDPDFFTHDAEVQRERDVIEGMNFLHELITFKLQHELGLWSNTSASDSDTASDSDSSNVDSEPPQNYVYHKSKS	Tribe1	no	0	0	815	2112	no	0.995025	201	no	No hit	No hit	No hit	No hit	No hit	No hit	No hit	No hit	no	No hit	No NLS									0	ND	no	No hit	No PFAM-A	YES
PGTT_04213	MDPQNVPILTEAEKGIQICDAIHHLQMTPKKFINGFLTNADPQIAYRRRFWGTSTGSSLTHGIIQAVKAEVASKGRRTGEVLKFYTQSVEILLSQSPPRGNFPLGSFHNSHTVQPSFFDPKAVSERDEALTKNHMPFLFNLIKHMLICVEAPDELDEDGPVDPTIADPKQDHILNMDDVASTICSMVAFTRNHLHNSMQLYNSICFVAGGLSAQLNNYLHLLGITSSRQTAIRALKFLSTCAAQDLRNAIMPIAGVPRIFRLQNNSEPQQLEPDQAITYQPEVLHFSHLSHYTVSLVSLAEGIGQVIESIISQSGLTAEEFCSRLQVMDDLGTIQNFNSLRALRTPSAHPEGNHHNISFQLGASHKLWNIDQNILTAHFGDPTKTNDSGAWHYLHALGI…	Tribe1	no	0	0	286	488	no	1.83486	436	no	No hit	No hit	No hit	No hit	No hit	No hit	No hit	No hit	no	No hit	No NLS									0	1.6245	no	No hit	No PFAM-A	YES
PGTT_00412	MSSRASCSKAVYVLPVSPPISEAWSRSTIYYFRPALAGCLDNSQLPLHSRQDTIPGAAHTLWNLSQAIYLAHWGNEKLARDTGAWRTLHALGIPTEKPVTKKDFNLMLAHVEKIHEATLLYCVLLVANRAHEPLTETLLKVSSENIDDWVELTYERFATREALESDLSANYAGHKNLLLRIRDFATIVEANRSMKDGDYGRLMLMWQRWAVMSQGIGGMPHYSKHLPKLIILLQYILPKSLSELVMNTLLLSPTGKAGHFVATDFYLEVQNYWLKYFFNHSGIGTDIDRLKDIFSSNINLVSK	Tribe1	no	0.505	0	5982	445	no	0.990099	303	no	FG_Lbicolor_164634298|gb|EDQ98669.1| predicted protein [Laccaria bicolor S238N-H82] #1067#81.3#2.00E-14#28#71#251	No hit	No hit	No hit	No hit	No hit	No hit	No hit	no	No hit	No NLS									0	ND	ND	No hit	No PFAM-A	YES
PGTT_19555	MTPKEFMLHFVQSPNSDIAYLRRFWRQPKGVESTMDLVRSIHLELAKSRTGREAWDSFIQEELDNIAGVSYELQQSAEARFNHRTHRIATTICAMVAFGQNRRHNAFQLNNAVRFYACGVSDRVHEYLNYLGLSSSLKTAISALKSLARESARDFRRAMTIQDGLIAPKMCIDNIDIEQRVHQQSIGTQMKTLRGTWGYIHLPNQKLLETLDTAELDLAAFKLALNKVDSIIIEPHMFLPTPDEEQHEIQVWKSQIACVLQKYIAMPADKASAVSTDPPVIEQIAHGAPDLLMMKLMEASDNLAEGVGQVFQSLINQSGLDVEEFFTRLQPMDGDLATVQNFNFLQSQQGPSKGPHNALDNIFFQLGASHTLWNVGSTIFSHHFGDTSNSTNCGAWQHL…	Tribe1	no	0.001	0	382	1263	no	1.3245	604	no	FG_Lbicolor_164638437|gb|EDR02715.1| predicted protein [Laccaria bicolor S238N-H82] #886#69.3#2.00E-10#21#119#549	No hit	No hit	No hit	No hit	No hit	No hit	No hit	no	No hit	No NLS									0	ND	ND	No hit	No PFAM-A	YES
Mellp_62107	MSQSLANTRTSSAPGSTPVSLKALQRIVTCIENNHLQPKSFIEGWLSSNDPEIVKSQRRWFMGVGLQSTGRLLNVIRDIILSTKPGQEFWDGWVLSQAIKVAKNQQPPSGSVPKGFYINKSKVTPLNFDHADIHNRDILLEELMPFLYSLIQSIFTHNLQTQVQAADLRKSRRKSKESKTSNTSSSIQPSGPSSNTQPAIDGHNDTLDSDDDSLDNFDVRPLEDSEVRGLGGMTLGEDNEYVQSWDGYVFRKSKDQAQNLKNRRQELKKKLVDVMGEDHWLAPFITLDNIDFQEHVHTPTVQKESTMCNGSWGYIHRPKIPEGIPMDHDSFTAEKLNAILNEAEQKPISITDITPTPTEIKDWNLTLKSQIAQTLVKYVAQPIDGKMIPYRYPPQVTPL…	Tribe1	no	0.003	0	3316	226	no	0.627943	637	no	No hit	No hit	No hit	No hit	No hit	No hit	No hit	No hit	no	No hit	No NLS									0	ND	no	No hit	No PFAM-A	YES
Mellp_105279	MAQSLNITPTPSGPGSTPVSLKALQRIVTCIEDNHLQPKSFIKAWLSSSDPEIVKSRSRWATGVGIESTGRLLSVIGDILVKNKGGREFWEEWVLSQAIILAKNQQPPSGSVPNGFYINTSKVTPSMFDMAVVHERDNILESSMPFLYNLIQSVFTHNLEAQVQAADLRKSKHKTSNPSLKSNSSSQSKKTHHAIDQDLNHLGSDDESLENSDVRPLVDQDVRDMEASTLADDNKYVHSWDGSVLKKLGDQAQNIKN	Tribe1	no	0.001	0	2831	387	no	0.389105	257	no	No hit	No hit	No hit	No hit	No hit	No hit	No hit	No hit	no	No hit	No NLS									0	ND	ND	No hit	No PFAM-A	YES
PGTT_16489	MPFLYNLLMGKLERPSNGNDSEDSDSSEDGSIDLSAFEDPAPPDNLPVSTLQADPLEDPNPRIPISLTEDDANEVDSNVLRPSRNPLIRRQKQNEDIARTICSMVAFGRNRRHNGQQLMNGLLFIACGVTERVSRYLNYVGLSCSRRTAHCGLAALGKEAEKKIKRLFSNTDANIFSPAACIDNLDFQQSIHTKSVADSSTMFHGTWGYIHHLPHTFFNHLNHDELTLAALKLALKKSTNLEVQPRHFAPTVISDRYFKLTLKSQLTSVFLRYVASSSQKNPPLADHPPPVRPIKLEKPNLNMLKLMMASDNSSEGIGDVLSGLNKQAGLDPERFSSRLQIIEGDLGTCMNVLSLCELRIPAAYSKTSLANLISIPGAAHTIPNRQDTGAWRVLKALGI…	Tribe1	no	0.003	0	869	297	no	1.47059	680	no	FG_Lbicolor_164640258|gb|EDR04524.1| predicted protein [Laccaria bicolor S238N-H82] #1248#79#3.00E-13#26#99#378	No hit	No hit	No hit	No hit	No hit	No hit	No hit	no	No hit	No NLS									0	ND	ND	No hit	No PFAM-A	YES
PGTT_08887	MEQPGELGEYDIGGVDEINIPEHDNLTRTEGQKLLHICMELQKMKMTPKEFITAFLQSNDPKIAYRQRYWRTETGLKGTMEVVRAIKMAVEILLQESPPSGYHPNGSFYSSQEVEPSFFTHEAALEREKLLSKEHMPFLYSILKRTMNNGNRIEDDNDDSYQYDDPDEDRILELEGSSFESVPSNRRHNGLQLFNSVRFVSAGLKEDLHYEAVLKSQIARVMFNYIAQPLHKPTAIPMKPPPIDVIDPSPPKIQMLKLMEASDNSAEGFGQVVATILNQTGLSPEEFCSRLQLIDGDLGTSKNFNSIRALRTPSKLIMGTENQPINDSPPKIATEEWNATVEACYKKFFSPEARQATSKENCPKLHALLFRLHDFSTVVEANRAMKAGDVGRLMNIWKI…	Tribe1	no	0	0	1743	216	no	0.702988	569	no	FG_Lbicolor_164634298|gb|EDQ98669.1| predicted protein [Laccaria bicolor S238N-H82] #1067#62.4#2.00E-08#30#46#149	No hit	No hit	No hit	No hit	No hit	No hit	No hit	no	No hit	No NLS									0	ND	ND	No hit	No PFAM-A	YES
Mellp_90247	MSDGDVGRLLLMWKSWSVKMQGIKGLSHYSRYLPRLIRLLTKVLPKSLSHVILHTLLISPTGRHGHFVAKDFHLEIKNYWLKYFYNHAGPGTDIERLKETFSLTVGLLSHLVNTMKGRAGQNNVRQSRKNRSTPTSMIRFLNMARSENITKSKPNSETVGKPLGDIHRLGIQKLKVDFGKQQLERFHWPVASNYSEEQGDMRNTTHLFWQASSFASSWSYGILSTLNQSKHRLLYAALRALASLSAFT	Tribe1	no	0.004	0	884	4188	no	0	248	no	FG_Ccinereus_ok_116502307|gb|EAU85202.1| predicted protein [Coprinopsis cinerea okayama7#130] #1094#77.4#2.00E-13#33#46#139	No hit	No hit	No hit	No hit	No hit	No hit	No hit	no	No hit	No NLS									0	ND	no	No hit	No PFAM-A	YES
PGTT_04189	MEIDEVPSQSPPASEQSPSPEAAPRRTLATKTLEICNHLKSNYNMTPKQFIEAFLTADSDALSFRRRYWGSKDGWPSTLDIIQKIKKQVKKTQKGQARWCEFIKNEAIQILDKERPPTGEYPGGCFQSSQKVEPSFFDDDAVLARVKNLHGKNAVEVYLTGELEKKHHTFPVSLIKPYEGNDKRFSLPRIEAPAYYISDSLKLSISFVSTPHDLLRLITTYYDPPTPSPMLTFPTLAYRDWLPRSSDCWKIHSQSPRQAIATTSPSHSMSDSPSYPTLTYDIISTTIKRESEVTYSYYWKVKEIRTYQITTQKTYLRSNNELLGQNQHKRVVAILIKKTRQNLDTGSPSPLNSSIRENLEETASLAIPHQLIEDHSSDQSDSIN	Tribe1	no	0	0	498	269	no	1.04167	384	no	No hit	No hit	No hit	No hit	No hit	No hit	No hit	No hit	no	No hit	No NLS									0	1.86607	no	No hit	No PFAM-A	YES
PGTT_20174	MPFLFNILKQTLDASIPQPVSDDYDQDEMADPDLDPGEEEIFRMEGLNSREAQVVTRPQKIASTVCAMVSFARNRRQNGLQIFNSIRFVAAGVTERMNDYLHLLGLTSSRRTALRALKVLSKHAAGNLRRVMAVDNGLLYGPTICIDNLDMEQRVHAHSVGHRSMTFHSTWGYVHTPNSGLMESLDQSKLSLESYYQALARIPDLELHPRMLLPTREEDDHFEAVLKSQIAQVMYQYVAKPSDPDTATPRYPPAIDKISCSPPNINVLKLMEASDNSAEGLGQVIDSIIKQTGLDPEEFCS	Tribe1	no	0.005	0	2839	ND	no	1.3289	301	no	FG_Lbicolor_164639349|gb|EDR03621.1| predicted protein [Laccaria bicolor S238N-H82] #912#52#1.00E-05#22#66#292	No hit	No hit	No hit	No hit	No hit	No hit	No hit	no	No hit	No NLS									0	ND	ND	No hit	No PFAM-A	YES
Mellp_106959	MQKAETKDVDVKSFLPDKKARAQWEATTKAQLSQAYLDYIITNNRETTPDKQPNLLRTPPAVEPLPVEKAHVMMLPLMDISSGSAEGVGQVLDHVATITGRPLKDHPGDLQVVEGDVGTCINLESCRSKLQPAGRKYESMINYLTIPGAAHTMWNVGHWYILGGWGHAEDDKDMPFSKSWESLAGKTERPASKKDFGLIMRMINHTHFATMVWCLNEVIKTRSPTPDLLDNATAKSILEETHAKAQEPKFKGLLPGTHSMLN	Tribe1	no	0	0	363	482	no	1.14504	262	no	No hit	No hit	No hit	No hit	No hit	No hit	No hit	No hit	no	No hit	No NLS									0	ND	no	No hit	No PFAM-A	YES
Mellp_70048	MPPSRVRDEKLTSTVIEITVNIVNQLKKSNLNFKDFLYAYLVAEDSDGTLKASRRFWGRRKGWASTLSVLEAMRKHICNNMKGRLLWKSFILSEKRADQLRSAMGFLWSLIRHRLSSNRPGTEPDSEVMSEASEISVADSLVDLGSGAEPVDITIENTHVPDASEDMWVDIEAGSTNLNRVMDDDSDTLSGGFSEDDLFTVQRDGGTGMMEDGIRKGRQAESHAEDETFEVDDPLEDLIDGEDVTYVKKGSKMDQAKRRFDCAMRDAEEKEVDVKDFLPSLPERAHWKDTIDAQLGQAYLDYIVTENRTLEPAKLPNLTRTPPSLDPLPAEKPDVVMLPLMDLSCGSAEGVGQVLDHVANITGRPLKDNAHDLQVVEGDVGTCINLESYRAKLHPAGRR…	Tribe1	no	0	0	9469	210	no	0.777605	643	no	No hit	No hit	No hit	No hit	No hit	No hit	No hit	No hit	no	No hit	No NLS									0	ND	no	No hit	No PFAM-A	YES
Mellp_103535	MSQSQQNAMASQAPGSSSVPLVAIQRILANIKSNFLTSKSFLEALLLSKAKDPVILRAQNAWSSSANLESTGRVLCAIRDTILKTKDGRVFWDQWILSQAVILVQKQHPPSGKVPNGFYIPPSEVTPSMFDHQVINERNKTIESSMPLLFNLIKSAFDHSQQLRLRDNKIRQERLDRKNASRKTRLPAVLPLEETPPSGTPKSVATTGLSCPPTNLHSVRDHDNQSESMIIDSPDGLPTQSNLNQDNDLESNKSSEDSLKSQSSDDNNLDSNRFDSNEISPNSHSALESATDQNNGSESDGESQKLPDPNSLDDPGLNVTGALKEADPYVENWNGYVYRKSNDRSENAKTRHTSVARTICSMIANVCNRRINALQVENGLTMLACGVSERVNAHLNYIG…	Tribe1	no	0.045	0	832	371	no	0.614251	814	no	MZ_dictyo_60471149|gb|EAL69117.1| hypothetical protein DDB0217846 [Dictyostelium discoideum] #755#58.2#7.00E-07#22#64#279	No hit	No hit	No hit	No hit	No hit	No hit	No hit	no	No hit	No NLS									0	ND	ND	No hit	No PFAM-A	YES
PGTT_05176	MNNITIQLGASHTLWNIGQTIFTTHFGDVNSSENMGAWRTLNALGTPPSKVLQKKDFTGMIQHLERVHEATLFHCLRVVMKIDRQPITDDRPKIDIPKWNQIIDDCYQRYCSPQARRTAYEECSIPKLPKKKKLSEAEVELLNQRHRRSKLSNLLGRLHDFSTVVEANRAMKHGKYFRHSMLVSPSGRPCHFVAKDFFLENHNYWLKFFFNRGGIGTQVDRLKNLFSMNIPLLRSLFLSLQVDSGKHRVYQSHKVTLSKSSLKSFQQMAHNSDILNQHNRTQYYRDLTIDSTYVEGLVSFQDIISHKDHDLSRLRSHIPSHYQHTDDEHVAEARVMLNSEDDALGSIDPKDTISNPEEVDPPSSDCM	Tribe1	no	0.011	0	4849	4602	no	1.63488	367	no	No hit	No hit	No hit	No hit	No hit	No hit	No hit	No hit	no	yfwxc=72	No NLS	72								0	1.86607	no	No hit	No PFAM-A	YES
PGTT_11093	MDHNPKSFIISFLQIKNDQAAIQRRYWRTPRGWEGTLSVIDALRDFICTDEVGKAFWEEKILSEATRIVVDQKPASGTYPKAFDSLNETQDQQVNISGEIFEETLVAPTSLDHEIRAKKTAAAVCSMVSFVLNRRINGMQLANSVTFLASGVSDRVNHYLNYVGLSLSRRTAHRALEVLGEEAVKRIRQKFSKSQALIMPPFLCIDNLDFEQRVHAKSLGHNSKMFHGTWGYVHHVNPTLVASVPPGDLTLESYKEYMKNVSTIDVTPKMFIASEAEDEHWTTVLKCQIAKVILQYIATPSDKDVPIISRPPEVEQISHDRPDITMLKLMIVNG	Tribe1	no	0.004	0	1630	428	no	1.1976	334	no	FG_Ccinereus_ok_116504785|gb|EAU87680.1| predicted protein [Coprinopsis cinerea okayama7#130] #338#45.8#0.001#24#41#170	No hit	No hit	No hit	No hit	No hit	No hit	No hit	no	yfwxc=45	No NLS	45								0	ND	ND	No hit	No PFAM-A	YES
Mellp_107092	MSQSQDPSGDCVGPGSSQVSFKAIQRILLCISSNHLNIKSFIKAFLSSQKPELVKAQHVWGSSAGLPSTERILCKIRDVLLKTKVGRKFWEEWVLSQAVLLVKKQHPPCGKVPKGFYIDASEVTPSDFDHGIVYERDMTLEKLMPFLFNLIQSTFTHSEVERVREATVRKARLEQKQAGGKTPLETRSAIDENIDINSDDESEENIQPGSLPVASLGGPGGSKEDEEYIDRLNGYVYRKSKDHQENRKTRHRSVARTICSMISNVCNRRVNTLQVENGLTMLALNGYLNYIGLSVNRRTAINALEHLGQELKKKIVDVMGKDTSLAPFITLDNIDFQQHIHTSTVERESTMWHGSWGYIHQPTIPEGISIKAEDFTSEKLKAILDESQTKPIDLAKILP…	Tribe1	no	0	0	703	23167	YES	1.26582	553	no	FG_Ccinereus_ok_116504785|gb|EAU87680.1| predicted protein [Coprinopsis cinerea okayama7#130] #338#48.9#3.00E-04#20#60#294	No hit	No hit	No hit	No hit	No hit	No hit	No hit	no	No hit	No NLS									0	ND	ND	No hit	No PFAM-A	YES
Mellp_68925	MSTHKTNTKKFLLAYLRSSDQLIVRRKKQWGSVKKGWKTTEEVLDAIDNLVNEKPQCRQKWNDWVLKKAKVIVAAQSPPTGSLYININKLDTTFFDRETDVKREATIIKSMNFIHELISFKLGVDKHSGVGMTSDSSGSEEDFNIDSDTGLALHNNFSSKTKLPEDDVYHKSNNKAENTKTRLKADNAKSIKKKIKAAGTLGFLICIDNLDMMERVHTRRLDATSKIFHGTWGYVHYLKPDLLTFVNSEECTVPAFQGFVKSDCEKPVNSGDLLPTQDEQIRWTLTLKNQIAQVLLRYMKSPKKFKKLSILNLSAIDQIKPEIPDINMLKLMDSSDNGSEGIASLYDEISKQTGLSPEDFSNGLNRYMRPPLQAAYFHNLVDMTVELFEEAVDKVYLAY…	Tribe1	no	0.001	0	1680	175	no	1.10619	452	no	No hit	No hit	No hit	No hit	No hit	gi|83026475|gb|ABB96273.1| hesp-417 [Melampsora lini] #126#27.3#0.009#25#18#70	gi|83026475|gb|ABB96273.1| hesp-417 [Melampsora lini]	No hit	YES	No hit	No NLS									0	ND	no	No hit	No PFAM-A	YES
Mellp_66235	MTSDSSGSEEDFNIDSDTGLALHNNFSSKTKLPEDDVYHKSNNKAENTKTRLKADNAKSIKKKIKAAGTLGFLICIDNLDMMERVHTRRLDATSKIFHGTWGYVHYLKPDLLTFVNSEECTVPAFQGFVKSDCEKPVNSGDLLPTQDEQIRWTLTLKNQIAQVLLRYMKSPKKFKKLSILNLSAIDQIKPEIPDIDMLKLMDSSDNGSEGIASLYDEISKQTGLSPEDFSNGLNRYMRPPLQAAYFHNLVDMTVELFEEAVDKVYLAYFSGRATRLARQNGDSKKLQLGPGTDIHRLKETYSLTVGLLSHLVNTMKGRAGLNNVRQSRQNKITPASMI	Tribe1	no	0	0	ND	256	no	0.887574	338	no	No hit	No hit	No hit	No hit	No hit	gi|83026475|gb|ABB96273.1| hesp-417 [Melampsora lini] #126#27.3#0.007#25#18#70	gi|83026475|gb|ABB96273.1| hesp-417 [Melampsora lini]	No hit	YES	No hit	No NLS									0	ND	no	No hit	No PFAM-A	YES
Mellp_61723	MSTHKTNTKKFLLAYLRSSDQLIVRRKKQWGSVKKGWKTTEEVLDAIDDLVNEKPQCRQKWNDWVLKKAKVIVAAQSPPTGSLYININKLDTTFFDRETDVKREATIIKSMNFIHELISFKLGVDKHSGVGMTSDSSGSEEDFNIDSDTGLALHNNFSSKTKLPEDDVYHKSNNKAENTKTRLKADNAKSIKKKIKAAGTLGFLICIDNLDMMERVHTRRLDATSKIFHGTWGYVHYLKPDLLTFVNSEECTVPAFQGFVKSDCEKPVNSGDLLPTQDEQIRWTLTLKNQIAQVLLRYMKSPKKFKKLSILNLSAIDQIKPEIPDIDMLKLMDSSDNGSEGIASLYDEISKQTGLSPEDFSNGLNRYMRPPLQAAYFHNLVDMTVELFEEAVDKVYLAY…	Tribe1	no	0.001	0	9780	175	no	1.10619	452	no	No hit	No hit	No hit	No hit	No hit	gi|83026475|gb|ABB96273.1| hesp-417 [Melampsora lini] #126#27.3#0.009#25#18#70	gi|83026475|gb|ABB96273.1| hesp-417 [Melampsora lini]	No hit	YES	No hit	No NLS									0	ND	no	No hit	No PFAM-A	YES
Mellp_61300	MSTHKTNTKKFLLAYLRSSDQLIVRRKKQWGSVKKGWKTTEEVLDAIDDLVNEKPQCRQKWNDWVLKKAKVIVAAQSPPTGSLYININKLDTTFFDRETNVKREATIIKSMNFIHELISFKLGVDKHSGVGMTSDSSGSEEDFNIDSDTGLALHNNFSSKTKLPEDDVYHKSNNKAENTKTRLKADNAKSIKKKIKAAGTLGFLICIDNLDMMERVHTRRLDATSKIFHGTWGYVHYLKPDLLTFVNSEECTVPAFQGFVKSDCEKPVNSGDLLPTQDEQIRWTLTLKNQIAQVLLRYMKSPKKFKKLSILNLSAIDQIKPEIPDIDMLKLMDSSDNGSEGIASLYDEISKQTGLSPEDFSNGLNRYMRPPLQAAYFHNLVDMTVELFEEAVDKVYLAY…	Tribe1	no	0.001	0	1407	104	no	0.852878	469	no	No hit	No hit	No hit	No hit	No hit	gi|83026475|gb|ABB96273.1| hesp-417 [Melampsora lini] #126#27.3#0.009#25#18#70	gi|83026475|gb|ABB96273.1| hesp-417 [Melampsora lini]	No hit	YES	No hit	No NLS									0	ND	no	No hit	No PFAM-A	YES
Mellp_66124	MKDKSMVHPVQKFPSSLIEEVIAVCKHLKNQKNITPKTFMHCYFLADNMDLAYRRRKWGTSEGWPSSLEVLLSIRKLAKRIVQSQDPPKGMAPQGSYYSSGDIKVDFFEEEKNHTWEKDLQTSMPFLYKLINAKILSSIQPSDNEEVDTDQGSDKESAKKDDGELGDEVGDELENVEFAKPKTHQNLKTLQAQAVSSP	Tribe1	no	0	0	2781	18226	YES	1.0101	198	no	No hit	No hit	No hit	No hit	No hit	No hit	No hit	No hit	no	No hit	No NLS									0	ND	no	No hit	No PFAM-A	YES
Mellp_62104	MCNGSWGYIHRPKIPEGIPLDHDVFTAENLQAILNKSEQQPISITDITPTPAEIKDWNLTLKSQISHVLIKYVAQPIDGKMIPYRYPPEVKQLPTEKPDIMMLKMMSALDNSTAGVGDLYNAVLHQTGLSKEKRVMKLNVETVGKDRVKMTPERMMDVIDETFNRVQELPLNDSETYIPLIFLCCVTLNTCIDQSVQLRELLHRLKGRSGLNDVYQSHKNTIDHSTLRTFLRMAHQHQMAASNPGSKVRGGRADDMYQLGLKKLRGFARDNQLGRFKWPKAGGSHAQQAAGEDLSSDKDGDNDTEGNDHGSDVE	Tribe1	no	0	0	387	321	no	1.27389	314	no	No hit	No hit	No hit	No hit	No hit	No hit	No hit	No hit	no	No hit	No NLS									0	7.4753	YES	No hit	No PFAM-A	YES
PGTT_03734	MAITYLRQPSKKKLMTEDKKISAICDLITQLNYTPKSFLQTFLQRKNMKSAVQRRFWGTRIGWPTTLVLLKSIRAVIVKKPSGRQRWEDFILAEATGIVEAQKPPRGAFPKGAYHNTKTLSPYFH	Tribe1	no	0	7	3761	7158	no	0.8	125	no	No hit	No hit	No hit	No hit	No hit	No hit	No hit	No hit	no	No hit	No NLS									0	0.203063	no	No hit	No PFAM-A	YES
PGTT_01632	MQMKVDSNVLRPSRNPLIRRQKQNEDIARTICSMVAFGRNRRHNGQQLMNGLLFIACGVTERVSRYLNYVGLSCSRRTAHCGLAALGKEAEKKIKRLFSNTDANIFSPAACIDNLDFQQSIHTKSVADSSTMFHGTWGYIHHLPHTFFNHLNHDELTLAALKLALKKSTNLEVQPRHFAPTVISDRYFKLTLKSQLTSVFLRYVASSSQKNPPLADHPPPVY	Tribe1	no	0	0	1630	776	no	2.25225	222	no	No hit	No hit	No hit	No hit	No hit	No hit	No hit	No hit	no	No hit	No NLS									0	ND	ND	No hit	No PFAM-A	YES
Mellp_110465	MAKAQHVWASSAGLPSTGRILGKIQDAILKTKVGQEFREDWVLSQAVALVKKQHPPSGKVPKGFYIDTSEVTPEEQHVRKANIRKACLKQKKSTGHTLSNIGLAIDKNINIDSNDELEGNTQPGSLLNVRLDGPGGLREGEGYVEHWEGSFRELQNSKYLERVNRYLNYIGLSVNQVTAIHALEHLGHELKKKIIGFMGEDTLLAPFITLDNIDFQQHIHTSTVEQESTMWHGSWGYTKPIDLAKILPTPTKISDWELTLKSQIPLALVKYVAKPIDTKKIPYPSDNSISGVGKFYNSVLNQTGLSQEKYASQAQVWEGHLGMACIVASDESGCGDFRKGANFATLVEGSWSMSAGDVGRMLRVWKCWSVNAHGMKRLKHYANYLPHLIGTGTSIKRLQ…	Tribe1	no	0.294	0	2367	215	no	1.15385	520	no	No hit	No hit	No hit	No hit	No hit	No hit	No hit	No hit	no	No hit	No NLS									0	ND	no	No hit	No PFAM-A	YES
Mellp_91531	MFNMASFLLSCPAVPFPPPLYGHGSGLPISVYNLHQILLLFRSYQFYLYQQQVLSRLFPLDQFISLCYIHHFLAYTFEINSTPPVIMSDIDSLRSVSPEPDELIPHEQLLPQDLAPEAVSVSHVSETPPPTPTKLPRRRPKKTGKKFKLPVPATGELKTFIDHGTTRDPQGYPLYPNGDTKTKGTKEGPWKTIWYACLGVLRCDDDFCAYAAPPPTAEGKAEEYVKENPVCPAVECSGTHIWTQCPHTICRIDIQKATGWGVLRHSGVHAHPWPASKKADPLAMLDLTEEVVKNPKAGPLVLKAMVDIHPAFANGGQLAYLRRKVLVEKGRIPEKESKGGGDRLIMDLMHWGNHGRRLISTSLLGLNVHITFQTDWMAEQLIRRDAHGKVYGGGLLSDV…	Tribe2	YES	0.911	22	2351	873	no	1.88976	635	no	FG_Lbicolor_164651307|gb|EDR15547.1| predicted protein [Laccaria bicolor S238N-H82] #1528#118#4.00E-25#26#111#417	No hit	No hit	No hit	gi|282810408|gb|GR503694.1|GR503694 PTDH.cn285.na PTDH Puccinia triticina cDNA clone PTDH.cn285.na, mRNA sequence #1199#43.9#3.00E-05#58#23#39	No hit	No hit	No hit	YES	No hit	No NLS									0	ND	ND	No hit	No PFAM-A	YES
Mellp_87748	MTQVILRQPPGPFEGTPQPIRPFNMACFILSTAAVALPSSPLYEHDSKVPISVYNFHQILLLFRSYQFNQIKYFNRIYPLDQFISFFYLYHYLTYPITTISSPVATMSENQSVRSVSPGLEELLPHTAQTDAQSVSHVSETPQPTPTKLKRRAPKKTGKKFKLPVPATGELKTFIDHGTTRDPQGYPLYPNGDTVFVREPHEDITNFGHVAYTHTQKTKGSKDGPWKTVWYACLGVLRCDDDFCAYAAPPPTAEGKAAEYIKENPVCPAVECSGTHIWTQCPGTICRIDIQKDTGWGVLRHSGFHAHPWPASKEADPLAMLDLTEEVIKNPKAGPLVLKVGQAGAGQTVTAPVVDIHPAFANGGRLAYLRRKVLVEKGLIPEKESKGGGDRLIMDLMHW…	Tribe2	no	0.18	36	12810	1111	YES	1.63399	612	no	FG_Ccinereus_ok_116498400|gb|EAU81295.1| predicted protein [Coprinopsis cinerea okayama7#130] #1679#123#1.00E-26#26#116#433	No hit	No hit	No hit	gi|282810408|gb|GR503694.1|GR503694 PTDH.cn285.na PTDH Puccinia triticina cDNA clone PTDH.cn285.na, mRNA sequence #1199#63.5#4.00E-11#53#34#63	No hit	No hit	No hit	YES	No hit	No NLS									0	ND	no	No hit	No PFAM-A	YES
Mellp_88518	MSLVILRKEAPGLLDGSPQPIPPLDMAKFILSDLAVPTTPQSYDSDSRVPISIYNCHQVFQLYRSYQFSQLAYYYWLFPLDHARSVSPPPEEVLPLATQSDAHSIVTVTHVSETPQPTPTKLKRRPPKKTGKKFKLPVPASGELVTFIDHGTTRDPQGYPLYPNGETVFVRKPHDDITNFGHVAYTHTQKTKGTKDGPWKTIWYACLGVLRCDDDFCAYAAPPPTAEGKAAEYIKDGTHIWTQCPGTVCRIDIQKDTGWGVLRHSGFHAHPWPASKKADPLAMLDLTQEVVKNPKAGPLVLKVLVEKGLIPEKESKGGGDRLIMDLMHWGNHGLRLISTSLLGANVHITFQTDWMADQLVRRDTLGKVYSGGLLSDVTYRFFHHGYLLTTSMYSEILHR…	Tribe2	no	0	0	10432	14472	YES	1.51229	1058	no	FG_Lbicolor_164651307|gb|EDR15547.1| predicted protein [Laccaria bicolor S238N-H82] #1528#135#4.00E-30#25#137#533	No hit	No hit	No hit	gi|282810408|gb|GR503694.1|GR503694 PTDH.cn285.na PTDH Puccinia triticina cDNA clone PTDH.cn285.na, mRNA sequence #1199#62.8#1.00E-10#55#33#60	No hit	No hit	No hit	YES	No hit	No NLS									0	ND	ND	No hit	No PFAM-A	YES
Mellp_86319	MSDTDSDRSLEGPAAPQPMATFDHTSPNQVPISPGLSHVPETPSPVLKLKRRLPKKKGKKFKIPVPATGELQTFIDHGCTIDPQGYPIYPNGETIFVQDPIAPVINFGHVAFSHTQKSHGSKTGPWKTIWYKCLGVLQCDDDFCNYAGPPPTAEGKAAEFIAEHPVCPAVKCNGNHFWTDCNDTSCRVDIEKDSGWAVLCHSGVHKHPWPASKKADPMAMMELTKELVKNPKAGPLVLKVGQAGTGQTVTSPVINIHPAFSNGGRLGYLRRKVLVAKGLMPKKESKGGGDRLIIDLMHWGRNGLQLISTSLLGDAVHITFQTEWMAEQLVRRDQFGKIYSGGLLSDVTYRFFKNGYLLTTSMYSEVMHRWIPIQLTWMWGLDVNHYRAHFTTLLKQIYD…	Tribe2	no	0	0	5586	3160	no	1.78571	1232	no	FG_Ccinereus_ok_116498400|gb|EAU81295.1| predicted protein [Coprinopsis cinerea okayama7#130] #1679#150#2.00E-34#26#143#544	No hit	No hit	No hit	gi|282811034|gb|GR504061.1|GR504061 PTDH.cn773.na PTDH Puccinia triticina cDNA clone PTDH.cn773.na, mRNA sequence #815#77.4#5.00E-15#40#38#93	No hit	No hit	No hit	YES	No hit	No NLS									0	ND	ND	No hit	No PFAM-A	YES
Mellp_95453	MSEEQRSSHPDTASTLDPPQMTAANVYNMILDADNPIKLTGKKFKIPIPATGELKTFIDHGSTCDAEGYPIYPNGETVFVRKPTNQVTNFGHIAYPHTQKTHGAKNGPWKTIWFKCLGVLHCKDDFCEYAAPPPTADSKAAELIQDHPKCPAIKCDSNHVWTQCPDSNCRINIEKHTGWGVLRHSGTHKHVWPTSKKADPLAMRVLTDQLVSNPKAGPLVLKVGQAGAGQTVTAPVVDIHPAFGNGGPFGYLRRKVLIDKGLMPEKKSHGGGDRLIMDLMHWGRNGLRLISTSLSGANVHITYQSEWMADQLVRRDQDNRIYSGGLLSDVTYRFFDHGYLLTTSMYSDVMHRWVPIQLTWMWGLDEAHYEAHFTTLLEQISNTNLTYHERDLLAQQVVD…	Tribe2	no	0	0	3285	4633	no	1.91304	575	no	FG_Lbicolor_164651307|gb|EDR15547.1| predicted protein [Laccaria bicolor S238N-H82] #1528#115#2.00E-24#25#121#473	No hit	No hit	No hit	gi|282810408|gb|GR503694.1|GR503694 PTDH.cn285.na PTDH Puccinia triticina cDNA clone PTDH.cn285.na, mRNA sequence #1199#58.5#1.00E-09#49#28#57	No hit	No hit	No hit	YES	yfwxc=53	KGKAKPKLKGRKK (1044),	53						1044		0	1.9625	no	No hit	No PFAM-A	YES
Mellp_86229	MSEYDSESSLDLPGPPEGAPFSQYPTQTALTSPFDPVVATMPSTAPDSNTTSPEKIKKKKRNRPKKTGKKFKIPVPATGELKTYIDHGSQCDGQGYPIWPNGETVYHGPWKTTWYTCLGVLHCDDNFCDYAAPPPTAEGKAAQAIEDHPECPAVECSGKHIWTQCTQTHCRVDVEKATGWAVLRHSGTHDHIWPTPKKADPLAMLDLTNELVKNPKAGPLVLKVGQAGASQTITAPPIIEIHPAFANAGRLGYLRRKVLVAKGLMPEKESLGGGDRLIMDLMHWGRNGLRLISTSLLGSNVHITFQTEWMAEQIVRRDQNGKTYSGGFLSDVTYRFFHNGYLLTTSMYSDIMTRWIPIQLTWLWGLETAHYRAHFKTLLNQIKDADLTHHEQDLLTQQV…	Tribe2	no	0	0	995	2664	no	1.49701	1002	no	FG_Lbicolor_164651307|gb|EDR15547.1| predicted protein [Laccaria bicolor S238N-H82] #1528#124#1.00E-26#25#131#505	No hit	No hit	No hit	gi|282811034|gb|GR504061.1|GR504061 PTDH.cn773.na PTDH Puccinia triticina cDNA clone PTDH.cn773.na, mRNA sequence #815#79.3#1.00E-15#36#44#120	No hit	No hit	No hit	YES	No hit	GKKRAKA (1195),							1195	KAKEAFSSSAPPPLPAVKIEPDVKVNLA...KAMEAFSLSALPAPPAVKIEPELNERLV...	2	3.2143	YES	No hit	No PFAM-A	YES
Mellp_88235	MSDTHSDRSLEGLAAPQPMASFDDTSPKEVPISPGLTHLPETPSPVLKLKRRLPKKKGKKFKIPVPATGKLQTFIDHGCTIDPQGYPIYPNGETILVQDPIAPVINFGHVAFTHTQKSHGSKTGPWKTIWYKCLGVLQCDDDFCNYAGPPPTAEGKAAEFIAEHPVCPAVECNGNHFWTECNDTSCRVDIEKDSGWAVLRHSGVHKHPWPASKKADPMAMMELTEELVKNPKAGPLVLKVGQAGAGQTVTSPVINIHPAFSNGGRLGYLRRKVLVEKGLMPEKESKGGAFLVSAVEYSLGFETHRNGLRLISTSLLGDAVHITFQTEWMAEQLVRRDQFGKVYSGGLLSDVTYRFFKNGYLLTTSMYSEVMHRWIPIQLTWMWGLNVNHYRAHFTTLLK…	Tribe2	no	0	0	2439	3848	no	1.86999	1123	no	FG_Ccinereus_ok_116498400|gb|EAU81295.1| predicted protein [Coprinopsis cinerea okayama7#130] #1679#131#7.00E-29#25#119#462	No hit	No hit	No hit	gi|282811034|gb|GR504061.1|GR504061 PTDH.cn773.na PTDH Puccinia triticina cDNA clone PTDH.cn773.na, mRNA sequence #815#66.2#1.00E-11#36#34#93	No hit	No hit	No hit	YES	No hit	No NLS									0	ND	ND	No hit	No PFAM-A	YES
Mellp_90616	MIALTLLAFDQHLHPFDDSLKAHFNTSNLDPPWTNPLLISHQITTPGTSTDSFKATYPIHQRLISMIESIPAADADLVELSKMSRILRPRRLPIDGPHRATSYDSFPETPAQESARESRLPILLLPILPYQLNYLYQPYHFYHFYSLYQSNSNNQPLPLQNFHRSYQFYQIIVSLICFAMSSGTESNDQLEHMVSPFPTQTETQSTQPVPAETEDVTVADDVNESNHTSSKTKKKRNRPKKTGKKFKTPIPSSGELKTFIDHGTTCNSEGYPIYPNGDTVFVREPLDDITNFGHIAYPHTQKNHGSKDSSAWKTTWYTCLGVLHCDDDFCDYAAPPPTGEGKAAELIEDHPTCPADACNGQHLWTQCPTTSCRIDIEKASGWAVLRHLGTHNHVWPTSK…	Tribe2	no	0.05	0	6650	939	no	1.60858	746	no	FG_Lbicolor_164651307|gb|EDR15547.1| predicted protein [Laccaria bicolor S238N-H82] #1528#124#7.00E-27#26#123#464	No hit	No hit	No hit	gi|282810408|gb|GR503694.1|GR503694 PTDH.cn285.na PTDH Puccinia triticina cDNA clone PTDH.cn285.na, mRNA sequence #1199#60.5#4.00E-10#34#40#116	No hit	No hit	No hit	YES	No hit	No NLS								LPILL...LPI--...LPYQ-...LNYL-...	4	ND	ND	No hit	No PFAM-A	YES
Mellp_93462	MASFLSVLTHQSLSEGSIGLTALAERTMSLVILRTAPGLHEGSPQPITPFDMARFMLSSLAVPPQSYDPDSRPISVFNCHQVLQLFRSYQFSKLSHFDQLYPLDQFLSFYYLYHYLTFSSSESFSETQVIMSDIPSPRSVTPEPDEVIPLPTQSDAQTTTSVTHVSETPPPSPTKLKRRPPKKTGKKFKLLVPASGELVTYIDHGTTRDPQGYPLYPNGDTVFVREPHVNITNFGHVAYTHTQKTKGIKDGPWKTIWYACLGVLRCDDDFCAYAAPPPTAEGKAAEYIKENPVCPAVECSGTHIWTQCPGTICRIDIQKDTGWGVLCHSGFHAHPWPASKKANPLAMLDLTQEVVKNPKAGPLVLKVGQAGAGQTITPPVVDIHPAFANGGRLAYLRRK…	Tribe2	no	0.451	0	10444	5770	YES	1.76367	1134	no	FG_Lbicolor_164651307|gb|EDR15547.1| predicted protein [Laccaria bicolor S238N-H82] #1528#78.2#9.00E-13#23#99#429	No hit	No hit	No hit	gi|282811034|gb|GR504061.1|GR504061 PTDH.cn773.na PTDH Puccinia triticina cDNA clone PTDH.cn773.na, mRNA sequence #815#80.5#5.00E-16#40#41#102	No hit	No hit	No hit	YES	No hit	GKKRAKA (1086),							1086		0	ND	ND	No hit	No PFAM-A	YES
Mellp_84962	MMSEHPPSSNLEIPSTPDPSRTRTQPPVVHVVPTQATVTLPDPVLATSVSVSNVISPGEKKKKKRNRPKKTGKKFKTPVPAAGDLKTFIDHGTTCDSQGYPIYPNGNTVFVRGPRDEITNFGYIAYPHTQKSQGSKAESKWKTIWFKCLGVLHCDDKFCDYAAPPLTAEGKAAELILESPKATGWGVLRHSGIHNHVWPSSKKADPLAMRALTAQLVSNPKAGPLVLKVGQASAGQAVTAPVVEIHPAFGNGGRLGYLRRKVLVEKGLMPEKESLGGGDRLIMDLLHWGRNGLRLISTSLLGTDVHITFQSEWMAEQLFRRDKDNRMYSGGLLSDVTYRFFNHGYLLTTSMYSEIMHCWIPVQLTWMWGLEEGHYQAHFTTLLQQIYQSDITYHERDLL…	Tribe2	no	0	0	4269	3087	no	1.20172	1165	no	FG_Lbicolor_164651307|gb|EDR15547.1| predicted protein [Laccaria bicolor S238N-H82] #1528#147#1.00E-33#26#144#548	No hit	No hit	No hit	gi|282811034|gb|GR504061.1|GR504061 PTDH.cn773.na PTDH Puccinia triticina cDNA clone PTDH.cn773.na, mRNA sequence #815#80.5#5.00E-16#25#69#271	No hit	No hit	No hit	YES	RXLR=85	No NLS					85				0	ND	ND	No hit	No PFAM-A	YES
Mellp_86134	MSDCDYTSSSDDCHGPELDYLQTQTDATSIVPFAATQTASEANHLFLHPAQINTTSTSIVPFVANQLSANVQPHSPQAEKKKKRRDRPKKTGKKFKIPVPATGELQTYNDHGSKCDGQGYPSYPNGNTVFVRTTDMIDYITNFGFIAYPHTQKSQGSKNGPWKTTWYTCLGVLHCHDNYCNYAAPPLTANGKAAEMIKLHPICPAVECNGNHVWTRCTTTNCRVNVEKSTGWAVLCHSGSHNHVWPAPKKADPLAMLKLTDEQVGQAGAGQTITAPPVIDIHPAFSNGGRLGYLCRKVLVEKGLMPEKESLGGGDRLIMNPMHWGRNGLRLILTSLLGADVHITFQSKWMAEQLVRHDQNGKTYSGGLLSDVTYRFFHNGYLLTTSMYSDLMTRWIPIQ…	Tribe2	no	0	0	1301	8759	no	2.09472	1098	no	FG_Ccinereus_ok_116498400|gb|EAU81295.1| predicted protein [Coprinopsis cinerea okayama7#130] #1679#108#5.00E-22#22#152#682	No hit	No hit	No hit	gi|282811034|gb|GR504061.1|GR504061 PTDH.cn773.na PTDH Puccinia triticina cDNA clone PTDH.cn773.na, mRNA sequence #815#80.1#7.00E-16#41#39#93	No hit	No hit	No hit	YES	yfwxc=76	No NLS	76								0	ND	ND	No hit	No PFAM-A	YES
Mellp_90953	MSGYDSGDSEPALSHPTQTDGNFSTNPVVADQITAQPDPTLFDDITPLPDPNNTTSETKKKKRNRPKKTGKKFKQPVPSSGKLKTYIDHGTTCDTQGYPIYPNGDTVFVREAKDQITNFVIPLSNLTTSRFPVCPAVKCSGRHVWTQCPGTSCRIDIEKESGWGVLCHSGTHMHVWPSSKKADPLAMLALKAQLVKNPKAGPLVLKLRRKVLVAKGLMPEKESKGGGDRLILDLMHWGRNGLRLISTSLLGADVHITFQTEWIAEQLVRRDQNRKVYSGGLLLDVTYRFFHNGYLLTTSMYNEIMHCWIPIQLTWIWGQEVNHYRAHFSTLLKQIKEADLTHHKRELLVQQVVDFSVAQKKGFVTAYMEVFNKNDPAKALDKLKGCHEHYCQSITRITK…	Tribe2	no	0	0	10519	2590	YES	2.19561	501	no	FG_Lbicolor_164651307|gb|EDR15547.1| predicted protein [Laccaria bicolor S238N-H82] #1528#100#7.00E-20#26#76#292	No hit	No hit	No hit	gi|282810408|gb|GR503694.1|GR503694 PTDH.cn285.na PTDH Puccinia triticina cDNA clone PTDH.cn285.na, mRNA sequence #1199#52.4#7.00E-08#43#29#67	No hit	No hit	No hit	YES	No hit	KKKKKRNRPKK (59),							59		0	ND	no	No hit	No PFAM-A	YES
Mellp_87905	MSEQASTEDPALLVSHISESLPHTPTKLKRQRPRKTGKKFKIPVPAAGKLHTFYDHGTTRNPQGYPLYPNGDTVFVQQPHEDITNFGRIAYTHTQKVKGAKDGPWKTIWYACLSVLHCDDAFCAYAAPPPTGDGKAAEFIKENPVCPAVECSGTHLWTQCPHMVCQIDIQKQTGWGVLRHLGIHAHPWPASKKANPLAMLDLTRGGEKPKGRPFGLEDGAGQTITPPVIDIHPAFGNTGRLAYLRRKVLVEKGLIPEKESKGGGNRLIIDLMHWGNHGLRLISTLLLGANVHITFQSEWMVLHHWIPVQLTWMWGLEESHYRAHFTTLLKQIQLADLTYHERGLLAQQVVDFSTAQKKGFVLAYMDVFNELDPAKALGKLRGCHKHFCQSITRIKKNRN…	Tribe2	no	0.002	0	2239	521	no	2.82686	566	no	FG_Ccinereus_ok_116508080|gb|EAU90975.1| predicted protein [Coprinopsis cinerea okayama7#130] #1781#52#3.00E-05#22#87#381	No hit	No hit	No hit	gi|282810408|gb|GR503694.1|GR503694 PTDH.cn285.na PTDH Puccinia triticina cDNA clone PTDH.cn285.na, mRNA sequence #1199#55.1#1.00E-08#46#28#60	No hit	No hit	No hit	YES	No hit	KKKKRR (79), KKKRR (80),							80		0	ND	no	No hit	No PFAM-A	YES
Mellp_89278	MPSQCNPPSHLADADVVPSRFRHPKCSAIECDSNHIWTQCPDSDCQIDIEKKSGWGVLRHSGTHRHVWPSSKKADPLAMRVLTEQLVSNPKAGPLVLKVGQPGAGQTVTAPVVEIHPAFGNGGRLGYLRHKVLIDKGLMPEKESHGGGDRLIMDLMHWGRNSLRLISTSLSGANVHITYQSEWMAEQLVCRDQDNRVYSGGLLSDVTYQFFNHGYLLTTSMYSDIMHCWVPIQLTWMWGLDESHYESHFTTLLEQISTTNLTYHERDLLVQQVVDFSTAQKKGFVSAYMKVFNEYDPAKALSKLKGCHEHYRQSITRVKKNRNIVDASRVKFDQMARLFPKSKAWVDWWNTSDIHSMLFCGRERLPLDDPPLPDEDPLMAEVPDTTNGQESMHRQYYIL…	Tribe2	no	0	0	53	10309	YES	1.95349	1075	no	FG_Lbicolor_164651307|gb|EDR15547.1| predicted protein [Laccaria bicolor S238N-H82] #1528#125#6.00E-27#25#120#467	No hit	No hit	No hit	gi|282811034|gb|GR504061.1|GR504061 PTDH.cn773.na PTDH Puccinia triticina cDNA clone PTDH.cn773.na, mRNA sequence #815#77.8#3.00E-15#24#64#264	No hit	No hit	No hit	YES	No hit	No NLS								LPLDDPP...LPDEDPL...	4	ND	ND	No hit	No PFAM-A	YES
Mellp_92442	MSSEKASPQTTQTQLDPAILQDLPHDQPPVAPIVKKRRKRTKTGKRFKVPVPSSGKHQTFIDIGCETDAQGYPIYPNNETVFVKKPNEDITNFGHIAYPHTQKTSGANDDRPWKTTWYTCLGLLDCDNKACKYAAPPPTGDRKAAEHILKHPRCPAAECQGQHRWTTCTTTSCRVDLEKETGWAILRHSGTHCHVWPVSKKADPLAMEKLTAEVVKNPKAGPMVLQVGQAGEGRKITPSVDNLHPAFSHRSRLGYLRRTILYNTGIMTEQESKGGGDSFPLDIQHWGTKGLWLISMALTGSNVHVTFQIEWMAQQLVRRDPETEKVYSGGLLSDVTYRFFKNGYLLTTSMYSDLLHRWIPVQLTWMARLDVTHYKGHFTLLMKQMFVDFSSAQKQGFVG…	Tribe2	no	0	0	7041	19544	YES	2.14844	1024	no	FG_Lbicolor_164651307|gb|EDR15547.1| predicted protein [Laccaria bicolor S238N-H82] #1528#146#2.00E-33#25#143#559	No hit	No hit	No hit	gi|282811034|gb|GR504061.1|GR504061 PTDH.cn773.na PTDH Puccinia triticina cDNA clone PTDH.cn773.na, mRNA sequence #815#69.3#1.00E-12#34#40#117	No hit	No hit	No hit	YES	yfwxc=109	KLKRQR (26),	109						26		0	ND	ND	No hit	No PFAM-A	YES
Mellp_94708	MRALSDQLVQNPKAGPLVLKFGQAGAGKTVTAPVTEIHAAFSNGGRLGYLRRNILVERGLMPEKESLGGGDRLIMDLMHWGRNGLRLISTSLLGANVHITFQTEWMAKQLVRRDQENRVYSGGLLSDVTYRFFKHGYLLTTSMYSDVLHRWILVQLTWMWGLEEGHYWAHFTTLLRQISQADLTYHKRDLLTQQVVDFSLAQKKGFVSAYMEVFNEADPAKALDKLKGCHEHFRQLVTRIKRNRNVVDASQLAKFERMAYNLLEPDKPNGLTLGQKFEQLARLFPKAKPWLDWWNTSDIHSMLFCARPRLPLDDPPLEDGSNLDAKLPETTNGQESMHRQYYILTSGQCTIVQGFVQLLLFTESLKRDDQQVRRGISIKYGNNWDSVVETLGLLTPLMS…	Tribe2	no	0.006	0	8104	1155	no	1.08932	459	no	FG_Lbicolor_164651307|gb|EDR15547.1| predicted protein [Laccaria bicolor S238N-H82] #1528#112#1.00E-23#26#113#425	No hit	No hit	No hit	No hit	No hit	No hit	No hit	no	No hit	No NLS									0	ND	no	No hit	No PFAM-A	YES
Mellp_90757	MTHSDMSDHESNGSVHEYDDYADDGSDAGSVAYSVGYDTDEQLRDFSHFPDESRSEILDNNDDELDEDDHNPREEDHSGSAQLPVQEKSKVVAKKKGKKTFGLPLDRASFETFIDHNTTLDDEGYPKLPNGKTVFVRHPGQTLTNWGTFAFTYKTSGGGFQEKRPDWRTVRFACLGVVICSNAECDYLGSPPTARGKIAEMKDTPIKCPAALCSEYLRHIPCEDTICRLDEHLPTGWGIIRHAGFHVHPWPRRGKPDKLSISKFGERVVNNPSVGPLQHKVGRAPAGKQEIKTASAIHPAFGNLHRTGYYRRKLLVDAGVIPEKKIPGSGDSFILDMIHWAKLGLRMISSSFLPENTHMTFQTPWMAEQFLAREEDGGVYSGGLLSDVTYKFFANGYLM…	Tribe2	no	0	0	428	750	no	1.81818	1045	no	FG_Lbicolor_164651307|gb|EDR15547.1| predicted protein [Laccaria bicolor S238N-H82] #1528#169#4.00E-40#29#159#539	No hit	No hit	No hit	gi|282811034|gb|GR504061.1|GR504061 PTDH.cn773.na PTDH Puccinia triticina cDNA clone PTDH.cn773.na, mRNA sequence #815#74.7#3.00E-14#35#47#131	No hit	No hit	No hit	YES	No hit	KKRRK (34),							34		0	2.5943	YES	No hit	No PFAM-A	YES
Mellp_84325	MSSNNSSDDAFEDHRQSDEELQQAWYDDDEIDFYNKEDDIKEEEQTVDPKVQSQQSPTSPPTKSKPKKVGVKGKKTFGLPLDRASFETFIDDDTTVDDQGYPILPNRNTVYVRQPGQPKLTNWGTFAFTYTTSGGGTKNNTATWRTVRFKCLGVIVCSNPDCDYLGLPPTAKDKRLEYQSETKKCEAARCDGDLRHIQCANTLCRMDEHRSGWGIIRHSGVHLHRWPRRGKPDKLSLAKFGQKCVENPDLGPLQHKVGRAPAGQKDIVTAANIHPALSHLHRIGYYRRKLLSDAGVIPEKSAPGAGDSFLLDIIHWAEQGLRMISCSFLLKDIHMTFQTQWMANQLLSRDEHGEIYSGGLLSDVTYKFFANGYLLSTSMYHDDLRRWIPIQPTWLNGLS…	Tribe2	no	0	0	4897	1109	no	1.77305	564	no	FG_Lbicolor_164651307|gb|EDR15547.1| predicted protein [Laccaria bicolor S238N-H82] #1528#139#1.00E-31#27#149#536	No hit	No hit	No hit	gi|282810408|gb|GR503694.1|GR503694 PTDH.cn285.na PTDH Puccinia triticina cDNA clone PTDH.cn285.na, mRNA sequence #1199#59.7#5.00E-10#36#43#118	No hit	No hit	No hit	YES	gifyalstr=48	No NLS		48	48						0	ND	no	No hit	No PFAM-A	YES
Mellp_89010	MKSKMIDAKPDIQDYDINPMEGSEAESVGYDTDEQLRDFSHFPDKEPLGNLDDDNASEDDPDPEEDELNAINHLPVEDKTKKVAKKGKKTFGLPLDHPSFETFIDHSTTLDDKGYPLLPNGKTVFVRHPGQKFTNWGTFGFTYKTSGGGVQKKRPEWRTVRFNCLGVVICCKEDCDYLGSPPTAPGKIDQMKETPVKCPAALCSEYLRHVPCEDTICRMDEHRPTGWGIIRHAGYHVHPWPRRGKPDKLSISKLGDRVVNNPLVGPLQHKVGRAPAGKQEIKTASGIHPAFGNLHQTGYYRRKLLVDAGVIPEKKIPGSGNSFLLDMIHWAKMISSSFLPENTHMTFQTPWMAEQFLAREEDGSVYSGGLLSDVTYKFFANGYLMTTSMYHNVIHRWIP…	Tribe2	no	0	0	2005	1089	no	2.07792	1155	no	FG_Lbicolor_164651307|gb|EDR15547.1| predicted protein [Laccaria bicolor S238N-H82] #1528#150#1.00E-34#28#149#531	No hit	No hit	No hit	gi|282810408|gb|GR503694.1|GR503694 PTDH.cn285.na PTDH Puccinia triticina cDNA clone PTDH.cn285.na, mRNA sequence #1199#73.6#7.00E-14#36#52#142	No hit	No hit	No hit	YES	No hit	No NLS									0	ND	ND	No hit	No PFAM-A	YES
PGTT_08759	MDQPDLNKPIQEDDEVSDDGSSTGEQAGLELFEGSDDETPANVPEKRQKHSARPIKDKEWFLPDIQGDHQTFIDHGCSLDKQGYPLYPNGKTIFVSKPEDKITNFGQVGFVKTSSVNRPRPNRPWKVTRYFCLGVLVCDNPSCEWAGPPPTAKGRVEEYINSNPTCPGLAGNCNGVVEHQKCTGTAVQFDLHSSGWGLLRHKGVHPHPWPAPKKPDPLSQDEFKAQVAKNPKAGAFKLKLGKTTHTNTALESVTTIHPAYQNKDRTAYYRRKYLVEMDLTPDKLGGGIGDKFILHMFHWSAQGLLIILSSFLPKAEHFTFQTKWMADRLVAQDKNGQLYNGGLLSDVTYWFFENGYLLTTSMFCDDLQRWIPVQLTWIRGLSDKYYKIHFTVLFQQLFK…	Tribe2	no	0	0	897	738	no	1.90476	945	no	FG_Lbicolor_164651307|gb|EDR15547.1| predicted protein [Laccaria bicolor S238N-H82] #1528#136#2.00E-30#27#120#436	No hit	No hit	No hit	gi|282810408|gb|GR503694.1|GR503694 PTDH.cn285.na PTDH Puccinia triticina cDNA clone PTDH.cn285.na, mRNA sequence #1199#73.6#5.00E-14#43#40#92	No hit	No hit	No hit	YES	No hit	No NLS									0	ND	ND	No hit	No PFAM-A	YES
Mellp_88994	MRKKQLSDSSSDSSRNSDLQDENDDTHVSDSDAEVEDKHQSDAEVQDEQEYDTYEQDAKESDVYEEDDNYEDEEPEISDDDHESPHKKRIVSNSSTSSKPQKNKINSSNSSTLTKPKKPGKKTFGLPLDRTSFKTFIDENNTLDNQGYPLFPNGNTVFVKQPGQAKIVNWGTFGFAYTSSGGKSKGPADWRTVRYTCLGVIVCESLHCEYLGSPATASAKRSEWMSTTQKCPAARCSGNLRYLKCTNTLCRLDEHESGWGIIRHSGFHQHQWPRRGKPDKLSLEKFGKRVVENPGVGPLQNKVGRAPAGKQEIVTDTNIHGAFGNLHRTGYYRRKLLEAAGVIPVKKLPGAADNFILDMDHWAERGLTVVSVSMKRHNMHLTFQTEWMQQQLLARDENQ…	Tribe2	no	0	0	10207	16832	YES	1.56006	641	no	FG_Lbicolor_164651307|gb|EDR15547.1| predicted protein [Laccaria bicolor S238N-H82] #1528#145#2.00E-33#28#149#528	No hit	No hit	No hit	gi|282810408|gb|GR503694.1|GR503694 PTDH.cn285.na PTDH Puccinia triticina cDNA clone PTDH.cn285.na, mRNA sequence #1199#79.7#5.00E-16#36#52#141	No hit	No hit	No hit	YES	No hit	RRRRGKVTLKSAKKGKGCDRCRKTCSRLVALTAEQKKPK (1079),							1079	SDSS--...SDSSRN...SDLQD-...	5	ND	ND	No hit	No PFAM-A	YES
Mellp_95849	MSSSNKFTQDSPNTKAGIQASQALINSKNLDEIVDIPLDCFIGEDSKLDSQGYPLYPNGNTVWIKHPDVEAPLNFGKVGFSYTSRVTWSKNKRIKSTKFKCLGVLMCSNDLCDYRGPPPTGKGKIPELMAQHPTCLAPRCSEKLAHIDCEGTHTRVDVDMVTGWSKLTHSGIHGHPWPDSKKPDLLSKAKLAQVIVNNPDTAPFLLRVGRSNAGQAPIKSVNQIHPSLGHKDRLSYLRRDILVKAGLMPAKASDGGGDKLLLDMFHWNHQGLKIISSSFMDNEEHFTFQTQWMAERLMDRDEKNDVYRGGLLSDVTYKFFENGYLLTTSMYCEDLMRWIPVQLTWLRGLKVSHYKCHFVTLLKQFFKASMTKHECEILSRQVVDFSMSQKEGFVQAYME…	Tribe2	no	0	0	1789	395	no	2.28137	526	no	FG_Ccinereus_ok_116498400|gb|EAU81295.1| predicted protein [Coprinopsis cinerea okayama7#130] #1679#139#1.00E-31#24#126#508	No hit	No hit	No hit	gi|282810408|gb|GR503694.1|GR503694 PTDH.cn285.na PTDH Puccinia triticina cDNA clone PTDH.cn285.na, mRNA sequence #1199#47#3.00E-06#53#23#43	No hit	No hit	No hit	YES	No hit	No NLS									0	ND	no	No hit	No PFAM-A	YES
PGTT_16201	MNSTSSNNHLTGSPDPEVSSEYSSDVSESTYSGDKYSSSHGHVDEDSEDSSESEAKVKDLPGILSDPKSGHTHGLKEWFLPHNMGGFETFIDHDCILDNDGYPLYPNGQTTFVKMPSQIILNFGTVGFTKRTSSETPKDGVWKVSRIYCFGVLVCDEHQCKWAGSPPTGTNQIKLYLQNNPQCKGQAGTCPGNVQHQRCDGTMTRVDINTKTGWGLMRHKGIHNHPWPEAKKPDPLSKAAFKAEVMKNPKAGAFKLKIGQPGQDAAEGAASIHPSLVNSDRVQYYQKLVLTEMGYVPERHGAGVGDKFITDMFHWNEPPAFSDSIRRGLRIISCSFMEGEEHFTFQTKWMAERILARGKDREVYTGGLLSDVTYRFFENGYLLTTSMFCEQIARWIPVQ…	Tribe2	no	0	0	4077	1029	no	1.85393	1780	no	FG_Ccinereus_ok_116498400|gb|EAU81295.1| predicted protein [Coprinopsis cinerea okayama7#130] #1679#153#4.00E-35#25#158#612	No hit	No hit	No hit	gi|282828316|gb|GR505254.1|GR505254 PTDH_P008.I15.r1 PTDH Puccinia triticina cDNA clone PTDH_P008.I15.r1 3'-end, mRNA sequence #890#63.5#2.00E-23#43#31#72	No hit	No hit	No hit	YES	No hit	No NLS									0	ND	ND	No hit	No PFAM-A	YES
Mellp_85422	MSSYSDFEEQEDDTYQPYQDGYEDKVADSEEEQDLPLPKAASQNSKSTTQSNGSSTINLSNKSNKPGKKGKKTFSLPQDRASFTTFIDDDTTVDDKGYPLLPNGNTVFVRQPDQKLVNWGTFQFTYTTSGGGTGKGSDWRTIRFTCLGVFICNDLDCRYRGSPPTSTNKRLEWISEHRKCPAARCPGVLQYLSCKNTICRLDEHIPSGWGIIRHSGIHNHPWPRRPKPDKLSLGKLGKKVVDNPDVGPLRLKVGRAPAGKQEIVTATSIHPAFGNLHRTGYYRRKLLVAAGVIPEKKIPGAGDSFILDMIHWSKRGLRMISCSFMPKDTHMTFQTNWMAGQLLSRDEDDSIYRGGLLSDVTYKFFANGYLLTTSMYNNVLNRWIPIQLTWLNGLTEEHY…	Tribe2	no	0	0	3969	2884	no	2.00765	1046	no	FG_Lbicolor_164651307|gb|EDR15547.1| predicted protein [Laccaria bicolor S238N-H82] #1528#146#2.00E-33#27#158#565	No hit	No hit	No hit	gi|282810408|gb|GR503694.1|GR503694 PTDH.cn285.na PTDH Puccinia triticina cDNA clone PTDH.cn285.na, mRNA sequence #1199#64.3#4.00E-11#33#45#134	No hit	No hit	No hit	YES	yfwxc=98	No NLS	98							EAGKGKDEKDYSQQLEECFGTEE--...EA---HDPKDYSQQLEECFGILDEE...	2	0.5057	no	No hit	No PFAM-A	YES
Mellp_84845	MSDSENTSSLDGRLSPDPVVISDPVATQVPTLTTHVSPTPTPPADTKLKRRQPQKRGKKFKTPIPATGELQTFLDYGCTVDSQGYPTYPNGETVFVQEPGADVVNFGHIAFTHTQKSRGSKKGDWKTIWYTCLGVLQCNDDFCVYAGPPPTAKGKAAKHIIQYPVCPAVECSVDVEKSTGWAVLRHSGTHNHPWPASKKADPMAMKELTEELVKNPKAGPLVLKVGQAGAGQTITPPVVNIHPAFSNGGRLGYLRRKVLVEKGLMPEKESKGGGDRLIMDLMHWGRNGLRLISTSLLGEDVHITFQTEWMAEQLVRRDQNAKIYSGGLLSDVTYRFFHNGYLLTTSMYSNVMHRWIPIQLTWIKSTMLILHSTKETS	Tribe2	no	0	0	ND	6164	no	1.59151	377	no	FG_Ccinereus_ok_116498400|gb|EAU81295.1| predicted protein [Coprinopsis cinerea okayama7#130] #1679#82#2.00E-14#25#80#310	No hit	No hit	No hit	gi|282810408|gb|GR503694.1|GR503694 PTDH.cn285.na PTDH Puccinia triticina cDNA clone PTDH.cn285.na, mRNA sequence #1199#65.9#4.00E-12#51#31#60	No hit	No hit	No hit	YES	No hit	No NLS									0	ND	ND	No hit	No PFAM-A	YES
Mellp_88323	MSSDSDNLYEVEEDYEEEEEDAPLPSAISQKSLLQSQQSKTNTNETSSNESAPQKKKVGKKGKKTFSLPQDRESFVTFIDDNTTLDDEGYPLLPNENTMFVWQPGRTIRFTCLGVLICNDSDCRYRGSPPTSSNKRVEWASNQQKCPAARCPGILEHLQCKDTICRLDEHLPSGWGIVCHSGFHQHPWPRRGKPDKLSLGKLGKKVVKNPEVGPLRLKVGRAPAGKQEIGTASSIHPAFGNLHRTGYYRRKLLVAAGVIPEKKIPGAGDSFLLDMIHWAKFFFYSNFILTCVSSFCFDMDTHMTFQTKWMASMLLTRDENDRIYGGGLILDVTYKFFANGYLLTTSMFNDVLNRWIPIQLTWLNGMTEDHYASHFTTLMRQMQEAQISSRISSAECDVL…	Tribe2	no	0	0	14030	2077	YES	2.61324	574	no	FG_Lbicolor_164651307|gb|EDR15547.1| predicted protein [Laccaria bicolor S238N-H82] #1528#135#2.00E-30#29#146#491	No hit	No hit	No hit	gi|282810408|gb|GR503694.1|GR503694 PTDH.cn285.na PTDH Puccinia triticina cDNA clone PTDH.cn285.na, mRNA sequence #1199#60.5#3.00E-10#38#41#107	gi|83026453|gb|ABB96262.1| AvrP4-WA [Melampsora lini] #95#27.7#0.009#33#13#39	gi|83026453|gb|ABB96262.1| AvrP4-WA [Melampsora lini]	No hit	YES	No hit	No NLS									0	ND	no	No hit	No PFAM-A	YES
Mellp_92421	MSSDSDNSSVFQDDLSAEEFEDELEDEDLEDEGLQDEFEHKESLEDEGPQDQFEPDEEFYESNQAFHEEDDVNVFVTESRDQPHQTTASKSKKKKEGVKGKKTFGLPQDRTSFETFIDADTTLDEEGYPFLPNGNTVYVRQPQQQLANWGTFAYTYTTSGGGTNNGKAIWQTVRFKCLGVIVCDNPSCDHLGSPPTAKDKRDEFHTKPQKCDAARCPGYLRHITCSNTLCRMDEHCPSGWGIIRHSGVHLHQWPRRRIPDKLAQVKFAKKVVENPDVGPLRLKVGRAPAGKKGIVTASAIHPAFGHIHHVGYYRRKILSDAGLIPEKNVPGAGDSFLLDMIHWIDIISASFKRKNTHLTFQTEWMAQQLLSRDEYKQVYAGGLLSDVTYKFFANGYLLS…	Tribe2	no	0	0	1507	21827	YES	2.09677	1240	no	FG_Lbicolor_164651307|gb|EDR15547.1| predicted protein [Laccaria bicolor S238N-H82] #1528#141#1.00E-31#27#148#531	No hit	No hit	No hit	gi|282810408|gb|GR503694.1|GR503694 PTDH.cn285.na PTDH Puccinia triticina cDNA clone PTDH.cn285.na, mRNA sequence #1199#61.2#4.00E-10#33#39#116	No hit	No hit	No hit	YES	yfwxc=75	No NLS	75							DE-LE...DEDLE...DEGLQ...DE-FE...	11	ND	ND	No hit	No PFAM-A	YES
PGTT_16996	MSSPSSNCLHNPLIEPTPPSVAIEHRLTTRQNWELPLAKDQVTFIDHDCRMDREGYPLYPNRNTTFVLQPGAQITNFGNVGYSKTTSNEKSKDNRWKVIRVRCLGVLLCDSEDCDYAGPPPTGQGKIEELIGSNRSCPASGGECPGKVHWQACTGTRLRFDIEIGTGWGLLRHTGFHNHPWPDPKKPDPLAKKMLALEVAKNPKAGALQLKVGDPNTSHEPYSSVIDIHESLGNSDRLRYYRREVLEKMDLVPNKSGGGDKFLHDMFLWHQRGLEVISSSFRSDNEHFTFQTPWMAARLLDRTQEENGSMYYKGGLISDVTYRFFDTGYLLTTSMYCQQINRWIPIQLSWIRGLSENYYKIHFATLFRQFMRPEILDEDRKDLARNIVDFSKAQSEGFI…	Tribe2	no	0.001	0	1050	2018	no	1.64069	1219	no	FG_Ccinereus_ok_116498400|gb|EAU81295.1| predicted protein [Coprinopsis cinerea okayama7#130] #1679#153#2.00E-35#24#131#538	No hit	No hit	No hit	gi|282811034|gb|GR504061.1|GR504061 PTDH.cn773.na PTDH Puccinia triticina cDNA clone PTDH.cn773.na, mRNA sequence #815#92.8#1.00E-19#44#45#101	No hit	No hit	No hit	YES	yfwxc=109	No NLS	109								0	ND	ND	No hit	No PFAM-A	YES
PGTT_12421	MSFLHSSNEDNTSVDYSSESSYSEDIKTPVISNSTRLSRGKPTTTAETTLTIPSETNNKTFFLPTMNEKTFIDHGCTLDAEGYPLLPNGNTIFVKPSGIKVTNFGNVGFTKRTGSEYRSKGTWKLTRIYCLGSLACDLPQCRWAGAPPTGRVVMSEYLERYPHCRGSAGKCPGNIRHHTCKNTLIRVDEHVPTGWAVLRHKGQHEHPWPEVKKPDKLAKEALKNEILKNPKAGALSLKLGKPIAPRDPYDSVMSIHPALRNADRLRYYRKLMLREMNITPEKLGAGVGDKFINDMFMWNNVIPRRGLQITSASFLDGSEHFTFQTEWMAKRLLARDLDNRVYSGGLVSDVTYRFFENGYLLSTSMYVEEITRWVPVQLTWIRGLSAGYYRIHFATLFRQ…	Tribe2	no	0	0	819	5840	no	1.54639	1164	no	FG_Ccinereus_ok_116498400|gb|EAU81295.1| predicted protein [Coprinopsis cinerea okayama7#130] #1679#158#7.00E-37#24#167#685	No hit	No hit	No hit	gi|282810408|gb|GR503694.1|GR503694 PTDH.cn285.na PTDH Puccinia triticina cDNA clone PTDH.cn285.na, mRNA sequence #1199#104#4.00E-23#47#57#120	No hit	No hit	No hit	YES	No hit	KKKRRP (652), KKKRRPKR (652), KKKRR (652), KKRRPKRLGRPK (653), KKRRPK (653), RKRKK (1188), RKRKK (1188),							1188		0	ND	ND	No hit	No PFAM-A	YES
PGTT_08030	MSEPRTTGDESILPTGATDARESNDDAGVDPRPRPLFNPPSTASTPLGTNPPSPWIITPPELLFTASPHLETPDIDSEMRIKINSQTDNNLIEKSEDRIEMSEGFEDEEVAEEEVDHLDQSDHGPDHEPEEDSQSEDGHPGANIADSDDTDAVRDPQANAKEWFLPNLEDTFETYIDHGCILDGYPIYPNGKTIFVRKPGETVTNFGTVGFSKTSSSNKRGINNDWKVVRYFCLGALVCDDPSCQWAGPPPTGKGGKQKLEEGKTRCPGKSGKCKGNVTHKKCCRNSVAVRFDYHLPTGWGLLRHKGTHPHPWPEAKKPDPMSKDELKAEILKNLSAGALKLKTGKRTDPAAGANSVTEIHPAYINKDRLAYYRRKMLVELNLVPDKLGGGIGDKFVLD…	Tribe2	no	0	0	1007	4855	no	1.42248	1406	no	FG_Lbicolor_164651307|gb|EDR15547.1| predicted protein [Laccaria bicolor S238N-H82] #1528#140#2.00E-31#25#152#602	No hit	No hit	No hit	gi|282811034|gb|GR504061.1|GR504061 PTDH.cn773.na PTDH Puccinia triticina cDNA clone PTDH.cn773.na, mRNA sequence #815#191#3.00E-49#45#114#248	No hit	No hit	No hit	YES	No hit	No NLS									0	ND	ND	No hit	No PFAM-A	YES
PGTT_20457	MSFLHSSNEDNTSVDYSSESAYSKDIETPLPVISNSTRLSRGKPTATAETTVTIPSEHNNKSFFLPTMNEETFIDHGCTLDPEGYPLLPNGNTIFVKPSGIKVTNFGNVGFTKRTGSEYRSKGTWKLTRIYCLGSLACDLPQCRWAGAPPTGRVVMSEYLQRYPHCRGSAGKCPGNIRHHMCKNTLIRVDEHVPTGWAILRHKGQHEHPWPEVKKPDKLAKEALKNKILKNPKAGALSLKLGKPIAPRDPYDSVMSIHPALRNADRLRYYRKLMLREMNITPEKLGAGVGDKFINDMFMWNKSVILRRGLQITSASFLDGSEHFTFQTEWMAKRLLARDLDNCVYSGGLVSDVTYRFFENGYLLSTSMYVEEITRWVPVQLTWIRGLSAGYYRIHFATL…	Tribe2	no	0	0	ND	472	no	2.06782	1209	no	FG_Ccinereus_ok_116498400|gb|EAU81295.1| predicted protein [Coprinopsis cinerea okayama7#130] #1679#158#7.00E-37#25#168#669	No hit	No hit	No hit	gi|282810408|gb|GR503694.1|GR503694 PTDH.cn285.na PTDH Puccinia triticina cDNA clone PTDH.cn285.na, mRNA sequence #1199#103#8.00E-23#49#56#114	No hit	No hit	No hit	YES	No hit	No NLS									0	ND	ND	No hit	No PFAM-A	YES
Mellp_85140	MGQQPSSLSVSLVSSPRATEDFSASSSEYSSTGTQESTLPSAGTLETTVMKPTRLEPAGDDFDLDVSVKSDVSSPFDLDRHVFRNEGQDDQVEAPSQRRPQLQLPGLKSQYRNFIDHGSQVDAENYPTYPNGDTVFVKEAKDIITNWQFIGWTHKMRVSTTKNKQWKTRTYACLGVMECSEPTCQFAGPPPTGQNKISDVIESTCKGIQTHYQCDCKCRIDTEIDINKKEGWALLRHRGVHKHVWPDAKKADPLAKAKLKEAVVNDPKTGPLGLKVGRVHLGTQPIKSISELHPSFGHIDRLGYLRREFLAEAGLMPSKDDPEAGDKWLQSIQHWANRGLDDYRQGMQLISVSCLTENFHYSLQTDWMAEVLLYKYKGETYSGGLLSDVTYRFFQNGYL…	Tribe2	no	0.29	0	8330	3343	no	2.06363	1163	no	FG_Lbicolor_164651307|gb|EDR15547.1| predicted protein [Laccaria bicolor S238N-H82] #1528#159#2.00E-37#23#171#716	No hit	No hit	No hit	gi|282811034|gb|GR504061.1|GR504061 PTDH.cn773.na PTDH Puccinia triticina cDNA clone PTDH.cn773.na, mRNA sequence #815#60.1#8.00E-10#33#31#93	No hit	No hit	No hit	YES	No hit	AKKRKRG (708), KKRKRGEGKFINDGRPPDTTDELVDGKKKKKAK (709), KRKRGEGKFINDGRPPDTTDELVDGKKKKKAK (710),							710	-AAKR-...-ARKAP...-AAKRP...AAAK--...-AAK-P...-PAT--...	6	ND	ND	No hit	No PFAM-A	YES
Mellp_92018	MPSIVTFTIILLQTSQNVRKRLLDKINVITQKSTFATKQFQSKRLRLIPRTRPTSSLTTVSFVAQKLNKGHRFDQTSSKDIHRILIPRLNTANRKRVVQKHVPLNPRLNPANWKVHVQKHAFMEGIAGLKSTEMSSDSDNSSVFKDDLSAKDFEDELEDEELEDEVLQDEFKHDEDLEDEGLQDQFKHDGDFYESNQSFHEEDDIHVTNSRDQPHQTTTSKSKKKKEGVKGKKTFGLPQDRTSFKTFIDADTTLDDEGYPFLPNGNTVYVRQPQQQLANWGTFAYTYTTSGGGTNNGKAIWRTVRFKCLGVIVCDNPSCDHLGSPPTAKDKRDKFHTKPQKCDAARCPGFLRHVTCSNTLCRMDEHRPSGWGIIRHSGVHLHQWPRRRIPDKLAQEKFA…	Tribe2	no	0.7	0	3177	1390	no	1.61765	1360	no	FG_Lbicolor_164651307|gb|EDR15547.1| predicted protein [Laccaria bicolor S238N-H82] #1528#162#3.00E-38#29#156#531	No hit	No hit	No hit	gi|282810408|gb|GR503694.1|GR503694 PTDH.cn285.na PTDH Puccinia triticina cDNA clone PTDH.cn285.na, mRNA sequence #1199#63.2#1.00E-10#30#41#135	No hit	No hit	No hit	YES	No hit	No NLS								VQI-GL-...VQLFAL-...VQ--SLE...	8	ND	ND	No hit	No PFAM-A	YES
PGTT_01803	MSDGTSELKVTSQLDAIEAADFEPIKGKKIFFAPSGNEQTFIDHDCKLDDDGYPIYPNRQTVFVKTPDMVVRNFGFVGFTKTSNVEWRADRSWKMVRISCLGALICNEPGCQWVGSPPTAKDAIKEYLQTQPTRNPKCPGAAGKCPGKVAHQACNNTMTRFDENKLTNWAILRHHGIHHHPWPAPKKPDPLSKLKLKNEIMKNPTAGAFKLKLGKPTAPLNPFESVTKIHDSFVNSDRVRYHRRLILTDLGINPHKGGAGLGDKFLLDMFQWNHVGLLIISSSFKPGIEHFTFQTKWMAERLVSRDHNNEVYGGGLLSDVTYRLFETGYLLSTSMFCEETARWIPVQLSWIRGLSAEYYQAHFSTLFEQFDRPGFTVNDRDTLVRQVVDFSLAQREGFI…	Tribe2	no	0	0	491	103	no	1.86999	1123	no	FG_Lbicolor_164651307|gb|EDR15547.1| predicted protein [Laccaria bicolor S238N-H82] #1528#158#5.00E-37#28#154#537	No hit	No hit	No hit	gi|282811034|gb|GR504061.1|GR504061 PTDH.cn773.na PTDH Puccinia triticina cDNA clone PTDH.cn773.na, mRNA sequence #815#92.8#1.00E-19#29#71#239	No hit	No hit	No hit	YES	No hit	PKPTKRR (664),							664		0	ND	ND	No hit	No PFAM-A	YES
Mellp_84838	MSDNNEGSLKPPSPQLTQSQIVDTAVSNPCEARSDPPEAGTALVKGKAKRRKRTKTGKRFKVPNPYSGEHHTFIDDGCKTDSQGYPICPNGETVFVKTAREAITNFGHIVYPHTQKTSGAKDDAPWKTTWYTCLGVLDCDNDTCQYAGPTPTGDGKAAELIMNCRVDVEKDTGWAILRHSGIHSHVWALPKKADPLAMEEMAAEVVKNPKAGPMVLKVGQARAGQNITPSVGEIHPAFAHSGRLGYLRREILKQKGLITEQESKGGGDSFILNIMHWGSEWMAQMLVRRDPDTKKVYSGGLLSDVTYRFFKNGYLLTTSMYSDRMHRWIPVQLTWMAHLDVAHYQGHFTLLMKQMRDAEDITPFECDQLVRQVVDFSSAQKKGFVSAYMDVFNERDPDK…	Tribe2	no	0	0	9771	5526	no	2.0595	437	no	FG_Ccinereus_ok_116504109|gb|EAU87004.1| predicted protein [Coprinopsis cinerea okayama7#130] #1054#89#2.00E-16#25#95#370	No hit	No hit	No hit	gi|282810408|gb|GR503694.1|GR503694 PTDH.cn285.na PTDH Puccinia triticina cDNA clone PTDH.cn285.na, mRNA sequence #1199#62#7.00E-11#33#39#115	No hit	No hit	No hit	YES	No hit	KKPDEKSDEKPFRK (1220), KKRKK (1309),							1309		0	ND	no	No hit	No PFAM-A	YES
PGTT_07089	MSDSTSFHEELSQQSNSPEDPALEPPIKGQKIFFAPSGNEKTFIDHDCKLDGDGYPLYPNRKTIFVKTPDMIVHNWGFVGFPKTSNVEWRADRTWKMIRMFCLGAFICNQPGCQWVGSPPTAKDAIAEYLQTSPPPHPIRDPKCPGAAGKCPGKVGHLACKNTITRIDENTITKWGILRHHGTHNHPWPAPKKPDPLAKLKLKKEIMKNPTAGAFKLKLGKPTAPLNPFESVTQIHEAFVNMDRLRYHRRLVLTELGVNPEKGGAGLGDKFLHDMFQWNHMGLLIISSSFKPGIEHFTFQTKWMGERLVTRDHNNEVYSGGLLSDVTYRLFETGYLLSTSMFCEETARWIPVQLSWIRGLSAEYYQAHFATLFEQFDRPSFTTADRETLVRQVVDFSLA…	Tribe2	no	0	0	6466	609	no	1.55575	1157	no	FG_Lbicolor_164651307|gb|EDR15547.1| predicted protein [Laccaria bicolor S238N-H82] #1528#151#7.00E-35#28#154#540	No hit	No hit	No hit	gi|282811034|gb|GR504061.1|GR504061 PTDH.cn773.na PTDH Puccinia triticina cDNA clone PTDH.cn773.na, mRNA sequence #815#94#5.00E-20#40#49#121	No hit	No hit	No hit	YES	No hit	No NLS									0	ND	ND	No hit	No PFAM-A	YES
PGTT_04169	MLILEALLERVPFLILDMSDSTSFHEELSQQSNSPEDPALEPPIKGQKIFFAPSGNEKTFIDHDCKLDGDGYPLYPNRKTIFVKTPDMIVHNWGFVGFPKTSNVEWRADRTWKMIRMFCLGAFICNQPGCQWVGSPPTAKDAIAEYLQTSPPPHPIRDPKCPGAAGKCPGKVGHLACKNTITRIDENTITKWGILRHHGTHNHPWPAPKKPDPLAKLKLKKEIMKNPTAGAFKLKLGKPTAPLNPFESVTQIHEAFVNMDRLRYHRRLVLTELGVNPEKGGAGLGDKFLHDMFQWNHMGLLIISSSFKPGIEHFTFQTKWMGERLVTRDHNNEVYSGGLLSDVTYRLFETGYLLSTSMFCEETARWIPVQLSWIRGLSAEYYQAHFATLFEQFDRPSFT…	Tribe2	no	0.017	13	514	686	no	1.53322	1174	no	FG_Lbicolor_164651307|gb|EDR15547.1| predicted protein [Laccaria bicolor S238N-H82] #1528#151#7.00E-35#28#154#540	No hit	No hit	No hit	gi|282811034|gb|GR504061.1|GR504061 PTDH.cn773.na PTDH Puccinia triticina cDNA clone PTDH.cn773.na, mRNA sequence #815#94#5.00E-20#40#49#121	No hit	No hit	No hit	YES	No hit	No NLS									0	ND	ND	No hit	No PFAM-A	YES
Mellp_89812	MGQATSHYEASITTDDSPVDCSIDSPQKSQNTHTTSLSIYDEDLSSSKPCFEEGNPIYTPSKHNLPLSASSYNISSFSSFREDKLDIFQTPRKLFSRAYTLSPTFSPPSTPPATMSSPDVTPAKSAQVKNNRRPNLRLPTNKSLFKTFIDHGCEVDEQDYPIFPNGCTVYVNDPEYPAKNFRFVGWTHTMRTETTKKSDWIVRRYYCLGVIKCSEEGCALAASPPTGPNKIAESLTACPISTCDGLQTHIKCDAVCRFDAELDKNGEEGWGLLRHQGTHQHEWAESKKADPISKEKLKEKVLNDPKTGPLGMKVGQAHTRKDPIESVTDIHTSFGHADRLGYLRRVFLRQAGIMTNSRDPESGDKWLQSMMDWSKKGLRVVSSSIAGEEAHISFQTGWM…	Tribe2	no	0	0	1933	593	no	2.97483	874	no	FG_Lbicolor_164651307|gb|EDR15547.1| predicted protein [Laccaria bicolor S238N-H82] #1528#149#2.00E-34#26#166#626	No hit	No hit	No hit	gi|282810408|gb|GR503694.1|GR503694 PTDH.cn285.na PTDH Puccinia triticina cDNA clone PTDH.cn285.na, mRNA sequence #1199#46.6#7.00E-06#43#23#53	No hit	No hit	No hit	YES	yfwxc=105	No NLS	105								0	ND	ND	No hit	No PFAM-A	YES
Mellp_89393	MRSSLDNPDSDNDGSYHEEVDESSVNEKDDKSLVDEEDGESLVNEEDFINEADKALHSDSGDSEVCPQTLQPQFYSKESKSKTTITTNVKPETRGVKGQKKTFALPLDRQSFQTSIHEEATVDDKGYPLLPNGDTVYVKQEDQDAPTNWGTFAFAYTTSGDGKDKAKRKKRPTDWQTKRKGFVSRPQICKAARCHGVLSYIPCHNTLCRMDEHTSGWGIIRHSGIHDHQWPRRSKPEKLSLDKFGKRVIANPEMGPLRHKVGRAPAGQKNIDPASNIHPAFGHLHRTGYYRRRILVTSGVIPEAKVPGAGDSFVMDMCHWGEHGLLERSSSFKPRDAHMTFQTEWMTQQLLSRDEDKNVYSGGLLSDVTYKFFLNSYLLSTSMYHEDLRRWIPIQFTWL…	Tribe2	no	0	0	5436	1053	no	1.54639	582	no	FG_Lbicolor_164651307|gb|EDR15547.1| predicted protein [Laccaria bicolor S238N-H82] #1528#115#2.00E-24#27#111#407	No hit	No hit	No hit	gi|282810408|gb|GR503694.1|GR503694 PTDH.cn285.na PTDH Puccinia triticina cDNA clone PTDH.cn285.na, mRNA sequence #1199#50.1#4.00E-07#28#42#145	No hit	No hit	No hit	YES	No hit	No NLS								PA-GQKNID...PA-S--NIH...PAFG--HLH...	5	ND	no	No hit	No PFAM-A	YES
Mellp_95997	MGHTLSSPLAAPVEHTAEGENDLSTVHHTPEAIPFDHSHLENLATVPPSSPFTIISTSDCSLSSLDPLPSSPLRKISLRLESIRLHRSPSITTMSAMSENSEIVVNNFDNDNVTHAVTSTNKNPEDEITNFKEGMTTIVWTHTMRTERNDIWTIRRYYCLGLLTCSEPGCQLAGLPPTGHKGIEKHLAKFPNCTVSRCPGVVNHLECHARCRVDKDTIEKWYLLRHQGQHTHRWPDPKKADPLAKEKLEAAVLADPKLGPLGMKVGRARVGTAPIPSITDVHSSFAHTDRLGYLRREILAKHGLMDDKNDKHGGDRWYTQIRHWSKKGMKIVSVTMDDNNHFTFQTKWMAEMLVLQQEDGEAYSGGLLSDVTYKFFLNGYLLTTSMYNEKLQRWIPILL…	Tribe2	no	0.152	0	9102	25182	YES	2.11149	1184	no	FG_Lbicolor_164651307|gb|EDR15547.1| predicted protein [Laccaria bicolor S238N-H82] #1528#144#1.00E-32#25#137#542	No hit	No hit	No hit	gi|282811034|gb|GR504061.1|GR504061 PTDH.cn773.na PTDH Puccinia triticina cDNA clone PTDH.cn773.na, mRNA sequence #815#63.5#7.00E-11#32#37#113	No hit	No hit	No hit	YES	No hit	No NLS									0	ND	ND	No hit	No PFAM-A	YES
PGTT_05792	MNSPRFGEDPDWQSEGESDVYDTSLVEAKHIPIRLSRGKPKVTKEDLESESDTPTKQNAKTFFLPTMNEATFIDHGCTLDPQGYPLLPNGNTIFVRLPGESITNFGNVGFSKRTGSEYRSKGAWKLKRIYCLGVLSCDLPDCRWAGAPPTGRVDMSEWLEKNSNCPGAHGTCPGNVQHIECKNTLICVDEHVATSWAVLRHCGVHNHVWPEAKKPDQLSRETLKAEIAKNPKAGAFSLRIRKPNPSQDTYDSVLDIHPSLGNADRLRYYRKLMLKELNITPENLGGSVGDHFITDLFKWVKVFGFRRGLLIISSSYLEGEEHFTFQSEWMKKRLLARDIDHKVYGTGLVSDVTYRFFRNGYLLSTSMYCEELARWIPIQLTWIRGLAEKYYQVHFAVLF…	Tribe2	no	0	0	3960	1209	no	1.98377	1109	no	FG_Ccinereus_ok_116498400|gb|EAU81295.1| predicted protein [Coprinopsis cinerea okayama7#130] #1679#147#9.00E-34#23#175#740	No hit	No hit	No hit	gi|282810408|gb|GR503694.1|GR503694 PTDH.cn285.na PTDH Puccinia triticina cDNA clone PTDH.cn285.na, mRNA sequence #1199#98.6#2.00E-21#55#55#100	No hit	No hit	No hit	YES	No hit	No NLS									0	ND	ND	No hit	No PFAM-A	YES
Mellp_96237	MTHSDMSDHESNGSVHEYDDYADDGSDAGSVAYSVGYDTDEQLRDFSHFPDESRSEILDNNDDELDEDDHNPCEEDHSGSAQLPVQEKSKVVAKKKGKKTFGLPLDRASFETFIDHNTTLDDEGYPKLPNGKTVFVRHPGQTLTNWGTFAFTYKTSGGGFQEKRPDWRTVRFACLGVVICSNAECDYLGSPPTARGKIAEMKDTPIKCPAALCSEYLRHIPCEDTICRLDEHLPTGWGIIRHAGFHVHPWPRRGKPDKLSISKFGERVVNNPSVGPLQHKVGRAPAGKQEIKTASAIHPAFGNLHRTGYYRRKLLVDAGVIPEKKIPGSGDSFILDMIHWAKLGLRMISSSFLPENTHMTFQTPWMAEQFLAREEDGGVYSGGLLSDVTYKFFANGYLM…	Tribe2	no	0	0	8953	1086	no	1.72745	521	no	FG_Ccinereus_ok_116504109|gb|EAU87004.1| predicted protein [Coprinopsis cinerea okayama7#130] #1054#108#2.00E-22#26#99#377	No hit	No hit	No hit	gi|282810408|gb|GR503694.1|GR503694 PTDH.cn285.na PTDH Puccinia triticina cDNA clone PTDH.cn285.na, mRNA sequence #1199#63.2#4.00E-11#36#39#108	No hit	No hit	No hit	YES	No hit	No NLS									0	ND	no	No hit	No PFAM-A	YES
Mellp_85512	MSSSNKFTQDSPNTKAGIQASQALINSKNLDEIVDIPLDCFIGEDSKLDSQGYPLYPNGNTVWIKHPDVEAPLNFGKVGFSYTSRVSWSKNKRIKSTKFKCLGVLMCSNDLCDYCGPPPTGKGKIPELMAQHPTCLAPRCSKKLAHIDCEGTHTQVDVDMVTGWSKLTHSGIHGHPWPDSKKPDLLSKAKLAQVIVNNPDTAPFLLRVGRSNAGQAPIKSVNQIHPSLGHKDRLSYLRRDILVKAGLMPAKASDGGGDKLLLDMFHWNHQGLKIISSSFMDNEEHFTFQTQWMAERLMDRDEKNDVYRGGLLSDVTYKFFENGYLLTTSMYCEDLMRWIPVQLTWLRGLKHECEILSCQVVDFSMSQKEGFVQAYMEVFGESDRARVMRLLKGCQEHFC…	Tribe2	no	0	0	2846	395	no	2.77778	504	no	FG_Lbicolor_164651307|gb|EDR15547.1| predicted protein [Laccaria bicolor S238N-H82] #1528#129#1.00E-28#26#118#450	No hit	No hit	No hit	gi|282810408|gb|GR503694.1|GR503694 PTDH.cn285.na PTDH Puccinia triticina cDNA clone PTDH.cn285.na, mRNA sequence #1199#47#3.00E-06#53#23#43	No hit	No hit	No hit	YES	No hit	No NLS									0	ND	no	No hit	No PFAM-A	YES
PGTT_14984	MYNQEDQSEYSSNYDEPDWESDEEDSDANGDHIPEETGVPTGRLANWVSNEEDSDVDGHHIPKRIEDKGDEIDDVTGKKVFFLPTGNEVTFIDHDCTLDSEGYPLLPNGKTIFVKPPGVEITNWGEVGYTKKVGTEFRSKGLWKLRRVNCLGVIRCDQPGCRWAGSPPTGQICMKTWLEKHPKCRGLNGKCPGQARHVPCKNTIARFDTNTETGWSILRHYGTHKHPWPEAKKPDKLAKKKLKAEIAKNPKEGAFSLKIGKPSAPKDPFDSVLKIHPSLAHADQLRYHRRQMLTDLGIVPGKKGANIDDKFLIDMFQWNKCGLRIISAGFQEDAEHFTFQTEWMAKRLVARDIDHKVYSQGLVSDVTYRFFLNGYLLSTSMFCEELSRWIPVQLTWIRG…	Tribe2	no	0	0	365	4233	no	2.24913	578	no	FG_Ccinereus_ok_116498400|gb|EAU81295.1| predicted protein [Coprinopsis cinerea okayama7#130] #1679#135#2.00E-30#25#132#517	No hit	No hit	No hit	gi|282810408|gb|GR503694.1|GR503694 PTDH.cn285.na PTDH Puccinia triticina cDNA clone PTDH.cn285.na, mRNA sequence #1199#108#9.00E-25#47#62#130	No hit	No hit	No hit	YES	No hit	No NLS									0	ND	ND	No hit	No PFAM-A	YES
PGTT_05513	MSEPRTTGDESILPTGATDARESNNDAGVDPRPQPLFNPPSTASTPLGTNPPSPWIITPPELLFTASPHLETPNIDSEMRIKINSQTDNNRIEKSEGFEDEEVAEEEVDHLDQSDHGPDHDREEDSRSEDGHPEANIADSDDTDAVRDPQGNAKEWFLPNLEDTFETYIDHGCILDKQGYPIYPNGKTIFVRKPGEMVTNFGTVGFSKTSSSNKRGINNDWKVVCYFCLGALKLEEGKTKCPGKSGKCKGNVTHKKCCRNSVAVRFDYHLPTGWGLLRHKGTHPHPWPEAKKPDPMSKDELKAEILKNPSAGALKLKTGKRTDPAAGANSVTEIHPAYINKDRLAYYRRKMLVELNLVPDKLGGGIGDKFVLDMFAWAARGLLITSASFLPQNEHFTFQ…	Tribe2	no	0	0	1109	1277	no	1.5544	1351	no	FG_Lbicolor_164651307|gb|EDR15547.1| predicted protein [Laccaria bicolor S238N-H82] #1528#132#5.00E-29#24#123#498	No hit	No hit	No hit	gi|282811034|gb|GR504061.1|GR504061 PTDH.cn773.na PTDH Puccinia triticina cDNA clone PTDH.cn773.na, mRNA sequence #815#180#6.00E-46#44#106#240	No hit	No hit	No hit	YES	yfwxc=98	No NLS	98								0	ND	ND	No hit	No PFAM-A	YES
Mellp_92963	MGLSQSSEVFQDDDDDDKSLVVSSPSSPVKSCLSSSPVKTSSLSSRSSPSPLPSPSSRSKVKNLVELHPVSPVSSCRSSTSFNSSAITMSEDISPEVDDLDDLADYTVACTPEEQTDKLLARRRQLQIPTDKTQYQTWIDHGSIVDSQNYPKYPNGETVFVKDPKDKITNFRHIAWTYTMKTDRNGKWIIRRYTCLGVMGCSEPSCTFAGSPPTGRNKIEEILSNGTACPVTGCIGIQTHIRCLAHCRIDEDHTDPKAVWGLLRHQGKHTHEWPEAKKADPLSKAKLKDVVLNDPKVGPLGLKVGRAHVGTDPIKSIVEVHSSFGNTDRLGYLRRLILIEHGLMADKNDKEGGDKWLIQLMHWCSQGLRFVSVLMDLKDFHFSFQTEWMAEMLVYQEKR…	Tribe2	no	0	0	4397	17402	YES	2.60492	691	no	FG_Ccinereus_ok_116498400|gb|EAU81295.1| predicted protein [Coprinopsis cinerea okayama7#130] #1679#120#9.00E-26#24#135#553	No hit	No hit	No hit	gi|282810408|gb|GR503694.1|GR503694 PTDH.cn285.na PTDH Puccinia triticina cDNA clone PTDH.cn285.na, mRNA sequence #1199#50.8#3.00E-07#39#27#68	No hit	No hit	No hit	YES	No hit	No NLS								-SSPVKSCL...SSSPVKT--...	2	ND	no	No hit	No PFAM-A	YES
PGTT_16852	MNSARFGKDPEWQSEGDSDGSNTSLVEAKHVPIRRSRGKPKITEHESETDNTANQNAKTFFLPTMNEGTFIDHGCTLDPEGYPILPNGNTIFVRLPGESITNFGNVGFSKRTGSEYRSKGAWKLKRIYCLGVLSCDLPDCRWAGAPPTGRVDMSEWLERNSSCRGAHGTCPGNVVHIECKNTLIRVDEHVATSWAVLRHRGVHNHAWPEAKKPDQLSRETLKAEIAKNPKAGAFSLRIRKPNPSGDTYNSVLDIHPSLGNADRLRYYRKLMLKELNITPNHLGGSVGDHFITDMFKWVKRGLLIISSSYLEGDEHFTFQSEWMRKRLLARDIDHNVYSTGLVSDVTYRFFRNGYLLSTSMYCEELARWIPIQLTWIRGLSEKYYQVHFAVLFRQFLGPE…	Tribe2	no	0	0	737	736	no	1.87075	1176	no	FG_Ccinereus_ok_116498400|gb|EAU81295.1| predicted protein [Coprinopsis cinerea okayama7#130] #1679#135#4.00E-30#23#163#705	No hit	No hit	No hit	gi|282810408|gb|GR503694.1|GR503694 PTDH.cn285.na PTDH Puccinia triticina cDNA clone PTDH.cn285.na, mRNA sequence #1199#103#5.00E-23#52#60#115	No hit	No hit	No hit	YES	No hit	KKRKRGEGKFINDGRPPDTTDELVDGKKKKKAK (683), KRKRGEGKFINDGRPPDTTDELVDGKKKKKAK (684),							684		0	ND	ND	No hit	No PFAM-A	YES
PGTT_18157	MDPPRFGEDAKWQLDEDFGSSDCQSGPEETAKVSIRLSRGKPKVNKERLDTESAGQNDKTFFLPTMNEETFINHNCVMDPQGYPILPNGNTVYVRPPGANISNFGNVGFSKRTGTEYRSKGAWKLKRIYCLGVLSCDLPGCRWAGAPPTGRVVMSEWLEKNSHCRGARGTCLGTVVHIPCKQTLVRVDEHVATTWAVLRHRGIHDHPWPEAKKPDQLARDALKSVIASNPKAGAFALRIRKPNASKDSYESVLDIHPSLGNADRLRYYRKLMLKELNITPDNISGEVDDKFITDLFKWVKRGMLIISSSYLEGEEHFTFQSDWMQKRLLARNIDNLVYSTGLVSDVTYRFFRNGYLLSTSMYCEELARWVPIQLTWIRGLAEKYYERHFATLFRQFLRP…	Tribe2	no	0	0	5182	725	no	1.54374	1166	no	FG_Lbicolor_164651307|gb|EDR15547.1| predicted protein [Laccaria bicolor S238N-H82] #1528#133#2.00E-29#26#166#628	No hit	No hit	No hit	gi|282810408|gb|GR503694.1|GR503694 PTDH.cn285.na PTDH Puccinia triticina cDNA clone PTDH.cn285.na, mRNA sequence #1199#99.8#9.00E-22#52#49#94	No hit	No hit	No hit	YES	No hit	No NLS									0	ND	ND	No hit	No PFAM-A	YES
Mellp_90988	MSESGEDWTDDELFHSDDESDSDTSQIMYQQDIGLHLLEAETSPPQKAEILTAQTNKSRSKSRTEKVGKKGKKTFGLPLDRPSFQTFIDHGTTLDRQGYPLFPNGSTVFVKQPKQECANWLTVGFVSTTSGGGTSKRPDWRTVRFTCLGVVVCNNPDCDNLGAPPTGKGKIDAWLSKPRKCDAALCNDYLRLIKCKDTICRVDEHIPSGWGVLRHSGVHDHPWPRRRKPDKLALEDFAQKVIENPNMGPLQHKVGRAPAGKGEITTARNYHPSLANLHRLGYYRRWILVNNGIIPEKKIPGSGDNFILDMETWADVYTGGLLSDVTYKFFANGYLLSTSMYSDVLQRWIPIQLTWLRGLSQKHYLAHFKTLMKQIKDSDLSVEERDTLVRNVVDFSLAQ…	Tribe2	no	0	0	2870	6867	no	1.6298	859	no	FG_Lbicolor_164651307|gb|EDR15547.1| predicted protein [Laccaria bicolor S238N-H82] #1528#152#2.00E-35#26#162#602	No hit	No hit	No hit	gi|282810408|gb|GR503694.1|GR503694 PTDH.cn285.na PTDH Puccinia triticina cDNA clone PTDH.cn285.na, mRNA sequence #1199#65.9#1.00E-11#34#44#127	No hit	No hit	No hit	YES	No hit	No NLS									0	ND	no	No hit	No PFAM-A	YES
Mellp_91258	MSQAQSLECAQALLINDMPDTTARGNVAPSHSNNYHTLSIHSSLSDIPSTKTFESPSLKDTEAPSSTPTNTLYSSSPSSFCPSELLPMKMADNDTFSGSSDDKHPKSKKKHQNREHDSDSNSFQKESKSKKKHRVHDHQEKNQFPEETDRKNKSKSKKKKSKSKSTRDEVSDMPPSDQAHSSLGKASNTKKKRRYEETMETYSSNQIPSKSSARSSKPKAKKNKVKQPRQRDSDLSDGFESDLQLQTVSCYAQLQLPTNLDRFETFIDKGCILDEQDYPTYPNSNTVFVLKPEDNITNFHFVGWTHTMKVDTLHKPQWIIHQYNCLGVMQCSEAGCRLARSPPTGHKKIEEELNVCTPCPIKECKGIQVHVPCNAQCQFDFEEGGWTLLQHQGYHRHVW…	Tribe2	no	0.024	0	4955	3378	no	2.07792	770	no	FG_Ccinereus_ok_116498400|gb|EAU81295.1| predicted protein [Coprinopsis cinerea okayama7#130] #1679#125#4.00E-27#26#114#430	No hit	No hit	No hit	gi|282810408|gb|GR503694.1|GR503694 PTDH.cn285.na PTDH Puccinia triticina cDNA clone PTDH.cn285.na, mRNA sequence #1199#58.9#1.00E-09#28#45#157	No hit	No hit	No hit	YES	No hit	No NLS									0	ND	ND	No hit	No PFAM-A	YES
Mellp_87855	MGQGPSHTAGVPPAAEQENNQEMILSKCSNDKFKDSYFTQNTHQNFSTIIAKLTIFQLNHILFHLKHPLNLYHNLHLSSTEYLELSEPMSDSFSAASYSAGQICEYSDGSQSDNDINVASPIVQDTVVEFQSQPQLRLPVDKSQFATFVDHDCVINEQGYPIYPNGQTVYVKKPEDRVINFCHIAWSHTMRTEPSTNKKWIIRQYYCIGVMRCSNPDCELQAPPPTNPKKLAESVALPCTISGCDGIQVHFECHARCRIDQEVDEKDPNSDATWSLLRHQGIHHHPWPDSKKADPLSKDKLKDRIIQDPKTGPSSLKVGRAHTGTEPLAPVSEIHPSFAHIDHLGYLRRDILVTHGLMSDKNDPEGGNKWLLAIVHWARQGMRMVSVSLLPENTHMSLQ…	Tribe2	no	0.001	0	1222	2933	no	2.19334	1231	no	FG_Lbicolor_164651307|gb|EDR15547.1| predicted protein [Laccaria bicolor S238N-H82] #1528#139#4.00E-31#24#144#581	No hit	No hit	No hit	gi|282811034|gb|GR504061.1|GR504061 PTDH.cn773.na PTDH Puccinia triticina cDNA clone PTDH.cn773.na, mRNA sequence #815#53.9#6.00E-08#40#25#62	No hit	No hit	No hit	YES	No hit	PRRRK (223),							223	AEKRKAA--...AEKRKTEQS...	2	ND	no	No hit	No PFAM-A	YES
PGTT_15748	MDPPRFGEDAEWQLDEDFGSSDCQSGPEETAKVSIRLSRGKPKVNEERLDPESAGQNDKTFFLPTMNEETFIDHNCVMDPQGYPILPNGNTVYVRPPGANISNFGNVGFSKRTGTEYRSKGAWKLKRIYCLGVLSCDLPGCRWAGAPPTGRVVMSEWLEKNSHCRGARGTCLGTVVHIPCKQTLIRVDEHVATTWAVLRHRGIHDHPWPEAKKPDQLARDALKNVIASNPKAGAFALRIRKPNASQDSYESVLDIHPSLGNADRLRYYRKLMLKELNITPDNISGEVDDKFITDLFKWVKRGMLIISSSYLEGEEHFTFQSEWMQKRLLARNIDNQVYSTGLVSDVTYRFFRNGYLLSTSMYCEELARWVPIQLTWIRGLAEKYYERHFATLFRQFLRP…	Tribe2	no	0	0	9191	2183	no	1.71674	1165	no	FG_Lbicolor_164651307|gb|EDR15547.1| predicted protein [Laccaria bicolor S238N-H82] #1528#144#1.00E-32#26#167#628	No hit	No hit	No hit	gi|282810408|gb|GR503694.1|GR503694 PTDH.cn285.na PTDH Puccinia triticina cDNA clone PTDH.cn285.na, mRNA sequence #1199#103#6.00E-23#49#55#111	No hit	No hit	No hit	YES	No hit	KKKRR (189), KKRRYEETMETYSSNQIPSKSSARSSKPKAKKNK (190), KKRRYEETMETYSSNQIPSKSSARSSKPKAK (190),							190		0	ND	ND	No hit	No PFAM-A	YES
PGTT_11399	MQSTSPTPTVTLSATSARTTQWGFPLAKDQVTFIDHGCIIDKEGYPLYPNNNTTYVLPPGTIITNFGTVGFSKTSSSETSKDRRWKIYRAHCLGVMVCDSEGCEYAGPTPTGPGKIEELIRTTPCCPADGCAGKIYWMECRHTQTRFDHELSTGWRLMRHQGFHDHPWPTSKKADPLAKKLLALEVAKNPKAGALQLKVGNPDKSHEPDNGVASIHGSFANSDRLRHHRREILRGLNLAPDKDGDGAGDRFMNDMFMWDELSCPLFFPISSHLCQFNLTNHLHTCSRRGLEVISSLFRHGKEHFTFQTPWMAARLLEKTEDGENGPSFYQGGLISDVTYRYFKSGYLLTTSMYCQKINRWIPVQLSWIRGLSEIYYHTHFAVLFRQFMRSEISAVERED…	Tribe2	no	0.241	0	703	1241	no	1.88216	1222	no	FG_Lbicolor_164651307|gb|EDR15547.1| predicted protein [Laccaria bicolor S238N-H82] #1528#147#2.00E-33#27#166#603	No hit	No hit	No hit	gi|282811034|gb|GR504061.1|GR504061 PTDH.cn773.na PTDH Puccinia triticina cDNA clone PTDH.cn773.na, mRNA sequence #815#102#2.00E-22#41#52#124	No hit	No hit	No hit	YES	No hit	No NLS									0	ND	ND	No hit	No PFAM-A	YES
Mellp_89213	MRKKKDKLLLKTSSKTHSISTAPKKETSNAQHIKQFKIKSKKLQARLKERRKKFTTPHNPDMFKTFIDHGTIMDAQSYPLFINGSTTYVTKDTESITNWGTFGYTYTMSGGDVKGRWKTTRYKCLGVLKCTNESCKYRGSPPTGRTKISKLVQQQKPCKVPRCPGIVIHVACKDTFCRLDECVETQWGLLRHIGTHDHPWPVRTKADKISKEEFATVVKNNSKSKPMQLKTGQALAGKKPIKSVSTIHVAYRNRSRIASERRSVLKDAGIISDKKGKGVQDEFVIDMLSWAKRGLDIIYITMTPANAHISFQTKWMKERLLTIDDDGRAYSGGLLTDVTYKLFATGYLCSTTMYDNDLCRWIPVLFTWLSGLSEAHYHAHFLQLMKMVKDAPITPPQRD…	Tribe2	no	0	0	2189	1095	no	1.98347	605	no	FG_Lbicolor_164651307|gb|EDR15547.1| predicted protein [Laccaria bicolor S238N-H82] #1528#142#1.00E-32#29#138#470	No hit	No hit	No hit	gi|282810408|gb|GR503694.1|GR503694 PTDH.cn285.na PTDH Puccinia triticina cDNA clone PTDH.cn285.na, mRNA sequence #1199#52.8#6.00E-08#29#32#108	No hit	No hit	No hit	YES	No hit	No NLS									0	ND	no	No hit	No PFAM-A	YES
PGTT_16603	MSSPSSNSLHNTLIEPSPPSVAIQHGLTTRHNWELPLAKDQVTFIDHDCRMDREGYPLYPNQNTTFVLQPGAQITNFGNVGYSKTTSNEKSKDNRWKVIRVRCLGVLLCNSEECDYAGPPPTGQGKIEELIGSNPTCPASGGECPGKVHWQACTGTRLRFDLEIGTGWGLLRHTGFHNHPWPDPKKPDPLAKKMLALEIAKNPKAGALQLKVGDPNTSHEPYSSVIDIHESLGNSDRLRYYRCEVLERMDLVPNKRGLEVISSLFSSDSEHFTFQTAWMAARLLDHTQEENGSTYYKGGLISDVTYRFFDTGYLLTTSMYCQQINRWIPIQLSWIRGLSENYYKIHFATLFRQFMRPEILDEDRKDLARNIVDFSKAQSEGFISAYLEVFGGTDRVEAR…	Tribe2	no	0.002	0	859	5495	no	1.6184	1174	no	FG_Ccinereus_ok_116498400|gb|EAU81295.1| predicted protein [Coprinopsis cinerea okayama7#130] #1679#142#3.00E-32#24#130#532	No hit	No hit	No hit	gi|282811034|gb|GR504061.1|GR504061 PTDH.cn773.na PTDH Puccinia triticina cDNA clone PTDH.cn773.na, mRNA sequence #815#92#2.00E-19#44#45#101	No hit	No hit	No hit	YES	No hit	No NLS									0	ND	ND	No hit	No PFAM-A	YES
PGTT_03585	MAKSIPIRLSRGKPKVTEEDQDSETATQQNPKTFFLPTMNEETFIDHGCTLDAQGYPICPNGKTVFVKLPGQTITNFGNVGFSKRTGSEYRSKGTWKLKRIYCLGVLACDLPDCQWAGAPPTGRVDMREWNSHCRGARGTCPGNVAHIECKQTLIRVDEHVPTTWAILRHRGEHNHPWPEAKKPDLLSRETLKAEIAKNPKAGAFSLRIRKPNASQDTYNSVLDIHPSLGNADRLRYYRKLMLKELNITPDHLGGSVGDQFITDMFKWVKRGLLIISSSYLEGEEHFTFQSEWMRKRILARDIDHKVYGTGLVSDVTYRFFRNGYLLSTSMYCEELARWIPIQLTWIRGLAERYYQIHFAVLFRQFVIPDFTEAERDVLVCNIVDFSAAQREGFVAAYW…	Tribe2	no	0	0	6983	1530	no	2.05174	1121	no	FG_Ccinereus_ok_116498400|gb|EAU81295.1| predicted protein [Coprinopsis cinerea okayama7#130] #1679#136#3.00E-30#23#152#635	No hit	No hit	No hit	gi|282811034|gb|GR504061.1|GR504061 PTDH.cn773.na PTDH Puccinia triticina cDNA clone PTDH.cn773.na, mRNA sequence #815#97.8#3.00E-21#34#49#144	No hit	No hit	No hit	YES	LIAR=43	RKKKDK (1),							1		0	ND	ND	No hit	No PFAM-A	YES
Mellp_89439	MKQKKSTLARLKDHDHRYDSEEDFHQADSSDTNTSETHTSESEDEKTRAILIEPEDNSDFEDVEEADADDLDQAQSTGDSASKISLSQSQTSSISKKPTSSPELMRKKKDKSLLKTSSKTHSISTAPKKETSNAQHIKQFKIKSKKLQARLKERRKKFTTPHNPDMFKTFIDHGTIMDAQSYPLFINGSTTYVTKDTESITNWGTFGYTYTMSGGDVKGRWKTTRYKCLGVLKCTNESCKYRGSPPTGRTKISKLVQQQKPCKVPRCPGIVIHVACKDTFCRLDECVETQWGLLRHIGTHDHPWPVRTKADKISKEEFATVVKNNSKSKPMQLKTGQALAGKKPIKSVSTIHVAYRNRSRIASERRSVLKDAGIISDKKGKGVQDEFVIDMLSWAKRGL…	Tribe2	no	0	0	903	2095	no	1.80305	721	no	FG_Lbicolor_164651307|gb|EDR15547.1| predicted protein [Laccaria bicolor S238N-H82] #1528#133#1.00E-29#28#137#481	No hit	No hit	No hit	gi|282810408|gb|GR503694.1|GR503694 PTDH.cn285.na PTDH Puccinia triticina cDNA clone PTDH.cn285.na, mRNA sequence #1199#53.9#3.00E-08#27#40#144	No hit	No hit	No hit	YES	No hit	No NLS									0	ND	ND	No hit	No PFAM-A	YES
PGTT_01692	MNPTHKDLEWHSEGNSDASDNSLVMAKSIPIRLSRGKPKVTEEDQDSETATQQNPKTFFLPTMNEETFIDHGCTLDAQGYPICPNGNTVFVKLPGQTITNFGNVGFSKRTGSEYRSKGTWKLKRIYCLGVLACDLPDCQWAGAPPTGRVDMREWNSHCRGARGTCPGNVAHIECKQTLIRVDEHVPTTWAILRHRGEHNHPWPEAKKPDLLSRETLKAEIAKNPKAGAFSLRIRKPNASQDTYNSVLDIHPSLGNADQLRYYRKLMLKELNITPDHLGGSVGDQFITDMFKWVKRGLLIISSSYLEGEEHFTFQSEWMRKRILARDIDHKVYGTGLVSDVTYRFFRNGYLLSTSMYCEELARWIPIQLTWIRGLAKRYYQIHFAVLFRQFVIPDFTEAE…	Tribe2	no	0	0	1401	4251	no	2.17391	644	no	FG_Ccinereus_ok_116498400|gb|EAU81295.1| predicted protein [Coprinopsis cinerea okayama7#130] #1679#132#3.00E-29#23#140#590	No hit	No hit	No hit	gi|282810408|gb|GR503694.1|GR503694 PTDH.cn285.na PTDH Puccinia triticina cDNA clone PTDH.cn285.na, mRNA sequence #1199#101#2.00E-22#50#55#108	No hit	No hit	No hit	YES	No hit	No NLS									0	ND	ND	No hit	No PFAM-A	YES
Mellp_85876	MSSNNSEDDYAFGEHHQSDKELQQAWYDDDEIDFYQEEEDLNVEDQTVDPELSQPSPTSPPSKSKPKKQGIKGKKTFGLPLDRASFETFIDDDTTVDEQGYPILPNRNTVYVRQPGQPKLTNWGAFAFTYTTSGGGTKNNTATWRTVRFKCLGVIVCTNPDCDYLGSPPTAKDKRLEYQSETKKCQAARCDGDLRHIQCTNTLCRMDEHRGGWGIIRHSGVHLHRWPRRGKPDKLSLAKFGQKCVENPDIGPLRHKVGRAPAGQKDIVTAANIHPALSHLHQIGYYRRKLLSDAGVIPAKSAPGSGDSFILDMIHWAEQGLRMISCSFLLQDIHMTFQTQWMANQLLSRDEHDQIYSGGLLSDVTYKFFANGYLLSTSMYHDDLRRWIPIQLTWLNGLT…	Tribe2	no	0	0	3832	1305	no	2.3622	508	no	FG_Lbicolor_164651307|gb|EDR15547.1| predicted protein [Laccaria bicolor S238N-H82] #1528#101#4.00E-20#26#118#446	No hit	No hit	No hit	gi|282810408|gb|GR503694.1|GR503694 PTDH.cn285.na PTDH Puccinia triticina cDNA clone PTDH.cn285.na, mRNA sequence #1199#57#3.00E-09#34#40#117	No hit	No hit	No hit	YES	No hit	RKKKDK (105),							105		0	ND	ND	No hit	No PFAM-A	YES
PGTT_05575	MSEPRTTGDKSILPTGATDARESNNDAGVDPRPRPLFNPPSTASTPLGTNPPSPWIITPPELLFTASPHLETPDIDSEMRIKINSVRSSDSKRSQKTASATAKDMKAKKEEKEEKQKKQKKEEKEKKEDLTSMPSKKTAGATAKEAKEKKDEKEKKDEKKEKENIPWMISSSEKQTDDNRIEKSEGFEDEEVAEEEVDHLDQSDHGPDHDREEDSRSEDGHPEANIADSDDTDAVQDPQGNAKEWFLPNLEDTFETYIDHGCILDKQGYPIYPNGKTIFVRKPGKTVTNFGTVGFSKTSSSNKRGINNDWKVVCYFCLGALVVNRSLKRGKCKGNVTHKKCCRNSVAVRFDYHLPTGWGLLRHKGTHPHPWPEAKKPDPMSKDELKAEILKNPSAGALK…	Tribe2	no	0	0	3904	698	no	1.22951	1464	no	FG_Lbicolor_164651307|gb|EDR15547.1| predicted protein [Laccaria bicolor S238N-H82] #1528#126#4.00E-27#24#122#498	No hit	No hit	No hit	gi|282811034|gb|GR504061.1|GR504061 PTDH.cn773.na PTDH Puccinia triticina cDNA clone PTDH.cn773.na, mRNA sequence #815#191#3.00E-49#45#114#248	No hit	No hit	No hit	YES	No hit	No NLS									0	ND	ND	No hit	No PFAM-A	YES
Mellp_85096	MICSQPGCGFSGSPPTGRNMIAKLLAESTTCRASGCPGIQIHAACYARCRIDEDTVDKWALLRHQGQHNHPWPEAKKADPLSKDKLEEAVLNDPKRGPLGLKVGRAHLGTQPISSIVDVHESFGNADCLGYLRRLILVKHGLMTDKDDKEAGDKWYTQIKHWSKKRMKVISVSMDHEDHFTFQTKWMAEVLVLQDEDGKAYSGGLLCDVTYKFFENGYLLTTSMYNEKLQRWVPILLSWLGGLSNSHYKSHFATLFRQIQKTTLSDREKRRLVEQVVDFSQAQKSGFIEAYMEVFNVHDRNIALSKLHGCVQHFCQSVTRMAKNNKVVKVNMMGTWEKYCRELRLPDEPGHPDLETRFKELRRVFPLAKRWIDWWYAADIQAMLFPARKRIPEDDPPLL…	Tribe2	no	0.003	0	4832	1046	no	2.46637	446	no	FG_Ccinereus_ok_116498400|gb|EAU81295.1| predicted protein [Coprinopsis cinerea okayama7#130] #1679#125#2.00E-27#27#119#428	No hit	No hit	No hit	No hit	No hit	No hit	No hit	no	No hit	No NLS									0	ND	ND	No hit	No PFAM-A	YES
PGTT_04970	MQLPSPTPSAPTTATPDHHLTHWGFPLGKDQVTFIDHDCIIDTEGYPLYPNNNTIFVLQPGTEITNFGTVGFSKTTSSEISKDRRWKISRAHCLGVIVCDCKGCEYAGPTPTGQGKIEELIRMPCCPAADCTGKIYWKECRNTQTRFDHEVSTGWRLMRHQGFHDHPWPTSKKPDRLARKLLALEVAKNPKAGALQLKVGNPDKSHEPDNGIASIHGLLVNSDRLRHLRRQILCDLNLAPSKDGDGAGDRFMHDMFTWDELSQSKSTPSLFSFRHGKEHFTFQTPWMAARLLDKTNDGDNTASFYQGGFISDVTYRYFKSGYLLTTSMYCQKINRWIPVQLSWIRGLSEIYYHIHFAVLFKQFIRPEILVEEREALARNVVDFSLAQMEGFISAYLEIF…	Tribe2	no	0.001	0	1837	3675	no	2.15827	1251	no	FG_Lbicolor_164651307|gb|EDR15547.1| predicted protein [Laccaria bicolor S238N-H82] #1528#141#8.00E-32#26#148#552	No hit	No hit	No hit	gi|282811034|gb|GR504061.1|GR504061 PTDH.cn773.na PTDH Puccinia triticina cDNA clone PTDH.cn773.na, mRNA sequence #815#108#2.00E-24#33#68#204	No hit	No hit	No hit	YES	No hit	KKRKRGEGKFINDGRPPDTTDELVDGKKKKKAK (767), KRKRGEGKFINDGRPPDTTDELVDGKKKKKAK (768),							768		0	ND	ND	No hit	No PFAM-A	YES
Mellp_92070	MQKNLSALSFKDKDDNVVTEKGLPRRPNLQLPTNNKDTYRTFIDHGCEVDEEDYPTYPNGATVYVNDPERPASNFRFIAWTHTMRTETTKKKDWITRRYYCLGVMKCSEDECPFAGSPPTGKKKIAEVVDGLIPCPVSSCDGYQIHTDCNAVCRIDVELDDLGQEQWGILRHQGTHHHQWPESKKADPISKAKLKEKVLSDIKTGPLGLKVGQVHSGTEPIQTVLDIHPSFGHTDRLGYLRRDFLEKAGIMTNTRDPEAGDKWLQTMMDWSRKGLIVPSSSIAGDNAHISFQTEWMAKVLVEPDEKSDMYTGGLLSDYCEPIKRWVPVLFTWLGGLSTEHYKIHFTVLLQQIQKTNMSDKNTGMMVEQVVNFSTAQKAGFVEAYMEVFHCHDKNVALSK…	Tribe2	no	0	0	5693	1499	no	2.20994	543	no	FG_Ccinereus_ok_116498400|gb|EAU81295.1| predicted protein [Coprinopsis cinerea okayama7#130] #1679#100#1.00E-19#24#106#435	No hit	No hit	No hit	gi|282810408|gb|GR503694.1|GR503694 PTDH.cn285.na PTDH Puccinia triticina cDNA clone PTDH.cn285.na, mRNA sequence #1199#45.4#9.00E-06#35#26#74	No hit	No hit	No hit	YES	No hit	No NLS									0	ND	no	No hit	No PFAM-A	YES
Mellp_89187	MSSSNKFTQDSPNTKAGIQASQALINSKNLDKIVDIPLDCFIGEDSKLDSQGYPLYPNGNTVWIKHPDVEAPLNFGKVGFSYSSRVSWSKNKRIKSTKFKCLGVLMCSNDLCDYRGPPPTGKGKIPELMAQHPTCLAPRCSKKLAHIDCEGTHTRVDVDMVTGWSKLTHSGIHGHPWPDSKKPDLLSKAKLAQVIVNNPDTAPFLLRVGRSNAGQAPIKSVNQIHPSLGHKDRLSYLRRDILVKAGLMPAKASDGGGDKLLLDMFHWNHQGLKIISSSFMDNEEHFTFQTQWMAERLMDRDEKNDVYRGGLLSDVTYKFFENGYLLTTSMYCEDLMRWIPVQLTWLRGLKVSHYKCHFVTLLKQFFKASMTKHECEILSRQVVDFSMSQKEGFVQAYME…	Tribe2	no	0	0	2604	4011	no	2.15208	697	no	FG_Ccinereus_ok_116498400|gb|EAU81295.1| predicted protein [Coprinopsis cinerea okayama7#130] #1679#113#1.00E-23#26#111#425	No hit	No hit	No hit	gi|282810408|gb|GR503694.1|GR503694 PTDH.cn285.na PTDH Puccinia triticina cDNA clone PTDH.cn285.na, mRNA sequence #1199#45.8#9.00E-06#53#22#41	No hit	No hit	No hit	YES	No hit	KKPKALLGRPKARK (1112),							1112	#NAME?	3	ND	ND	No hit	No PFAM-A	YES
Mellp_89606	MSDPSYCSNSEGDQYSHISDSEPEIYEKDVYKDEEDEQVVYKDKDEEDEQDVCEDEEDEEVEEVEFKDEKPYLASKNLVTSPPLQSQGNKSSNSTNSTKGKPPLTSPPLQSQGKKSSISTNSTKGRKVAIKVKKTFRLPLDRPSFETFIDDNTTLDDEGYPLFPNGNTVCLRLSAKQKFTNWGTFGFTYTSSGGKSKGPGDWRTVRYSCLGVIVCKSLGCDYLGSPPTAAPKRAEWMSKPQKCPAARCTEELQYIECNDTLCRLDEHVSGWGIIRHSGIHNHRWPRRGKPDKLSLAKFAKRVVENPDVGPLRHKVGRAPAGKKEIVTASNIHAGFGNLHRTGYYRRKLLGEAGVIPEKSVPGAADNFIMDMYHWSERGLNVVSCSMKRVNMHMTFQTDW…	Tribe2	no	0	0	1192	4008	no	2.27704	527	no	FG_Lbicolor_164651307|gb|EDR15547.1| predicted protein [Laccaria bicolor S238N-H82] #1528#86.7#1.00E-15#26#122#454	No hit	No hit	No hit	gi|282810408|gb|GR503694.1|GR503694 PTDH.cn285.na PTDH Puccinia triticina cDNA clone PTDH.cn285.na, mRNA sequence #1199#61.2#2.00E-10#39#43#110	No hit	No hit	No hit	YES	yfwxc=98	No NLS	98							VYKDEEDEQV...VYKDKDEEDE...	4	ND	ND	No hit	No PFAM-A	YES
Mellp_93987	MGQSTSRSEETDDGLPLKETSEVSSERPSIQQRRSWLSSGEPSKPDSETKKESKKTKKKSRSKKSKKKVDQADTLSETVEYQSSKRPSQNVSDLESVINDLEDKDHGSKEQKPKPQKQDAKSRQPTTKPPDDASDEDVDFPITIGKGHPQLQLPTNKAAFSTFIDDDSQVDDQGYPTYPNGNTIFVLHPEEKVTNFGFVAWTHTMRTDSKHPLWRVRRFYCLGVIGCTDPNCRLAGSPPTGYKAIPALLGKFPNCPVSDCDGLRIHVPCDARCRFDEEKSTHWQLLRHQGRHNHVWPEAKKADRISKAKLKEMVINDPKTGPLGLKVGRANASKNPIQSVANIHSSFGHIDRLGYLRRDILVKNELMPDNQDPDGADRWLTKLEHWGKQGMRLVSSSLK…	Tribe2	no	0	0	4251	1490	no	1.75901	1137	no	FG_Lbicolor_164651307|gb|EDR15547.1| predicted protein [Laccaria bicolor S238N-H82] #1528#147#1.00E-33#26#169#637	No hit	No hit	No hit	gi|282811034|gb|GR504061.1|GR504061 PTDH.cn773.na PTDH Puccinia triticina cDNA clone PTDH.cn773.na, mRNA sequence #815#55.8#1.00E-08#27#46#169	No hit	No hit	No hit	YES	yfwxc=98	No NLS	98							KKES...KKT-...KKK-...SRS-...KKS-...KKK-...	6	ND	ND	No hit	No PFAM-A	YES
Mellp_91552	MSTSDMNPSQLFNFDAYYQPPEDTLSNQASPLEEYPTIPEEAPGYDEEDQLLLIVPPVAVNKDQTPETQLTIKSKKGKIGKKGKKTFALPLDRPSFTNFIDHDTTIDEEGYPKLPNGQTVFVRQPGQKFANWNTFTFTYTTSCPPKTARHPEWRTVRYHCLGVVLCGNLECKHRGSPPTAAVKLGELQKNPGICPAAMCNTTSQHIPCKDTICRVDEHLPTGWAIVRHSGVHNHPWPRRNKPDKYSLGKFAERVTNNPEMGPLQHKHVPGAGDSFPLDMIHWANMGLRMISCSYMKHKIHKTVQTQWMAAQLLARENDGGVYCGGLLSDVTYKFFANGYLMSTLMYHGTLNRWIPIQLTWLYGLSEDHYYAHFKTLMKQFKRAQLLPAERDILVRQVVD…	Tribe2	no	0	0	3818	1499	no	2.29008	524	no	FG_Lbicolor_164651307|gb|EDR15547.1| predicted protein [Laccaria bicolor S238N-H82] #1528#92.4#2.00E-17#25#104#406	No hit	No hit	No hit	gi|282810408|gb|GR503694.1|GR503694 PTDH.cn285.na PTDH Puccinia triticina cDNA clone PTDH.cn285.na, mRNA sequence #1199#54.7#1.00E-08#47#28#59	No hit	No hit	No hit	YES	No hit	No NLS									0	ND	no	No hit	No PFAM-A	YES
Mellp_86907	MKCSNTGCPFAGSPPTGHKMIEKLLNRSCEGLQVHIECSARCQFDEEKTENPWRILQHQGDHRHVWPEAKKADPMSKSQLKDMVVNDPKTGPLGLKVGRAHAGTDPIRTVVDVHPSFGNADRLGYLRRLFLVEAGLMPDSKDKDGGDRWLLQLIHWTTNGMRIVSESLKVEDIHISFQSKWMSEVLVHEENGVSYEGGLLSDVTYRFFNHGYLMTTSMYCEKIERFVPVLLTWMNGLSKDHYKSHFKTLLQQIKDTAKSDEQKNNLTEQIVDFSQAQKVGLMSAYMEVFNVDRDVALSKLHGCSQHFSQAVTRLKKNRSIVRFDLKDDWEAKCKALLKPDTPGNTLEMKFAKLFLEFPNAKKWLDWWCTADTQAMLFPGRKRMPLDDPPLSDNKSDGEK…	Tribe2	no	0.001	0	6556	1984	no	2.01613	992	no	FG_Lbicolor_164651307|gb|EDR15547.1| predicted protein [Laccaria bicolor S238N-H82] #1528#141#8.00E-32#25#134#526	No hit	No hit	No hit	gi|282811034|gb|GR504061.1|GR504061 PTDH.cn773.na PTDH Puccinia triticina cDNA clone PTDH.cn773.na, mRNA sequence #815#60.1#6.00E-10#32#30#93	No hit	No hit	No hit	YES	No hit	No NLS								EEVVEVVQEHQ...EEVPEEHQEE-...	2	ND	ND	No hit	No PFAM-A	YES
Mellp_95956	MDIPLSSFKGLYSSEDRALMLSDLSHWFPISSLSPQSTLLNEALTSKFHNRMGQQGSHPAGVYPDDEDPFEMHSVPSTMTSCPSDSKDERSLIPNRRTQDLDYIESKDILITRVANHLLQLSPTKSSVSDLITMTDTERSSTETPESPKLKKSKKKKHQQKTTESPSQHTRSKHERDRTRKHQHQANADTDTEIPPRSKKQKTKKNKAKKAKKTHVSESDHRSQSDCGSANPGQSQLQLQLPTNISSFTDFIDHGCELDEQMYPVYPNGNTVFVKAPNRPVTNFGFIGWTHTMKTDNSHKDWKILRFKCLGVILCSVSTCPLTGSPPTGRHMISELIERGCDGIQVHIPCNGRCRIDEHKPSNWRLLRHQGQHDHVWPSAKKAPPLAKQKLKEIIINDP…	Tribe2	no	0.001	0	5080	7248	no	1.9216	1301	no	FG_Ccinereus_ok_116498400|gb|EAU81295.1| predicted protein [Coprinopsis cinerea okayama7#130] #1679#145#4.00E-33#23#147#636	No hit	No hit	No hit	gi|282810408|gb|GR503694.1|GR503694 PTDH.cn285.na PTDH Puccinia triticina cDNA clone PTDH.cn285.na, mRNA sequence #1199#67.8#4.00E-12#30#49#161	No hit	No hit	No hit	YES	No hit	No NLS								KKQKT...KKNKA...KKAKK...	3	ND	ND	No hit	No PFAM-A	YES
Mellp_92641	MKSETTKKKTWTTRRYYCLGVIKCSEATCPLAASPPTGARKITEGAEGKNCPISACDGYQVHIECDAKCRVDTELDADGNEQWGLLRHQGTHQHDWPESKKADPISKEKLKERVINDTKTGPLGLKVGLAHLGNDPVHSVTDIHSSFGNADRLGYLRQMYLVEAGIMTDTRDPEAGDKWLCTFMDWERKGLKVVSSSVAGPDAHITFQTGWMAEVLVEPDKKSDTYTGGLLSNVTYRFFKIGYLLTTSKYCETIKRWVPVLFSWLNGLTAEHYKVHFKNLLQQIQKTTLSEKSKGMMVEQVVDFSLAQKVGFQDAYMEVFNCHDKDVALSKLHGCKWHFYQAITRIQKNQKIVKAKQALRHLFPLAKRWLDWWETADVQAMLFPARKRKPLDDPPLPGD…	Tribe2	no	0.014	0	6228	1175	no	2.7668	506	no	FG_Lbicolor_164651307|gb|EDR15547.1| predicted protein [Laccaria bicolor S238N-H82] #1528#102#2.00E-20#24#105#431	No hit	No hit	No hit	No hit	No hit	No hit	No hit	no	No hit	PKPTKRR (457),							457		0	2.837	YES	No hit	No PFAM-A	YES
PGTT_12746	MVGFPKTQSVNRRGKNKAWKVTRYYCLGALTCDNDSCKWVGSPPTGAGKIQEIIENGMACEGLAGNCLGNVSYTPCNDTVFRVDQHQSGWGLVRHLGTHNHPWPEAKKPDRLSQAEFAKEVQKNPKAGAFKLKDRTAYYRRKLMVDMNLTPDKLGAGVGDKFILDMFNWSDRGLLIISASFLPKAQHFTFQTPWLAERLLARDKDNKLYNGGFLSDVTYRFFENGYLLTTSMYCDELARWIPVQLSWICHLSEEYYKLHFTTFFKQFFKQSIERDGLACQVVDFSAAQANGFVQAYMEVFHEPDEQVARSITRMKRNRSVIMAHKEEPFRSACMDLLNPSTAEGPSHEQKVDLIRRQFPKVKKWLDWWTTVDVEAMLFRTRKPLPDDSPDPLPKTTNGQ…	Tribe2	no	0.003	0	1592	3925	no	1.87394	1174	no	FG_Ccinereus_ok_116498400|gb|EAU81295.1| predicted protein [Coprinopsis cinerea okayama7#130] #1679#105#4.00E-21#24#129#523	No hit	No hit	No hit	gi|282811034|gb|GR504061.1|GR504061 PTDH.cn773.na PTDH Puccinia triticina cDNA clone PTDH.cn773.na, mRNA sequence #815#112#1.00E-25#31#75#239	No hit	No hit	No hit	YES	No hit	RKRKK (692), RKRKK (692),							692		0	ND	ND	No hit	No PFAM-A	YES
Mellp_95492	MKCSEQSCPLAALPPTGANKITEDSPCPISSCDGHQTHVQCDTMCRIDVELDDHGEEQWGLLRHQGTHKHEWAEAKKADPIAKEQLKDKVLNDSKTGPLGLKVGRAHTGTEPIQSVVDLHTSFGNADRLGYLRRVFLVEAGIMTNTRDPEAGDKWLVSMMDWSRKGLIVVSSSISPEDAHISFQTGWMAELLVEPDEKSTTYTGGLLSDVTYRFFKMGYLLTTSKYCKTLKRWAPVLFTWLGGLQSEHYKIHFRNLLRQIQKTKLSDKNKAMMSEQVVDFSLAQKVGFQEAYMEVFNCQDKNVALSKLHGCEWHFLQAVTRLKKNSKIVKPQQKGTWEKKCKALLLPDGPGIDDLDTRFEELRRMFPLAKRWLEWWGTADVQAMLFPARKRMPKDYPPL…	Tribe2	no	0.122	0	2150	5019	no	2.13904	935	no	FG_Ccinereus_ok_116498400|gb|EAU81295.1| predicted protein [Coprinopsis cinerea okayama7#130] #1679#147#8.00E-34#24#135#552	No hit	No hit	No hit	gi|282811034|gb|GR504061.1|GR504061 PTDH.cn773.na PTDH Puccinia triticina cDNA clone PTDH.cn773.na, mRNA sequence #815#68.2#2.00E-12#31#40#128	No hit	No hit	No hit	YES	yfwxc=15	No NLS	15								0	ND	ND	No hit	No PFAM-A	YES
Mellp_91610	MRTETTKKSDWIVRRYYCLGVIKCSEDGCALAASPPTGPNKIAESLTSCPISTCDGLRTHIKCDAVCRFDAELDKNGKEGWGLLRHQGTHQHEWAESKKADPISKEKLKEKVLNDPKTGPLGMKVGQAHTRKDPIESVTDIHTSFGHADRLGIYLRRVFLRQAGIMTNSQDPESGDKWLQSMMDWSKKGLRVVSSSIAGEDAHISFQTGWMAEVLVEPDERSTTYTGGLLSDVTYRFFKMGYLLTTSKYCETIKRWVPVLFSWLGGLQAEHYKIHFKNLLQQIQKTKMTDKEKGMMVEQVVDLSLAQKVGFQDAYMEVFKCNDKNVALAKLHGCEWHYLQAVARLKKNSKIVKPQQKLTISSNRALGRRNELRRLFPLAKRWLEWWSCSDIQAMLFPAR…	Tribe2	no	0.003	0	8004	706	no	2.40602	665	no	FG_Lbicolor_164651307|gb|EDR15547.1| predicted protein [Laccaria bicolor S238N-H82] #1528#140#8.00E-32#25#155#602	No hit	No hit	No hit	No hit	No hit	No hit	No hit	no	yfwxc=23	KRKRSRQDPNDGRPPDTSDALLGKAKKIK (422),	23						422		0	ND	ND	No hit	No PFAM-A	YES
Mellp_84433	MKCSNSSCRFAGSPPTGYKMIEKLLNQGTVCPIDDCDGIQEHVECNAKCRFDEEYNTGWSILRHQGEHKHIWPNAKKADPLSKAKLKEIIINDPTTGPLGLKVGRAHVGTAPIRTVVDIHPSFGHIDRLGYLRRYFLVQEGLMTDSADPDGGDRWLHQLIYWTTNWMAEVLVLEDNGKSYEGGLLSDVTYRFFNHGYLLTTSMYCEKLERFVPVLLSWINGLSKAHYKVHFKTLLVQISTTSKSDKQKRRLCKQVVDFSQAQKVGFMEAYMEVFDVDRDKALSKLHGCKQHFSQAITRIKNNRNIVRFDLKDIWVEKCMALLEPNTPGNTLDDKFAKLYFTFPNAKRWLDWWCIADTQSMLFPGRKRMPLDDPPLNADESEEDEPEPQRRKGSNNRPEL…	Tribe2	no	0	0	5597	17742	YES	2.09372	1003	no	FG_Lbicolor_164651307|gb|EDR15547.1| predicted protein [Laccaria bicolor S238N-H82] #1528#124#1.00E-26#24#138#572	No hit	No hit	No hit	gi|282811034|gb|GR504061.1|GR504061 PTDH.cn773.na PTDH Puccinia triticina cDNA clone PTDH.cn773.na, mRNA sequence #815#57.4#4.00E-09#24#57#236	No hit	No hit	No hit	YES	No hit	No NLS									0	ND	ND	No hit	No PFAM-A	YES
Mellp_84900	MQELTKEVVRNPKAGPLVLKVGQAGAGQTITLPVVEIHPVFGSGGRLAYLRQKVLVEKGLMPKKESRGGGDRFVLDLIHWARSLLRTNMHITFQSEWMAEQLLLWDPSGHAYSGGLLSDVTYRFFRNGYLLSTSMYSNVMHCWIPIQLTWMWGLDITHYQAHFTTLIQQIKSAKLTFHEQELLVQQVVDFSSAQKKGFMAAYMDVFNKLDPSKALSKLKGCHEHYRQSITQIKKNCNVVNTSHLDGARFT	Tribe2	no	0.002	0	393	1485	no	1.2	250	no	FG_Ccinereus_ok_116498400|gb|EAU81295.1| predicted protein [Coprinopsis cinerea okayama7#130] #1679#81.6#1.00E-14#29#66#226	No hit	No hit	No hit	No hit	No hit	No hit	No hit	no	yfwxc=15	No NLS	15								0	ND	no	No hit	No PFAM-A	YES
PGTT_05278	MSDGSSDDKGLSQPNKPEDSDYHDCTLDDDGYPLYPNRQTIFVKTPDMTVRNFGFVGFTKTSNVEWRADKTWKMTRFSCLGALICTEPGCQWVGSPPTAKNAIKEYLETNPKCPGAAGKCPGIVGHQACNNTMARFDENKVTNWAILRHHGFHHHPWPSPKKPDPLSKLKLKNEIMKNPSAGAFKLKLGKPTAPLNPFESVTKIHEAFVNSDRVRYHRRLMLTELGINPGKGGAGLGDKFLLDMFQWNHVGLLIISSSFKPGMEHFTFQTKWMAERLVTRDHNNEVYSGGLLSDVTYRLFETGYLLSTSMFCEETARWIPVQLSWIRGLSAEYYEREGFISAYMKVFRVTDRQQALSKLKGCHEHFRAQVTRVKQNRAVVPAEQETVIVLQAQFQKLCL…	Tribe2	no	0	0	3175	937	no	1.87933	1011	no	FG_Lbicolor_164651307|gb|EDR15547.1| predicted protein [Laccaria bicolor S238N-H82] #1528#125#3.00E-27#26#142#537	No hit	No hit	No hit	gi|282811034|gb|GR504061.1|GR504061 PTDH.cn773.na PTDH Puccinia triticina cDNA clone PTDH.cn773.na, mRNA sequence #815#92.8#9.00E-20#31#69#217	No hit	No hit	gi|111035037|gb|ABH03483.1| AVRa10 [Blumeria graminis f. sp. hordei]	YES	No hit	DKQKRR (244),							244		0	ND	ND	No hit	No PFAM-A	YES
PGTT_08832	MSDAGDEEQSSLVTSPKDTDSEPIKGKKIFFAPTGNEETFIDHDCTLDDKGYPLYPNRRTIFVKTPEMTIQNFGSVGFPKTSNVKWRADKSWKMNRIFCLGAMLCSEPGCQWVGSPPTGKNAIADYLASDPKCPGAARKCPGKVAHQACKNTITRPKEAGSLIKAQAEKGSNEESICWGLQAQTRWHLFQLGKPTTPLNPFESVTKIHEAFVNSDRLRYHRRRILTDLGINPEKGGTGLGDKFLHDMFQWNHVGLLIISSSFKPGIEHFTFQTKWMGEQLIRRDHNNKVYSGGLLSDVTYRLFETGYLLSTSMFCEQTARWIPVQLSWIRGLSAECYEVHFATLFEQFYRPSFTVSNRETLVRQVVDFSLAQREGFIAAYMKVFGVTDRQQALAKLKGC…	Tribe2	no	0	0	406	387	no	1.78218	1010	no	FG_Lbicolor_164651307|gb|EDR15547.1| predicted protein [Laccaria bicolor S238N-H82] #1528#120#1.00E-25#27#121#440	No hit	No hit	No hit	gi|282811034|gb|GR504061.1|GR504061 PTDH.cn773.na PTDH Puccinia triticina cDNA clone PTDH.cn773.na, mRNA sequence #815#102#2.00E-22#34#59#169	No hit	No hit	No hit	YES	No hit	No NLS									0	ND	ND	No hit	No PFAM-A	YES
PGTT_07883	MQLPSPTPSAPTTATPDHHLTHWGFPLGKDQVTFIDHDCIIDTEGYPLYPNNNTIFVLQPGTEITNFGTVGFSKTTSSEISKDRRWKISRAHCLGGCEYAGPTPTGQEKIEELIRTPCCPAADCTGKIYWKECRNTQTRFDHEVSTGWRLMRHQGFHDHPWPTSKKPDRLARKLLALEVAKNPKAGALQLKVGNPEKSHEPDNGIASIHGSLILRDLNLAPSKDGDGAGDRFMHDMFTWDELSQSKSSPSLLSAVSTNPQKYLRKTWLGSHFNFYQGGFISDVTYRYFKSGYLLTTSMYCQKINRWIPVQLSWIRGLSEIYYHIHFAVLFKQFIRPEILVEEREALARNVVDFSLAQMEGFISAYLEIFGGTDRVTARNKLKGCKQHFRASVTRIKRNW…	Tribe2	no	0.001	0	189	1050	no	2.06897	725	no	FG_Lbicolor_164651307|gb|EDR15547.1| predicted protein [Laccaria bicolor S238N-H82] #1528#126#2.00E-27#26#151#580	No hit	No hit	No hit	gi|282810408|gb|GR503694.1|GR503694 PTDH.cn285.na PTDH Puccinia triticina cDNA clone PTDH.cn285.na, mRNA sequence #1199#65.9#9.00E-12#60#28#46	No hit	No hit	No hit	YES	yfwxc=76	No NLS	76								0	ND	ND	No hit	No PFAM-A	YES
Mellp_85854	MGHSASHYDGAFGNEETSERSSSPGFTLCKPDAQYSWKEDTISSQNHPCKEELPYSFDSTFVNCRYVASSSSTVSPTSTSVSSCAITASPSKYSAASQITSSPVPGSPKDHDDTLANLPRRPNLQLPTNKNIYKTFIDHGCDLDEEDYPTYPNETTKKKDWITRRYYCLGVIKCTNSNCPLAGSPPTSGKKLAEISEGVKNCPISTCDGYQQHVKCDAKCRIDTKLDAQEKEGWALLRHQGTHYHEWPEAKKANPISKDKLKERVINDTKTGPIGLKVGQAHCLCTMMDWSRKGLIVVSSSISGADAHISFQTPWMAEVLVEPDDRSDTYTGGLLSDITYRFFKMGYLLTTSKYCETIKRWVPVLFTWLGGLEALHYKIHFKNLLQQIQKTNMSEKSKN…	Tribe2	no	0	0	ND	2792	no	3.25497	553	no	FG_Ccinereus_ok_116498400|gb|EAU81295.1| predicted protein [Coprinopsis cinerea okayama7#130] #1679#94.7#4.00E-18#23#100#425	No hit	No hit	No hit	gi|282810408|gb|GR503694.1|GR503694 PTDH.cn285.na PTDH Puccinia triticina cDNA clone PTDH.cn285.na, mRNA sequence #1199#41.6#1.00E-04#30#39#127	No hit	No hit	No hit	YES	No hit	No NLS									0	ND	ND	No hit	No PFAM-A	YES
Mellp_90087	MSPSSTMVASLMNKAFPFIPMDKPYLSSSLKIKSPIFAISDGLIPCEPSHPLMRSGSYDAPPPTNPKKLAETVDKPCSISGCDGYQVHIECHARCRVDTEVDPDDPESTATWSILRHQGIHQHAWPDSKKADPLSKDKLKERILREPKKGPLALKVGHAHTGTEPIDNGLMNDKKDPEGGDKWLLSIIHWARQGMRIVSVSLMPEDTHLSLQTEWMAEVLVYQDKKKPEPYTGGLLSDVTYRFFENGYLLTTSMYNDRIERWVPVLLTWLHELSSSHYKSHFITLLRQIQRSSLSEKDKGLLCEQVVDFSQAQKVGFIDAYMEVFNVYDRNIALSKLHGCEQHFAQSITRMKKNSSIVKPHLQGLWVSKCKALLLPDEPGKDLDSRFDELSRLFPNAKR…	Tribe2	no	0.044	0	3299	ND	no	1.87377	1014	no	FG_Lbicolor_164651307|gb|EDR15547.1| predicted protein [Laccaria bicolor S238N-H82] #1528#144#7.00E-33#25#129#501	No hit	No hit	No hit	gi|282811034|gb|GR504061.1|GR504061 PTDH.cn773.na PTDH Puccinia triticina cDNA clone PTDH.cn773.na, mRNA sequence #815#57#6.00E-09#25#41#159	No hit	No hit	No hit	YES	No hit	No NLS								AEEKRKCA...-AEKRKAA...	2	ND	ND	No hit	No PFAM-A	YES
PGTT_04022	MSISTFPLCSHFLTATMAQVRLKSRGTTLPDETPAGNDPNDDTAKSDDSEYFDPHNSKGDDPNDADDPNDADNPNIASGEDELSAAKKKSNPKKWFLPDMNEKYTTYIDHGCILDKQGYPLYPNGNTTFLRLPEDDITNFGMVGYSRTSSSNRRGRNNCWKVTRYFCLGAMTCDNPDCNWAGAPSTNKQKLEELNQKKMPMKCPGFSGNCLGNVSHSKCNLAQVRFDEHASGWGLLRHSGDHSHPWPEAKKPDPLSQLELAREIQKNPQAGAFKLKLRKGVDPNAPSQSVVTIHPAYGHKDRTAYHRRKMLVASGLKPDELGGGIGDKFILDMFAWAAQGLLVILSSFLPNSEHFTFQTPWMADRLLARDKNNALYSGGFLSDVTYRSFANGYLLTTSM…	Tribe2	no	0.854	18	3900	374	no	2.24551	668	no	FG_Ccinereus_ok_116498400|gb|EAU81295.1| predicted protein [Coprinopsis cinerea okayama7#130] #1679#91.7#4.00E-17#26#84#320	No hit	No hit	No hit	gi|282810408|gb|GR503694.1|GR503694 PTDH.cn285.na PTDH Puccinia triticina cDNA clone PTDH.cn285.na, mRNA sequence #1199#76.3#6.00E-15#32#52#159	No hit	No hit	No hit	YES	No hit	No NLS									0	ND	ND	No hit	No PFAM-A	YES
Mellp_90430	MKQKKSTLARLKDHDHRYDSEEDFHQADSSDTNTSETHTSKSEDEKTRAILIEPEDNSDFEDVEEADADDLDQAQSTGDSASKISLSQSQTSSISKKPTSSPELMRKKKDKSLLKTSSKTHSISTAPKKETSNAQHIKQFKIKSKKLQARLKERRKKFTTPHNPDMFKTFIDHGTIMDAQSYPLFINGSTTYVTKDTESITNWGTFGYTYTMSGGDVKGRWKTTRYKCLGVLKCTNESCKYRGSPPTGRTKISKLVQQQKPCKVPRCPGIVIHVACKDTFCRLDECVETQWGLLRHIRTHDHPWPVRTKADKISKEEFATVVKNNSKSKPMQLKTGQALAGKKPIKSVSTIHVAYRNRSRIASERRSVLKDAGIISDKKGKGVQDEFVIDMLSWANGGL…	Tribe2	no	0	0	8847	1550	no	1.86125	591	no	FG_Lbicolor_164651307|gb|EDR15547.1| predicted protein [Laccaria bicolor S238N-H82] #1528#122#2.00E-26#28#123#437	No hit	No hit	No hit	gi|282810408|gb|GR503694.1|GR503694 PTDH.cn285.na PTDH Puccinia triticina cDNA clone PTDH.cn285.na, mRNA sequence #1199#53.9#3.00E-08#27#40#144	No hit	No hit	No hit	YES	No hit	No NLS									0	ND	ND	No hit	No PFAM-A	YES
PGTT_10698	MSDSTSFHEELSQQSNSPEDPALEPPIKGQKIFFAPSGNEKTFIDHDCKLDGDGYPLYPNRKTIFVKTPDMIVHNWGFVGFPKTSNVEWRADRTWKMIRMFCLGAFICNQPGCQWVGSPPTAKDAIAEYLQTSPPPHPIRDPKCPGAAGKCPGKVGHLACKNTITRIDENTITKWGILRHHGTHNHPWPAPKKPDPLAKLKLKKEIMKNPTAGAFKLKLGKPTAPLNPFESVTQIHEAFVNMDRLRYHRRLVLTELGVNPEKGGAGLGDKFLHDMFQWNHMGLLIISSSFKPGIEHFTFQTKWMGERLVTRDHNNEVYSGGLLSDVTYRLFETGYLLSTSMFCEETARWIPVQLSWIRGLSAEYYQAHFATLFEQFDRPSFTTADRETLVRQVVDFSLA…	Tribe2	no	0	0	1323	521	no	1.74564	1203	no	FG_Lbicolor_164651307|gb|EDR15547.1| predicted protein [Laccaria bicolor S238N-H82] #1528#94.4#1.00E-17#24#132#540	No hit	No hit	No hit	gi|282811034|gb|GR504061.1|GR504061 PTDH.cn773.na PTDH Puccinia triticina cDNA clone PTDH.cn773.na, mRNA sequence #815#94#5.00E-20#40#49#121	No hit	No hit	No hit	YES	No hit	No NLS									0	ND	ND	No hit	No PFAM-A	YES
PGTT_13763	MPEASHEEQSSLVTSPKDTDSEPIKGKKIFFASTGNEETFIDHDCTLNDKGYPLYPNRRTIFVKTPEMTIQNFGSVGFPKTSNVEWDPKCPGAARKCPGKVAHQACKNTITWFDENQQTKWAILRHHGTHNHPWPAPKKPDPLSKLKLKREVMKNPSAGAFKLKVCYLTFWPCSDFYPQYLSQLHLFQFGKPTAPLNPFESVTKIHKAFVNSDRLRYHRRHILTDLGINPEKGGAGLGDKFLHDMFQWNHVGLLIISSSFKPGVKHFTFQTKWMGEQLIRRNHNNKVYSGGLLLDVTYRLFETGYLLSTSMFCEQTARWIPVQLSWIQGLSAEYYEVHFATLFEQFYCPSFTVSDRETLVWQVVDFSLAQREGFIAAYMKVFGVTNHQQALAKLKGCHE…	Tribe2	no	0	0	1619	1351	no	1.69935	765	no	FG_Ccinereus_ok_116502433|gb|EAU85328.1| predicted protein [Coprinopsis cinerea okayama7#130] #1336#106#2.00E-21#23#142#599	No hit	No hit	No hit	gi|282810408|gb|GR503694.1|GR503694 PTDH.cn285.na PTDH Puccinia triticina cDNA clone PTDH.cn285.na, mRNA sequence #1199#71.2#2.00E-13#53#35#66	No hit	No hit	No hit	YES	No hit	RKKKDK (105),							105		0	ND	ND	No hit	No PFAM-A	YES
Mellp_88447	MSSNSEDMYDFEDDLDSEAGYSENSKQALFNDEPQEPAFYYDESQEGIDVDLYDKEDHYEKQNDAIFDDQEEFNVDPYDKEDYDMIVPHDHSEETTTSPPSKNQSKKKGIKGKKTFALPHDHAAFETFIDEGTTIDDEGYPILPNGNTVYVRQPDQPKITNWGTFAFTYTTAGGGTKGNTATWRTVRFTCLGVIECTNPDCDFLGSPPTAKDKRDEYHEKSVKLLGVMVILNTSNVRTLYVAWTSIVTAGGSFDTLASTIINGLEEGSQINCLRQSLAKDVGRAPAGQKEIVMVSNIHHGFSNLHRLGYYRRKLLEKAGVIPAKSAPGTGDSFIMDMIHWAEQEQLLTRDENKEIYSGGLLSDATYNFFASGYLLSTSMYHDDLRRWIPIQLTWLNGLT…	Tribe2	no	0	0	ND	1419	no	1.29032	620	no	FG_Lbicolor_164651307|gb|EDR15547.1| predicted protein [Laccaria bicolor S238N-H82] #1528#127#9.00E-28#25#159#613	No hit	No hit	No hit	gi|282810408|gb|GR503694.1|GR503694 PTDH.cn285.na PTDH Puccinia triticina cDNA clone PTDH.cn285.na, mRNA sequence #1199#64.3#2.00E-11#55#33#60	No hit	No hit	No hit	YES	yfwxc=105	No NLS	105								0	ND	no	No hit	No PFAM-A	YES
PGTT_10073	MYSEESQSDYDHQVSQTDSEESISSESEPSPPAKVVVPIRLSRGKPKPTEKSAAAEDNIDIDRPKMKKFFLPTGNEVTFIDHNNTLDSEGYPLLPNGNTVFVKPPGVEITNWGEVGFTKKVGTEFRSNGLWKLRRIMCLGVLRCDRDGCRWTGSPPTGTQEMSIWLQKHPRCRARGRKCPGNATHVPCGNTITRFDTNTATGWSILRHYGIHHHPWPEAKKPDPLAKKKLKAEIAKNPKEGALALKIGKPSAPKDPFDSVLNIHPSLAHADRLRYHRRLMLTDLGIVPGKKGAAMDNKFLTDMFQWNNQGLVSDVTYRFFLNGYLLSTSMYCEELGRWVPPEFTPEERDILVRNIVDFSAARREGFVAAYWEVFGICDKKIVLGKLQGCHEHYRAQVTR…	Tribe2	no	0	0	1095	7396	no	1.62162	1110	no	FG_Lbicolor_164651307|gb|EDR15547.1| predicted protein [Laccaria bicolor S238N-H82] #1528#101#8.00E-20#24#164#668	No hit	No hit	No hit	gi|282810408|gb|GR503694.1|GR503694 PTDH.cn285.na PTDH Puccinia triticina cDNA clone PTDH.cn285.na, mRNA sequence #1199#131#2.00E-31#55#75#134	No hit	No hit	No hit	YES	No hit	No NLS									0	ND	ND	No hit	No PFAM-A	YES
Mellp_95666	MNNSLRANCSELVRHVACEDTICRLDEHIPSGWGIIRHSGDHTHAWPRRNKPDKYSMKRFAERVTNNPSMGPLQHKLHKTHLKFLTIPGWSSPCRNTGYHIVIWDSSVVGKPAPYCLLPTQDTGRCRGYPREEDTRCRGQFPFGDDSLGKDIHMTFQTQWMADQLLTREIDGGVYRGGLLSDVTYKFFANGYLMTTSMYHSTLRRWIPIQLTWLYGLSEEHYFAHFNTLMKQIKKAQLLPEERDTLVRQVVDFSAAQKNGFIRAYMKVFDCTDRKEALGKLKGCQEHFRQQVTRLKKNHKIVPLHLQEDWVRLTECLLHKDVPGKDTYEQNVQTLRRLFPAAKRWLDWWQASDIEAMLFRSRRKQIDDDGLCDDLPDTTNAQESMHRVYYMIAESNCTI…	Tribe2	no	0	0	3967	ND	no	2.33503	985	no	FG_Lbicolor_164651307|gb|EDR15547.1| predicted protein [Laccaria bicolor S238N-H82] #1528#141#6.00E-32#30#107#350	No hit	No hit	No hit	gi|282811034|gb|GR504061.1|GR504061 PTDH.cn773.na PTDH Puccinia triticina cDNA clone PTDH.cn773.na, mRNA sequence #815#67.8#3.00E-12#26#62#232	No hit	No hit	No hit	YES	No hit	No NLS								KKEAKP...KKKAH-...KKKSK-...	3	ND	ND	No hit	No PFAM-A	YES
Mellp_88787	MSKSQLKDMVVNDPKTGPLGLKVGRAHAGTDPIRTVVDVHPSFGNAERLGYLRRLFLVEAGLMPDSKDKDGGDRWLLQLIHWTTNGMRIVSESLKVEDIHISFQSKWMSEVLVHEENGVSYEGGLLSDVTYRFFNHGYLMTTSMYCEKIERFVPVLLTWMNGLSKDHYKSHFKTLLQQIKDTAKSDEQKNNLTEQIVDFSQAQKVGFMSAYMEVFNVDRDVALSKLHGCSQYFSQAVTCLKKNRSIVRFDLKDDWEAKCKALLKPDTPGNTLEMKFAKLFLEFLNAKKWLDWWCTADTQAMLFPGRKRMPLDDPPLSDDESDGEKLLTVKEIKKKLHSTTNGQESMHRVYYLLS	Tribe2	no	0	0	5199	1455	no	1.41243	354	no	FG_Ccinereus_ok_116498400|gb|EAU81295.1| predicted protein [Coprinopsis cinerea okayama7#130] #1679#101#2.00E-20#24#85#342	No hit	No hit	No hit	No hit	No hit	No hit	No hit	no	No hit	No NLS									0	ND	no	No hit	No PFAM-A	YES
PGTT_18126	MTPASIPVLCRCSTLRLPLPLPLARNPPSPWIITPPELLFTASPHLETPRFRQRNEDKDQFTKENLPWILSTKKQTVNNTIEKSEGFEDEEVAEEEVDHLDQSDHEPEEDSQSEDGHPGANIGDSDDTDAVRDPQANAKEWFLPNLEDTFETYIDHRCILDKQGYPIYPNRKTIFVRKPGETVTNFGTVGFSKTSSSNKRGINNDWKVVCYFCLGALTGKRTDPAAGANSVTEIHPAYINKDRLAYYRRKMLVELNLVPDKLGGGIGDKFVLDMFAWAARGLLITSASFLPQNEHFTFQTQWMADRLLARDENNQVYSGGLISDVTYRYFETGYLLSTSMYCEDLHRWIPIQLTWIRGLSEEYYKLHFTTLFRQFQAAPVTPAERDTLVRQVVDFSSAQ…	Tribe2	no	0.195	24	3950	ND	no	1.88053	904	no	FG_Lbicolor_164651307|gb|EDR15547.1| predicted protein [Laccaria bicolor S238N-H82] #1528#126#2.00E-27#25#105#412	No hit	No hit	No hit	gi|282810408|gb|GR503694.1|GR503694 PTDH.cn285.na PTDH Puccinia triticina cDNA clone PTDH.cn285.na, mRNA sequence #1199#68.2#2.00E-12#34#42#121	No hit	No hit	No hit	YES	No hit	No NLS									0	ND	ND	No hit	No PFAM-A	YES
PGTT_17920	MKNPKAGAFKLKIGQPNGSEDPGQSVSKIHPSLMNSDRLRYYRKLVLTEMGYVPERHGAGVGDKFITDMFHWTERGLKIISCSFLENKEHFTFQTNKMHDRLLARGKDREVYQGGLLSDVTYRFFENGCLLTTPIFCEQLTRWIPVQLSWIRGLSENYYQIHFTILFRQFMIPSLLPSKRETLARQVVDFSMAQKEGFVGAFMEVFGKADWTRALRNLKGCHEHFQAQITRIRRNRTIVSVEQEANFERMCSALLERSQPGGTSHEEKIDKLRRRFPKAKRWLDWWTATDVEAMLFPSRRAMLDDYPEGEDNLPDTKNAQESMHRLYYMISSGKKSMLLGMVELFAFVKVLEEDFDAVMRGVSIEYGSQTKGQTNVAQSMGWPKLKKRKRHTHANDGRA…	Tribe2	no	0	0	3606	7398	no	1.83575	1035	no	FG_Lbicolor_164651307|gb|EDR15547.1| predicted protein [Laccaria bicolor S238N-H82] #1528#129#4.00E-28#27#122#442	No hit	No hit	No hit	gi|282811034|gb|GR504061.1|GR504061 PTDH.cn773.na PTDH Puccinia triticina cDNA clone PTDH.cn773.na, mRNA sequence #815#88.2#2.00E-18#30#51#165	No hit	No hit	No hit	YES	gifyalstr=50	No NLS		50	50						0	ND	ND	No hit	No PFAM-A	YES
Mellp_90575	MDDKNDKEGGDRWYTQIKHWSRKGMKIVSVAMDDDDHFTFQTKWMADMLVLKQEDGEAYSGGLLSDVTYKFFLNGYLLTTSMYNEKLQRWIPILLSWLGGLSTLHYKTHFATLFKQIQKTDLSDREKRRLVEQVVDFSAAQKNGFIDAYMEVFKVHDRKIAFSKLHGCEQHYQQAVTRISKNHKIVKVNMVGTWKTLCRELLLPDEPGRPNLEQRFKDLRRLFPLAKKWIDWWYAADVQAMLFQARKRIPEDDPPLPEEESDDEDQAQPRRRADLPKTTNAQESLHRVYYMLCDGKCGIIAGMIQLFAFVLSLERDYEARCKGISVTYSSSNQNWQDIVASLGMAKPTKRRYVANDGRAPDTTKELLDGADPKSGKPSKKKGPGRPQGSLNINRSALTT…	Tribe2	no	0	0	4244	1033	no	1.58898	944	no	FG_Lbicolor_164651307|gb|EDR15547.1| predicted protein [Laccaria bicolor S238N-H82] #1528#113#2.00E-23#25#95#368	No hit	No hit	No hit	gi|282811034|gb|GR504061.1|GR504061 PTDH.cn773.na PTDH Puccinia triticina cDNA clone PTDH.cn773.na, mRNA sequence #815#58.9#1.00E-09#24#57#234	No hit	No hit	No hit	YES	No hit	AKKRKRG (582), KKRKRGEGKFINDGRPPDTTDELVDGKKKKKAK (583), KRKRGEGKFINDGRPPDTTDELVDGKKKKKAK (584),							584	KLKI--...KLAIP-...KLN-PS...	7	ND	ND	No hit	No PFAM-A	YES
Mellp_86273	MDGPWKTIWYACLGVLRCDNNFCAYTAPPPTAKGKAAEYIKDGTHIWTQSPVTVCQIDIQKDTGWGVLCHSGFHAHPWPALKKADPLAMLDLPQEVVKNPNAGPLVLKVGQAGAGQTITPPVVDIHPAFANGGRLAYLRQKVLVKKGLIPEKESKGGGDRLIMDLMHWGKTSMYSKILHLWIPIQLTWMWGLEEAHYKAHFSTLLAQINAADLTYHKRDLLVQQFGQIARLFPKAKPWIDWWNTADIHSMLFCARDCLPMDNPPLPEGEDPHDYPDTTNGQESMHCQYYILTDFNSVLQGISVKYGNSWESVVETMGWSKERTRRRPKVNNGCPPDTTEALIRPKKVGRPTGSRNVNWDSHSSYQSYLASTGPGIEGKVGKLITLWSTEGLFSNNLRCC…	Tribe2	no	0.118	0	7115	6446	no	2.56822	623	no	FG_Ccinereus_ok_116508080|gb|EAU90975.1| predicted protein [Coprinopsis cinerea okayama7#130] #1781#56.2#2.00E-06#22#66#288	No hit	No hit	No hit	gi|282811034|gb|GR504061.1|GR504061 PTDH.cn773.na PTDH Puccinia triticina cDNA clone PTDH.cn773.na, mRNA sequence #815#48.9#9.00E-07#31#29#93	No hit	No hit	No hit	YES	LIAR=102	DKLRRR (269),							269		0	ND	no	No hit	No PFAM-A	YES
PGTT_16476	MNSTNYTNGYNPSDDYLSESSESEEFETPVNLKSTRLSRGKPKSTDETAVIPWLEQNNKVFFLPTMNEETFIDHGCTLDAEGYPLLPNGNTIFVKPSGTKITNFGNAGFAKQTGSEYWSKGIWKLTRIYCLGTLACDLPECRWAGAPPTGRGDMTEYLQRLGRKVSWERLTPCMQEHSHPSGRARCDRMGCLEAQRGIHGHPWPEAKKPDKLAKEALKNEILKNPKAGALSLKVGEPIAPRDPFDSVMTIHPALRNADRLRYYRKLMLREMNTTPKKLGAGVGDKFINNMFMWSKRGLQITLALFLDGFEHFTFQTEWMSKQLLARNLDNQVYSGGLVSDVTYRFFENGYLLSTSIYYRTHFAILFRQFVKPKITAVERDILVRNVVDFSLAQREGFIE…	Tribe2	no	0	0	686	2712	no	1.80832	1106	no	FG_Ccinereus_ok_116498400|gb|EAU81295.1| predicted protein [Coprinopsis cinerea okayama7#130] #1679#82.4#5.00E-14#21#130#605	No hit	No hit	No hit	gi|282810408|gb|GR503694.1|GR503694 PTDH.cn285.na PTDH Puccinia triticina cDNA clone PTDH.cn285.na, mRNA sequence #1199#104#3.00E-23#49#59#119	No hit	No hit	No hit	YES	No hit	No NLS									0	ND	ND	No hit	No PFAM-A	YES
Mellp_90037	MCHWAEHGMLERSSSFKPRNAHMTFQTEWMTRQLLSRDEDNNVHSGGLLSNVTYKFFANGHLLSTSMYNKDLRRWIPILFTWLRSLTEEHYSAHFETLMSQIKAADMTAAERDTLVRQVVDFSAAQKNGFIMAYMEVFQETDRAVALDKLKGCEEHFRAQVTRVKRNRNIIPADNEFEKAARGLMKPDKPGGLNCDEKIAQMRKNFPKAKRWLEWWTAANIKAMIFKARPKRIDYDGLCTNMPATTNAQESLHRVYYMITPISEGNCTIAIGLIQLYALALSLERDHKDRLRGVPIGYGEENKSYKKVAQILGWSKEPRNFRETKSDGRPPDTTLALLGPLKKLGRPKGSTNIDRNPVTTYPGFSSSTAIGRQNQCWLNSMTECLYAVHTAVWYSRETG…	Tribe2	no	0	0	16234	987	YES	1.68675	415	no	FG_Lbicolor_164651307|gb|EDR15547.1| predicted protein [Laccaria bicolor S238N-H82] #1528#113#6.00E-24#28#96#342	No hit	No hit	No hit	No hit	No hit	No hit	No hit	no	yfwxc=9	No NLS	9								0	ND	no	No hit	No PFAM-A	YES
Mellp_84704	MKVGRAHLGTHPIASVTDLHSSFGHTDRLGYLRREILCKHGLMDDKNDREGKDKWYTQIKYWSKKGMKMVSISMDDDDHFTFQTTWMADMLVLKEEDGEAYSGGLLSDVTYKFFLNGYLLTTSMFNEKLQRWVPILLSWLGDREKRRLVEQVVDFSAAQKNGFIDAYMEVFNVHDRKIAFLKLHGCEQHYQQAVTRISKNHKIVKVNMVATWKTKCRELLLPDEPGREDLETRFKELRRLFPLAKRWIDWWHAADVQAMLFPARKRIPEDDPPLPEEDSSEDETGNRDKRRRRPELPKTTNAQESLHRVYYMLCDGKCSIIEGMIQLFAFVSCLERDYQARLKGIPVTYGSSKETWQEVVTSLGMAKPTKRRFVANDGRAPDTTKELLDYDKSKGKKAS…	Tribe2	no	0.024	0	2335	752	no	1.47992	946	no	FG_Lbicolor_164651307|gb|EDR15547.1| predicted protein [Laccaria bicolor S238N-H82] #1528#104#1.00E-20#24#114#465	No hit	No hit	No hit	gi|282811034|gb|GR504061.1|GR504061 PTDH.cn773.na PTDH Puccinia triticina cDNA clone PTDH.cn773.na, mRNA sequence #815#55.1#2.00E-08#29#27#93	No hit	No hit	No hit	YES	No hit	No NLS								--KRKAPAAK...SNVDNASAAA...--KRKASAE-...--KRRATAE-...--KRKAAAAE...--GRKAAAEK...	6	ND	ND	No hit	No PFAM-A	YES
Mellp_95897	MDHEDHFTFQTKWMAEFLVLQDEDSEAYSGGLLSDVTYKFFENGYLLTTSMYNEKLQRWVPILLSWLGGLSNDHYKAHFATLFRQIQKTTLSDREKRRLVEQVVDFSQAQKSGFIEAYMEVFNVHDRNIALSKLHGCVQHFRQSVTRMAKHNKVVKVNMVGTWEKYCRELRLPDEPGRPDLETRFKELRQVFPLAKRWIDWWYAADIQAMLFPARKRIPKDDPPLLGSDDNDDDGGRDRPCRRPELPSTTNAQESLHRVYYMLWESAVSLVA	Tribe2	no	0	27	15262	1326	YES	1.10294	272	no	FG_Ccinereus_ok_116508080|gb|EAU90975.1| predicted protein [Coprinopsis cinerea okayama7#130] #1781#94.4#2.00E-18#28#68#241	No hit	No hit	No hit	No hit	No hit	No hit	No hit	no	No hit	No NLS									0	ND	ND	No hit	No PFAM-A	YES
Mellp_85866	MTCSNPDCELQATPATNPKKLAKSVDSPCTISGCDGHQIHIGCHARCRIDQEVDEKDPDSTATWSLLRHQGIHHHPWPDSKKADPISKEKLKDRIIQDPKTGPTSLKNVCGTGYLRRDILITNGLMSDKNDPEGADKWLLAIVHWARACEWYKKKPKPYTGGLLSDVTYQFFENGYLLTTSMYNDKIERWVPVLQTWLHKLSRSHYKAHFVTLLRQIQQSSLSEKDKGLLCEQVVDFSQAQKVGFIDAYMEVFNVYDCVYDCNIALLKLHGCEQHFLQAINRIKKNSSIVKPHLKGLWVTKSAKRWIAWWQTADTQAMLFPAWKQMDLDDPPLDREEVESDPKGKCGKKNKKNKPQRRAELPSTTNAQESMHCVYYMLWANVQ	Tribe2	no	0	0	1333	1330	no	3.65535	383	no	FG_Ccinereus_ok_116502433|gb|EAU85328.1| predicted protein [Coprinopsis cinerea okayama7#130] #1336#87#5.00E-16#25#71#281	No hit	No hit	No hit	No hit	No hit	No hit	No hit	no	gifyalstr=30	RKAAAEKRMRLKKL (929),		30	30				929		0	ND	no	No hit	No PFAM-A	YES
PGTT_17865	MSEPRTTGNELILPTGATNARESNVDAGVNPHPRPLFNPPSTASTPLGTNPPSPWIITPPELLFTSSPHLETPDFDSEMRIKINSARSSDLKQSQKTTSATAKDQTNDNTIEKRKVFEDKEVAKEEVNLINQSDHETEEDIQSKDGHPEANNADSDDTDAMLDPQGNAKEWFLPNLEDTFGTYINHGCILDKQGYPIYPNGKTVFVRKPGKTVTNFGTVGFSKTSSSNKRGINNDWKVVRYFCLGALKLEEGKTKCPGKSGKCNGNVTHKKCCQNSVAVRFDYHLPTGWGLLRHKGKHPHPWPEAEKPDPMSKDERGLLITSASFFPQNEHFTFQTQWMADRLLARDENNQVYSGGLISNVTYRYFETGYLLSTSMYCEDLHRWIPIQLTWIRGLSEEY…	Tribe2	no	0.003	0	2900	1665	no	2.06718	1161	no	FG_Lbicolor_164651307|gb|EDR15547.1| predicted protein [Laccaria bicolor S238N-H82] #1528#125#5.00E-27#27#93#342	No hit	No hit	No hit	gi|282811034|gb|GR504061.1|GR504061 PTDH.cn773.na PTDH Puccinia triticina cDNA clone PTDH.cn773.na, mRNA sequence #815#107#4.00E-24#33#71#210	No hit	No hit	No hit	YES	No hit	No NLS									0	ND	ND	No hit	No PFAM-A	YES
Mellp_85895	MYIRRNNTICRMDKHLPTGWGIIRHCGIHDHPWPCRGKPDKLSLDKLSKKVVKNPDVGPLRLKVGRAPAGKKEITTVTNIHPAFGNLHRSAYYRRKLLVDAGVIPEKRIPGTADSFILDMGHWADRGLRMISCSFLPENTHMTFQTEWMAEQLLSRDNDDRFYGGGLLSDVTYKFFVNGYLLSTSMYHGVLKRWMPVQLTWLRGISKKHYAAHFVTLMKQVQSDPRLTNAKRDTLV	Tribe2	no	0	0	3850	1328	no	1.69492	236	no	FG_Ccinereus_ok_116498400|gb|EAU81295.1| predicted protein [Coprinopsis cinerea okayama7#130] #1679#76.6#3.00E-13#27#61#222	No hit	No hit	No hit	No hit	No hit	No hit	No hit	no	No hit	No NLS									0	ND	ND	No hit	No PFAM-A	YES
Mellp_95336	MDDKNDKEGGDRWYTQIKHWSRKGMKIVSVAMDDDDHFTFQTKWMANMLVLKQEDGEAYSGGLLSDKLQRWIPILLSWLGGLSTLHYKTHFATLFKQIQKTDLSDREKRRLVEQVVDFSAAQKNGFIDAYMEVFKVHDRKIAFSKLHGCEQHYQQAVTRISKNHKIVKVNMVGTWKTLCRELLLPDEPGRPNLEQRFKDLRRLFPLAKKWIDWWYAADVQAMLFQARKRIPEDDPPLPEEESDDEDQAQPRRRADLPKTTNAQESLHRVYYMLCDGKCGIIAGMIQLFAFVSSLERDYEARCKGISVTYGSSNQNWQDIVTSLGMAKPTKRRYVANDGRAPDTTKELLDGADPKSGKPSKKKGPGRPRGSLNINRSALTTYKSYTSGTTIGTLNRCWQT…	Tribe2	no	0	0	17377	3745	YES	1.55039	903	no	FG_Lbicolor_164651307|gb|EDR15547.1| predicted protein [Laccaria bicolor S238N-H82] #1528#99.8#2.00E-19#27#82#303	No hit	No hit	No hit	gi|282811034|gb|GR504061.1|GR504061 PTDH.cn773.na PTDH Puccinia triticina cDNA clone PTDH.cn773.na, mRNA sequence #815#60.8#3.00E-10#24#62#253	No hit	No hit	No hit	YES	No hit	KKRKCGKGKFINDGRPPDTTDELVDGKKKKKAK (619), KKRKCGKGKFINDGRPPDTTDELVDGKKKKKAK (619),							619	KLKI--...KLAIP-...KLN-PS...	7	ND	ND	No hit	No PFAM-A	YES
Mellp_94836	MAEMLVLKQEDGEAYSGGLLSDVTYKFFLNGYLLTTSMYNKKLQRWIPILLSWLGGLSTLHYKTHFATLFKQIQKTDLSDREKRRLVEQVVDFSSAQKNGFIDAYMEVFKVHDCKIAFSKLHGCEQHYQQAVTHILKNHKIVKVNMVGTWKTLCQELLLPDEPGRPNLEQRFKDLRRLFPLAKKWIDWRYAADVQAMLFQARKRIPEDDPPLPEEESDDEEQAQPRRRADLPKMTNAQESLHRVYYMLCDGKCGIIAGMIQLFAFVSSLERDYEARCKGILVTYGSSNQNWQDIVTSLGMAKPTKRRYVANNGRAPDTTKELLDGADAKSGKPSKKKGPGRPRGSLNINRSALTTYKSYTSGTTIGTLNRCWQTATLESLYALWGPLWSAHTHAIQALK…	Tribe2	no	0	59	24386	3526	YES	1.87793	852	no	FG_Lbicolor_164651307|gb|EDR15547.1| predicted protein [Laccaria bicolor S238N-H82] #1528#98.2#6.00E-19#25#90#351	No hit	No hit	No hit	gi|282811034|gb|GR504061.1|GR504061 PTDH.cn773.na PTDH Puccinia triticina cDNA clone PTDH.cn773.na, mRNA sequence #815#57.8#3.00E-09#32#30#93	No hit	No hit	No hit	YES	yfwxc=32	No NLS	32							KLKI--...KLAIP-...KLN-PS...	7	ND	ND	No hit	No PFAM-A	YES
PGTT_14126	MVYLFYLSPIQGEEHFTFQSEWMQKRLLARDIDHKVYSTGLVSDVTYRFFQNGYLLSTSMYCEELARWIPIQLTWIRGLAERYYQVHFAGLFHQFLVSDFTKAERDILVCNIVDFLAAQREGFVAAYWEVFGKCDKMIVLNKLQGCHEHYQAQVTQVKRNRHVVMADEESTFQQMCMDLIKKPAEGNASHEEKIDALRRRFPKAKHWLDWWTMAEVESMLCPSRRPKLEVTPEGNERPTKTTNAQESLH	Tribe2	no	0.002	0	ND	662	no	2.40964	249	no	FG_Ccinereus_ok_116502433|gb|EAU85328.1| predicted protein [Coprinopsis cinerea okayama7#130] #1336#89#7.00E-17#22#61#268	No hit	No hit	No hit	No hit	No hit	No hit	No hit	no	No hit	No NLS									0	ND	ND	No hit	No PFAM-A	YES
Mellp_85035	MSDPSYCSNSEGDRYSHISDSEPEIYEKDVYEDEEDEQVVYEDKDEEDEQDVYKDEEDEEVEEVEFKDEKPYLASKNLVTSPPLQSQGNKSSNSTNSTKGKPPLTSPPLQSQGKKSSISTNSTKGQKVAIKVKKTFRLPLDRPSFETFIDDNTTLDDKGYPLFTNGNTVFLRLSAEQKFTNWGTFGFTYTSAGGKSKGPGDWRTRAEWMSKPQKCPAARCTEELQYIECNDTLCRLDEHPDKLSLAKFAKRVVENPDVGPLRHKVGRAPAGKKEIVTASNIHAGFGNLHRTGYYRRKLLGEAGVIPKKSVPGAADNFIMDMYHWSERGLNVVSCSMKRVNMHMTFQTDWMHQQLMARDEDNRVYGGGLLSDVTYKFFKNGYLLSTSMYHEDLRRWIPIL…	Tribe2	no	0	0	5166	27014	YES	1.37615	436	no	FG_Ccinereus_ok_116498400|gb|EAU81295.1| predicted protein [Coprinopsis cinerea okayama7#130] #1679#62.4#2.00E-08#24#44#180	No hit	No hit	No hit	gi|282810408|gb|GR503694.1|GR503694 PTDH.cn285.na PTDH Puccinia triticina cDNA clone PTDH.cn285.na, mRNA sequence #1199#60.5#2.00E-10#38#42#110	No hit	No hit	No hit	YES	No hit	No NLS								VYE--DEEDEQV...VYEDKDEEDEQD...VYK--DEEDEEV...	5	ND	no	No hit	No PFAM-A	YES
Mellp_87235	MAEVLVLEDNGKSYEGGLLSDVTYRFFNHGYLLTTSMYCEKLERFVPVLLSWINGLSKAHYKVHFKTLLVQISTTSKSDKQKRRLCEQVVDFSQAQKVGFMEAYMEVFDVDRDKALSKLHGCKQHFSQAITRIKNNCNIVRFDLKDIWVEKCMALLEPNTLGKTLDDKFAKLYFTFPNAKRWLDWWCIADTQSMLFPGRKRMPLDDPPLNADESKEDEPEPQRRKGSNNRPELHSTTNGQESMHRVYYLLCKGKCGVIPGLIQLLAFVQSLERDFHNTRIGVLITYGSSQKNWEELVKGLKMKKPTKRRYLENDGRPPDTTDELLGNIKTKSAKGRAKQVAKGPGRPRGSQNINRAPLTTYQSYTKGIQPGTKNRCWQSATLESLYALFGPLWSLNASV…	Tribe2	no	0	0	3592	1176	no	2.30906	563	no	FG_Lbicolor_164651307|gb|EDR15547.1| predicted protein [Laccaria bicolor S238N-H82] #1528#112#2.00E-23#25#96#373	No hit	No hit	No hit	No hit	No hit	No hit	No hit	no	LIAR=27	No NLS									0	ND	ND	No hit	No PFAM-A	YES
PGTT_13328	MLVPSPTPSAPTPATPDHHPNHWGFPLAKDQVTFIDHNCIIDTKGYPLYPNNNTTFVLQPGTEITNFGPVGYLKTTSSEISKDGRWKISRAHCLGVIICDCEGCEYAGPTPTGQGKIEELLRTLETLTNPTTPTTVLPVYMACCLFRRGKEHFTFQTPWMAARLLDKTNDGENSSNFYQGGFISDVTYRYFKSGYLLTTSMYCQQINRWIPVQLSWIRGLSEIYYHIHVVVLFKQFIRPDILVEEREALARNVVDFSLAQMEGFISAYLEVFGGTDRVTARNKLKGCKQHFRASVTRIKRNRAVIQADEVPLFKSMCESLLLRNEDGGLTHGKKIDALHRRFPKVRRWIDWWTTADIEAMLFPSQRQMLDNNPNTDDGLPDTTNAQESMHRVYYMLSTG…	Tribe2	no	0.001	0	10541	1491	YES	2.36967	1055	no	FG_Lbicolor_164651307|gb|EDR15547.1| predicted protein [Laccaria bicolor S238N-H82] #1528#122#3.00E-26#27#108#387	No hit	No hit	No hit	gi|282810408|gb|GR503694.1|GR503694 PTDH.cn285.na PTDH Puccinia triticina cDNA clone PTDH.cn285.na, mRNA sequence #1199#61.6#2.00E-10#56#26#46	No hit	No hit	No hit	YES	No hit	No NLS									0	ND	ND	No hit	No PFAM-A	YES
Mellp_95929	MPGDQVMNFSHVLYPHTQKSRGSKKGPWKTIWFSCLGILHCDDDFCEYAAPPPTGEGKASKLIQEWGVLYHLGTHNHVWPSSKKADPLAMRTLTNELIKNPKAGPLVLKVGQAGAGQTVTAPVTEIHPVFPSSGRLAYLQQKVLVEKGLMPEKESKGGGDWLIMDLMHWGR	Tribe2	no	0.003	41	4450	7178	no	1.75439	171	no	No hit	No hit	No hit	No hit	No hit	No hit	No hit	No hit	no	No hit	DKQKRR (78),							78		0	ND	no	No hit	No PFAM-A	YES
Mellp_90035	MYNEKLPRWIPILLSWLGGLSTLHYKTHFATLFKQIQKTDLSDREKRRLVKQVVDFSAAQKNGFIDAYMEVFNVHDRKIAFSKLHGCEQHYQQAVTRILKNHKVVKVNMVGTWKKLCQELLLPDEPGLPNLDQRLKDLRRLFPLAKKWIDWWYAADVQAILFPAHKRIPEDDPPLPEEESDDKGEAQPRRCADLPKTTNAQESLHRVYYMLCDGKCGIIGGMIQLFAFVSSLERDYEARCKGIAVTYGSSNQNWQDVVTSLGMAKPTKRRYVANDGRAPDTTQELLDGANAKSGKPSKKKGPGRPRGSQNVNRSALTTYKSYTSGTTIGTLNRCWQTATLESLYALWGPLWSDHTHVNGTSLPTIIIQHFTGRCDGEMNEGKHLGSLLKRGQNIINKAI…	Tribe2	no	0.487	22	6267	7875	no	1.79775	890	no	FG_Lbicolor_164651307|gb|EDR15547.1| predicted protein [Laccaria bicolor S238N-H82] #1528#97.8#9.00E-19#27#87#316	No hit	No hit	No hit	gi|282811034|gb|GR504061.1|GR504061 PTDH.cn773.na PTDH Puccinia triticina cDNA clone PTDH.cn773.na, mRNA sequence #815#55.8#1.00E-08#33#31#93	gi|83026453|gb|ABB96262.1| AvrP4-WA [Melampsora lini] #95#29.3#0.005#35#16#45	gi|83026453|gb|ABB96262.1| AvrP4-WA [Melampsora lini]	No hit	YES	No hit	No NLS								DEPLSNN...DEPLDLK...	5	ND	ND	No hit	No PFAM-A	YES
PGTT_11007	MIVHIWGFVGFPKTSNVEWQVDQTWKMIRMFCLGSFICNQPGCQWVGLPPTAKDAIAEYLQTSPPPHPIRDPKCPGAAGKCPGKVGHLACKNTITRIDENTITKWGILRHHGTQNHPWPAPKKPDPLAKLKLKKEIMKNPTAGAFKLKLGKPTAPLNPFESVTQIHEAFVNMDRLRYHHRLVLTELGVNPEKGGAGLGDKFLHDMFQWNHMGLLIISSSFKPGIKHFTFQTKWMGERLVTRDHNNEVYSGGLLSDVTYRLFETGYLLSIFPD	Tribe2	no	0.019	0	4865	2939	no	2.20588	272	no	No hit	No hit	No hit	No hit	No hit	No hit	No hit	No hit	no	yfwxc=32	No NLS	32								0	ND	ND	No hit	No PFAM-A	YES
PGTT_01046	MTLTTSLDEQESDFNEAHPSSKAKSDIPEIPASSNTRASRGKPKSPSEKTPTVSLEQNDKTFFLPTMQEETFIDHGCTLDPEGFPLLPNGPQKQPLSTLGMWDLSNELAPSIAQKAPGSSSGYIALARLRVTYLNAGWAVLHHKCHHNHPWPEAKKPDKLAKETLKKEIMKNPKAGALALKLGKPNAPKDPFDSVINIHLSFGNADQLRYYRKLMLQEMRITPDSLGGGVGDKFITDMFMWSKRGLLITSSSFMDGSEHFTFQTEWMRQRLVTRDFDNNPYSGGLVLDVTYHFFENPEFTPVERDILVQNVVNFSLAQREGFIEAYGEVFGNFNREHAITPEVGDSTHEEQLDELQRRFPKAKQWIDWWTMANVGAMLFLCVDP	Tribe2	no	0	0	914	4331	no	0.78125	384	no	No hit	No hit	No hit	No hit	gi|282810408|gb|GR503694.1|GR503694 PTDH.cn285.na PTDH Puccinia triticina cDNA clone PTDH.cn285.na, mRNA sequence #1199#70.9#1.00E-13#48#44#91	No hit	No hit	No hit	YES	No hit	No NLS									0	ND	ND	No hit	No PFAM-A	YES
PGTT_10241	MYCEDLHRWIPIQLTWIRGLSEEYYKLHFTTLFRQFQAAPVTPAERDTLVRQVVDFSSAQAKGFVSAYLEVFRQGTRKEVRRMLKGCREHFRQSVTRIKRNRALMTADEEEPFRKACMDLLEHQEAGGKTHEEKVDFIRRRYPKVRKWLDWWTVSDIEALLFPSRQPRLEDTPDGLPDTTNAQESMHRIYYRLSDGKQCIMVGMVDLFSFVKMLEEDWKAAMKGIPISYGANPTTDIGTTLGIVKKRKRGEGKFINDGRPPDTTDKLVDGKKKKKAKLGRPPNSTNFNKSLWSAYPSYHANKDNPTRRNRCWLAAGLESLYALFSPLWLRGISGHGKDVFTAIAHHFSC	Tribe2	no	0.001	0	334	352	no	1.7192	349	no	FG_Lbicolor_164651307|gb|EDR15547.1| predicted protein [Laccaria bicolor S238N-H82] #1528#111#2.00E-23#27#81#298	No hit	No hit	No hit	No hit	No hit	No hit	No hit	no	yfwxc=35#gifyalstr=106	No NLS	35	106	106						0	ND	ND	No hit	No PFAM-A	YES
PGTT_04351	MQSTSPTPTVTLSATSARTTQWGFPLAKDQVTFIDHGCIIDKEGYPLYPNNNTTYVLPPGTIITNFGTVGFSKTSSSKTSKDRRWKIYRAHCLGVMVCDSEGCEYARPTPTGPGKIEELIRTTPCCPADGCAGKIYWMECRHTQTRFDHELSTGWRLMRHQGFHDHPWPTSKKADPLTKKLLALEVAKNPKAGALQLKVGNPDKSHEPDNGVASIHGSFANSDRLRHHRQEILRGLNLAPDKDGDGAGDRFMNDMFMWDELSCPLFFPISSHLCVVWK	Tribe2	no	0.241	0	4284	555	no	3.59712	278	no	FG_Ccinereus_ok_116498400|gb|EAU81295.1| predicted protein [Coprinopsis cinerea okayama7#130] #1679#48.1#2.00E-04#25#40#155	No hit	No hit	No hit	gi|282810408|gb|GR503694.1|GR503694 PTDH.cn285.na PTDH Puccinia triticina cDNA clone PTDH.cn285.na, mRNA sequence #1199#67.8#7.00E-13#63#29#46	No hit	No hit	No hit	YES	No hit	No NLS									0	ND	ND	No hit	No PFAM-A	YES
PGTT_11431	MRFTAAKSSQVGDIPKENQRMAGPNWQLPHAKDQVTFLDHDCVIDAEGYPLCPNNNTTYVLLPDVKIKNFGKVGFSKTTSYGTTTNKKWKTIRVYCLGVLVCDQEDCDYAGPPPTGAGKIDEYLATDPICEGSRCQGKVHWQECNDTHLRFDTEVATGWRLLRHKGFHNHRWPDLKKPDPLAMEVLKKEVAKNPKAGTLQLKVGNPNDAHKPEGTVEDIHVSLGNLDRFRHYRREILRQLNLAPEKMGGGSGDKFMHDMFTWEQLSCPGIDSTFYKTHPS	Tribe2	no	0	0	4605	693	no	3.21429	280	no	FG_Ccinereus_ok_116498400|gb|EAU81295.1| predicted protein [Coprinopsis cinerea okayama7#130] #1679#46.2#6.00E-04#26#43#160	No hit	No hit	No hit	gi|282810408|gb|GR503694.1|GR503694 PTDH.cn285.na PTDH Puccinia triticina cDNA clone PTDH.cn285.na, mRNA sequence #1199#59.7#2.00E-10#54#25#46	No hit	No hit	No hit	YES	No hit	KKRKRGEGKFINDGRPPDTTDKLVDGKKKKKAK (244), KRKRGEGKFINDGRPPDTTDKLVDGKKKKKAK (245),							245		0	ND	ND	No hit	No PFAM-A	YES
PGTT_11432	MYCSEIARWTPVQLSWIYGLLEEYYKIHFAVLFKQFMVPKITQPKREDLARNVVNFSKAQQEGFISAWLEIFGGTDSKAALGHLKGCQQHYQASITRVKRNRSVIRADEVQSFEKLCEGLLLLPVEGGATHEEKVDEIRRRFPKTKRWLDWWTAADVEAMLFPGRGESRPDGRSTCDGLPATTNAQERKKSLYYGMAELFAFVKALERDWNLVLRGILIAYGSQPSKMKDVAHSLGWIKPTKRQKAASNDGRPPDTTDALLSESERPRKDKKLGRPVNSPNINRNPVSTFPTYLASKEDKYKNRCWLAAALESLYAVYSPLWLQEAGGKKTDLFFELVAHFSRRTTFELIKPQSIRYTLTSGSNKIYLAAQEMSPQSFLDGEFASCDMFMQMVLDPSKN…	Tribe2	no	0.001	0	693	2268	no	1.46163	821	no	FG_Lbicolor_164651307|gb|EDR15547.1| predicted protein [Laccaria bicolor S238N-H82] #1528#107#1.00E-21#30#91#299	No hit	No hit	No hit	gi|282811034|gb|GR504061.1|GR504061 PTDH.cn773.na PTDH Puccinia triticina cDNA clone PTDH.cn773.na, mRNA sequence #815#86.7#5.00E-18#40#41#101	No hit	No hit	No hit	YES	No hit	No NLS									0	ND	ND	No hit	No PFAM-A	YES
Mellp_94050	MKQFKHAEITVKERDTLVRQVVDFSLAQKNGFVKAYMKVFKETDPAVALSKLQGCHEHFRAQVTRVKRNRAIIPEKDEDSFQAQASSLLKLDRPGSLTFDEKLKKMIKQFPKAKRWLEWWKASDIKSMLFKSRQKQLDDDSLCDDIMPSTTNAQESMHRVYYMIAKLLHSDWYRAAVCLGGLS	Tribe2	no	0	0	231	6686	no	1.63934	183	no	FG_Lbicolor_164651307|gb|EDR15547.1| predicted protein [Laccaria bicolor S238N-H82] #1528#85.9#3.00E-16#36#57#158	No hit	No hit	No hit	No hit	No hit	No hit	No hit	no	No hit	No NLS									0	ND	ND	No hit	No PFAM-A	YES
Mellp_88379	MSESETEWPSDYFKGSDSEEEGSETHDKDDDGYDSKWSAIAREQDLELRKGQSLSENHKDEDEPTGPSSQTSKNSNSNSNSSSQRKKHGKKGKKTFGLPFDRPGFQTFIDHGTTLDAEGYPLLPNGSTVFVKQPNRTYTNWCSFGFSSTTSGGGKKEGFDWRTVRFTCLGVTMCNNRDCDFLGAPPTSNSKRAEWETKSHKCPAAMCPDYLRLVPCVGTICRVDEHLPSGWVIVRHSGIHKHPWPRRSKPDKLALATFALKVVENPDLGPLQHKVGQAPAGKTAITTSTDIHPALSNLHRLGYYRRILLVQHGIIPVEATALY	Tribe2	no	0	0	1185	2542	no	2.47678	323	no	AV_plasmodiumf_23612604|ref|NP_704165.1| hypothetical protein [Plasmodium falciparum 3D7] #1422#45.1#0.002#29#24#81	No hit	No hit	No hit	gi|282810408|gb|GR503694.1|GR503694 PTDH.cn285.na PTDH Puccinia triticina cDNA clone PTDH.cn285.na, mRNA sequence #1199#69.3#3.00E-13#32#49#149	No hit	No hit	No hit	YES	No hit	No NLS									0	ND	no	No hit	No PFAM-A	YES
Mellp_93618	MMVEQVVDFSLAQKLGFQEAYMEVFNCNDKNTALSKLHGCEWHFLQAVTRIKKNHKIVKLKQVGMWEKKCKNLLLPDGPGVDDLDTRFEELRRLFPLAKKWIEWWSAADIQSMLFPARKQKPLDDPPLPGEESDDESDGPRRRVDLPSTTNGQESMHRVYYILCDGKCEIIPGIIQLIAFAQCMEKDYHLVKKGVSITYGNTSQDTWQQVVKAIGMAPPTKRKFTRNDGRAPDTTEELLGNKSKKKDQPKKLGRPIGSQNINRNPLTTYQSYSSGNTPGTRNRCWQTATLETLYAIFNPTWSRYLTVNSTNLVNVLARHFTARCTFEITGLKFATSMTRWQTLLHKAIQATSKSYEDDKFASADGFIEQLLAPVNDRKSTLRPLFEHTMIKTVACLRNP…	Tribe2	no	0	0	3294	1220	no	1.75439	741	no	FG_Lbicolor_164651239|gb|EDR15479.1| predicted protein [Laccaria bicolor S238N-H82] #1027#96.3#2.00E-18#25#84#334	No hit	No hit	No hit	gi|282811034|gb|GR504061.1|GR504061 PTDH.cn773.na PTDH Puccinia triticina cDNA clone PTDH.cn773.na, mRNA sequence #815#62.8#7.00E-11#24#54#220	No hit	No hit	No hit	YES	No hit	No NLS									0	ND	no	No hit	No PFAM-A	YES
PGTT_17602	MYVILLPNRKTRCPGKSGKCKGNVTHKKCCRNSVAVRFDYHLPTGWGLLRHKGTHPHPWPEAKKPDPMSKDELKAEILKNPSAGALKLKTGKRTNPAAGANSVTEIHPAYINKDRLAYYRRKMLVELNLVPDKLGGGIGDKFVLDMFAWAARGLLITSASFLPQNEHFTFQNQWMADRLLARDENNQVYSGVGIFHPLVVSY	Tribe2	no	0	0	529	655	no	1.9802	202	no	No hit	No hit	No hit	No hit	No hit	No hit	No hit	No hit	no	No hit	No NLS									0	ND	ND	No hit	No PFAM-A	YES
PGTT_10240	MISSSEKQTDNNQIEKSKGFEDEEVAEEEVDHLDQSDHGPDHDREEDSRSEDGHPEANIADSDDTDAVRDPQGNAKEWFLPNLEDTFETYIDHGCILDKQGYPIYPNEKTIFVCKPGETVTNFGTVGFSKTSSSNKRGINNDWKVVRYFCLGALVCEDPSCQWAGPPPTGKGGKQKLEEGKTKCPGKSGKCKGNVTHKKCCRNSVAVRFDYHLPTGWGLLRHKGTHPHPWPEAKKPDPMSKDELKAEILKNPSAGALKLKTGKRTDPAAGANSVTEMYTAYINKDRLAYYRRKMLVE	Tribe2	no	0	0	7098	334	no	3.0303	297	no	AN_roundworm_3158466|gb|AAC17521| C35E7.5 #1262#47#4.00E-04#26#38#141	No hit	No hit	No hit	gi|282810408|gb|GR503694.1|GR503694 PTDH.cn285.na PTDH Puccinia triticina cDNA clone PTDH.cn285.na, mRNA sequence #1199#72#4.00E-14#33#46#138	No hit	No hit	No hit	YES	yfwxc=24	No NLS	24								0	ND	ND	No hit	No PFAM-A	YES
PGTT_02260	MAVQSTGKVTPLYPKQIDNFRRSQLMQKVSYSPDCLTSTTVPNDLWKVIHVKCLGVLLCDQEECEYAGPPPYRSWKNPRTSGETPSLDLFKHRRKLPCPGSANRCSGKVYWQHCEGTKCRIDIHKTGWGLLRHKGLHNHPWPNSKKPDPLACSDLVAEIKKNPKATALQLKIGTTGSDKNLSSITDIHESFGNADRARYYRRQILNDIKEDTDKKGGGVGNWNSQKLFDEHGVRLIYLPP	Tribe2	no	0	0	1633	231	no	3.75	240	no	No hit	No hit	No hit	No hit	No hit	No hit	No hit	No hit	no	No hit	No NLS									0	ND	ND	No hit	No PFAM-A	YES
Mellp_86360	MSDEQKSRLTEQIVDFSLAQKSGFIEAYMDVFNVSREVALSKLHGCEQHFGQAITRLRKNRSIVPWQDEKSWVAKCNALMEPDSPGNTLDDKFVVLSRAFPRAKRWLDWWRTSDIQAMLFPARKRMPLDDPPLDDETGEETGDVSRKRKKRGRDDGLPSTTNGQESMHRIYYLFCFCPKLGKRSPKPQPRYLCRVWLFPEELGGPSQRNANVQTDETKVHRKRRPPSRYHRRTFGKCVKEVEKRTRKTQRLSECHAPAFDYVSVIQKSRHATVNGTQVIHIIYTHFTKRSTLQLQGKPILGHLSTYQNLIHTALRGLGTFPVDGFASADAVMEILLRPGRNSIGPMFELPILKTSRCTANINHSSSTLTSRAILQVFPYTFTEAGLSYAQLGLLLERWV…	Tribe2	no	0	0	21321	11933	YES	2.17391	690	no	FG_Lbicolor_164651307|gb|EDR15547.1| predicted protein [Laccaria bicolor S238N-H82] #1528#57.8#7.00E-07#24#43#175	No hit	No hit	No hit	gi|282811034|gb|GR504061.1|GR504061 PTDH.cn773.na PTDH Puccinia triticina cDNA clone PTDH.cn773.na, mRNA sequence #815#69.3#7.00E-13#35#33#93	No hit	No hit	No hit	YES	No hit	No NLS									0	ND	ND	No hit	No PFAM-A	YES
Mellp_94049	MSDPSYCSNSEGDQYSHISDSEPEIYEKDVYEDEEDEQVVYEDKDEEDEQDVYKDEEDEEVEEVEFKDEKPYLASKNLVTSPPLQSQGNKSSNSTNSTKGKPPLTSPPLQSQGKKSSISTNSTKGQKVAIKVKKTFRLPLDRPSFETFIDDNTTLDDEGYPLFPNGNTVFLRLSAEQKFTNWGTFGFTYTSSGGKSKGPGDWRTVRYSCLGVIVCKSLGCDYLGSPPTAAPKRAEWMSNGWGIIRHSGIHNHRWPRRGKPDKLSLAKFAKRVVENPDVGPLRHKVGRAPAGKKEIVTASNIHAGFGNLHRTGYYRRKLLGEAGVIPEKSVPGAADNFIMDMYHWSDV	Tribe2	no	0	0	9625	231	no	1.15274	347	no	AN_homosapien_8922388|ref|NP_060547.1| hypothetical protein FLJ10377 [Homo sapiens] #759#58.9#1.00E-07#28#42#147	No hit	No hit	No hit	gi|282810408|gb|GR503694.1|GR503694 PTDH.cn285.na PTDH Puccinia triticina cDNA clone PTDH.cn285.na, mRNA sequence #1199#65.1#6.00E-12#40#44#110	No hit	No hit	No hit	YES	No hit	No NLS								VYE--DEEDEQV...VYEDKDEEDEQD...VYK--DEEDEEV...	5	ND	ND	No hit	No PFAM-A	YES
Mellp_90561	MGCSEPSCTFAGSPPTGRNKIEEILSNGTACPVTGCIGIQTHIRCLAHCRIDEDHTDPEAVWGLLRHQGKHTHEWPEAKKADPLSKAKLKDVVLNDPKVGPLGLKVGQAHVGTDPIKSIVEVHSSFGNTDRLGYLRRLILIEHGLMADKNDKEGGDKWLIQLMHWCRLAIRVSLDGSQGLPLQLSDRMDG	Tribe2	no	0.001	0	5700	4588	no	3.68421	190	no	No hit	No hit	No hit	No hit	No hit	No hit	No hit	No hit	no	No hit	RKRKK (145), RKRKK (145),							145		0	ND	no	No hit	No PFAM-A	YES
Mellp_92004	MEVFNCHDPNVALSKLHGCKWHYMQAVTQIQKNRKIVKAKQVGTWEKKCKELLLPDGPGVEDLDTRFEELRRMFPLAKRWIEWWGAADIQAMLFPARKRMPLDDPPLPGEDSDPEDEGDGPRRRSELPSTTNGQESMHRVYYTLCFTEDQLPTVKVDVE	Tribe2	no	0	0	6590	1341	no	2.51572	159	no	FG_Ccinereus_ok_116502433|gb|EAU85328.1| predicted protein [Coprinopsis cinerea okayama7#130] #1336#48.9#3.00E-05#22#28#123	No hit	No hit	No hit	No hit	No hit	No hit	No hit	no	No hit	No NLS									0	ND	no	No hit	No PFAM-A	YES
PGTT_10278	MSSPSSNSLHNTLIEPSPPSVAIQHGLTTRNNWELPLAKDQPGAQITNFGNIGYSKTTSNEKKCDYAGPPPTGQGKTEELIGSNPTCPASGGKCPGKVHCLWQACTGTRLRFDIKIGTGWGLLQHTGFHNHPWPDPKKPNPLAKKMLALEIAKNPKAGALQLKVGDPNTSHEPYSSVIDIHESLGSSDQLWYYRREVLEKMDLVPKNLGRGDKFLHNMFLWHQLSRISGSYTLSTVTIMLI	Tribe2	no	0.002	0	1959	489	no	2.07469	241	no	FG_Ccinereus_ok_116498400|gb|EAU81295.1| predicted protein [Coprinopsis cinerea okayama7#130] #1679#43.1#0.004#30#28#92	No hit	No hit	No hit	No hit	No hit	No hit	No hit	no	No hit	No NLS									0	ND	ND	No hit	No PFAM-A	YES
Mellp_91311	MLVTCDFERMALDLLEPIKPGGLTLKDKFDAISRLFPKAKAWIDWWNTADIHAMLFCSRERLPLDDLPLPDELHNYKLPDTTNGQESRHQQYYILTSGNCTIIQGFIQPLLFVESLKKDYHQLLRGIPVKYGLNWDSVVETMGWSKERTRRRPKFNNEQAPNMTEALLAQESRPTNRILECQPKLALFVPILLGKQRSCLYTSVGRRYQGQGQVYHIQTHPALFFETFVRDASIRSYQISTVSRPLIPSFSYSISSPGGVPPLAGQHFSHKLIRDYQCSQYDGYHQESDGLDNVTVKDFSLPARGAAQVALPTILIRPNTSLGCMKGPVWISPHHLYGVAGLKPDNQTRFMDDGQAQLLGCNLDLMSGAQPSTSWLIYQQKPTTEEQKIIDAGIAKITA…	Tribe2	no	0	0	2961	22497	YES	1.43113	559	no	FG_Lbicolor_164651307|gb|EDR15547.1| predicted protein [Laccaria bicolor S238N-H82] #1528#50.1#1.00E-04#26#44#168	No hit	No hit	No hit	gi|282811034|gb|GR504061.1|GR504061 PTDH.cn773.na PTDH Puccinia triticina cDNA clone PTDH.cn773.na, mRNA sequence #815#51.6#1.00E-07#26#47#175	No hit	No hit	No hit	YES	No hit	No NLS									0	ND	no	No hit	No PFAM-A	YES
Mellp_95318	MSDPSYCSNSEGDQYSHISDSEPEIYEKDVYEDEEDEQVVYEDKDKEDEEDEEVEEVEFKDEKPYLASKNLVTSPPLQSQGNKSSNSTNSTKGKPPLTSPPLQSQGKKSSISTNSTKGRKVAIKVKKTFRLPLDRPSFETFIDENTTLDDEGYPLFPNGNTVFLRLSAEQKFTNWGTFGFTYTSSGGKSKGPGDWRTVRYSCLGVIVCKSLGCNYLGSPPTAAPKREEWMSKPQKCPAARCTEELQYIECNDTLCRLDEHPDKLSLAKFAKRVVENPDVGPLRHKVGRAPAGKKEIVTASNIHAGFGNLHRTGYYRRKLLGEAGVIPKKSVPGAADNFIMDMYHWSDV	Tribe2	no	0	0	996	5528	no	2.29885	348	no	MZ_dictyo_60475035|gb|EAL72971.1| hypothetical protein DDB0190016 [Dictyostelium discoideum] #1750#52#2.00E-05#30#39#130	No hit	No hit	No hit	gi|282810408|gb|GR503694.1|GR503694 PTDH.cn285.na PTDH Puccinia triticina cDNA clone PTDH.cn285.na, mRNA sequence #1199#65.5#5.00E-12#32#46#140	No hit	No hit	No hit	YES	No hit	No NLS								KDVYEDEEDEQVVYED-...KDK-EDEEDEEVEEVEF...	4	ND	ND	No hit	No PFAM-A	YES
Mellp_90744	MAQKNGFIGAYMHVFNEPDRNVALSKLTGCKEHFCAQITRVKRNNVIIDRGYEKDFEKLAMSLCDPNTPGDPSFDAKIDQLRREFPKARRWIDWWHASDVQAMLFKSRVKQIDDDSLDDDMPATTNAQESLHRVYYMISDANCSIQVGLVQLYALVMSLERDYHDLRRGVTIEYGSTKNYEKVAQILGWAKKARNCREPKNDGRPPDTTEALLGSKSKKKLGRPKGSVNIDRNPVTTFQGFQSSLIPTRRNRCWMNSMSECLYALYTPYWFTGSRGVSIHIFNKLMNLFSSRATWEIHQNGSIRQILSLGQNKIHAAIQTIYPGGFKYDEFASATQYFEGLFDCQGLQKQPRAPPITQKLFRMTRQRKLVCSHNHSHITNESVPMDCITLMPEHFGVGC…	Tribe2	no	0.001	0	4563	512	no	1.29496	1390	no	FG_Lbicolor_164651307|gb|EDR15547.1| predicted protein [Laccaria bicolor S238N-H82] #1528#110#3.00E-22#31#75#237	No hit	No hit	No hit	gi|282811034|gb|GR504061.1|GR504061 PTDH.cn773.na PTDH Puccinia triticina cDNA clone PTDH.cn773.na, mRNA sequence #815#64.7#4.00E-11#39#38#96	No hit	No hit	No hit	YES	No hit	No NLS									0	ND	ND	No hit	No PFAM-A	YES
Mellp_89279	MDRFLLRSPARHPNGKPKPPGSYSSIRPPSVSFPESQTYERELTVLNFVYQIVQLYRVYLFILFFRFYPNNQIYISYQSPTSKPSVSLTLCDTMSEEHTSSHLDLQTGTPDPSQISAAKIYEAILNQDHPIKLASDSVVNSSPGQQKKKRNRPKKTGKKFKIPIPATGELKTFIDHGSTCDAEGYPIYPNGETVFVREPTDQITNFGHIAYPHTQKTHGAKDGPWKTIWFKCLGVLHCEDDFCEYAAPPPTAEGKAA	Tribe2	no	0	15	1321	53	no	1.94553	257	no	No hit	No hit	No hit	No hit	gi|282810408|gb|GR503694.1|GR503694 PTDH.cn285.na PTDH Puccinia triticina cDNA clone PTDH.cn285.na, mRNA sequence #1199#66.2#2.00E-12#30#50#165	No hit	No hit	No hit	YES	No hit	No NLS									0	ND	no	No hit	No PFAM-A	YES
PGTT_04349	MEGFISAYLEVFGGTDRVAARNKLKGCKQHFRASITRVKRNRAVIQADEVSLFESMYGGPTHSDKIDVLHRRFPKVRRWIDWWTTADIEAILFPSRPQMIDDSPNTTDGLPDTTNAQESMHRVYYMLSTGKKSLMIGMIELYAFVTALEKDWVQVRRGIPISYGSLPPKQVNVSHSIGWNKATKRQKAAWNDGRAPDTTEQLLANAKNLPKRAKLGRPKNSPNINRDPQSTYVSYVASKDRLARNQCWLAAALESLYAVYSPLWLQEPGGKQTDLFFLLVSHFTTRTTYEMKEGAQVRSILTRGSNKLFMEAQKLYPANFISGAFASCDLFLEIVLDPKRNKSKTLPKLFRVQEDRIFSCPLHPGAQEHPRGSRDLGVLSVTKSMFESNNINCANVAEL…	Tribe2	no	0.01	0	264	5287	no	1.10957	721	no	FG_Lbicolor_164651239|gb|EDR15479.1| predicted protein [Laccaria bicolor S238N-H82] #1027#94.4#7.00E-18#30#83#273	No hit	No hit	No hit	gi|282811034|gb|GR504061.1|GR504061 PTDH.cn773.na PTDH Puccinia triticina cDNA clone PTDH.cn773.na, mRNA sequence #815#100#4.00E-22#41#52#124	No hit	No hit	No hit	YES	No hit	RKSKRKKE (797), KRKKETNFELPIFLEPQTSSGSNRTRDKLVKKFSK (800),							800		0	ND	ND	No hit	No PFAM-A	YES
PGTT_16528	MSDASHEEQSSLVTSPKDTDSEPIKGKKIFFASTGNEETFIDHDCTLDDEGYPLYPNCRTIFVKTPEMTIQNFGLVGFPKTSNVEWQANKSWKMTQIFCLGAMLCRIPSAPAQLGNALEKWHTRHARTLYTITWFDKNQQTKWAILRHHGTHNHPWPAPKKPDPLSKLKLKREVMKNPSAGAFKLKVCYLTFLPCSDFYPQYLSQLHLFQLGKPTAPLNPFESVTKIHEAFVNSDCLQYHRCRILTDLGINPEKVAAGLGDKFLHDMFQWNQRPAGYLSALVDPRTKRGILQKAMLFPSKREMISKSANNQDNLPDTTNAQESMHRLYYMISEGKKCLMIGMAELFAFVKSLEDDWHAVMRGVSIKYGAKNKTQHDLALSIGWQKPPKRNPANKPKAEP…	Tribe2	no	0	0	1017	678	no	2.49221	642	no	No hit	No hit	No hit	No hit	gi|282810408|gb|GR503694.1|GR503694 PTDH.cn285.na PTDH Puccinia triticina cDNA clone PTDH.cn285.na, mRNA sequence #1199#73.2#5.00E-14#56#37#66	No hit	No hit	No hit	YES	No hit	No NLS									0	ND	ND	No hit	No PFAM-A	YES
Mellp_85557	MSAGKYSENAIPKPDHKAKKTFSLPLDRPSFKTFIDDNNILDDEGYPLFPNGNTVFVRQTAEPKVTNWGTFGFAYTSSGGGRSKGPPDWRTVRYTCLGVIIGMVEQSGWGIIQHSGVHQHRWPRRGKPDKLSLEKFGKKVVENPEIGPLRHKVGRAPAGKQELVTASNIHHAFGNLHRTGYYRRKLLQAAGVIPEKSLPGAAGNFILDMELWSGLNEPRVGSPKPFALKSLWMEKRCSHPYP	Tribe2	no	0	0	1548	1951	no	0.826446	242	no	No hit	No hit	No hit	No hit	gi|282810408|gb|GR503694.1|GR503694 PTDH.cn285.na PTDH Puccinia triticina cDNA clone PTDH.cn285.na, mRNA sequence #1199#58.5#4.00E-10#50#35#69	No hit	No hit	No hit	YES	No hit	No NLS									0	0.0795	no	No hit	No PFAM-A	YES
Mellp_84901	MSQFKYASSVVSSDCDNEPQTTPNTVDLMSTPPVKNTPATSLKKAKHKKSKKQGKKFKTPVPASGKLATFIDHGSICNSEGYSIYPNGETVFVRQPDQEVTNFGLVAYRHTQKTCVAKDGSGAWKTIWHSCLGVLECDNNDCDYAAPPPTAKGKAAQLVLE	Tribe2	no	0.001	0	3701	393	no	3.72671	161	no	No hit	No hit	No hit	No hit	gi|282810408|gb|GR503694.1|GR503694 PTDH.cn285.na PTDH Puccinia triticina cDNA clone PTDH.cn285.na, mRNA sequence #1199#52#2.00E-08#36#29#79	No hit	No hit	No hit	YES	No hit	No NLS								KKAKH...KKS--...KKQG-...KKFK-...	4	ND	no	No hit	No PFAM-A	YES
PGTT_18312	MGGYPLRYPDIRQDFRGKGTSASAGGYPLALADSGYPQRISFDHLYFEQYVNIYFPPSVQGYPLYPNGNTTFLRLPKDDITNFGMVGYSRTSSSNRRGRNNCWKFTWYFCLGAMTCNNPDCNWAGAPPTDEQKLEELNQNKGMFHTASAIMPRHSSDHSHLWPKAKKPDPLLQLDFAREIQKNPQAGAFKLKLQKGVDPNAPSQSVFTIHPAYGHKERYVSLHPFPSPSPSLMPPINPPQKGVPQAKDFFNQSMTHLERDALACQVVDFSAAQAKGFVSAYIKVFCKPDEQAAKSKLKGCREHFRQRDKLPDTTNAQESMHCLYYKITSRMLGCQWGSPQNARESTSQQTTVRHQIQRMLCLSKKVKLGRPLNSANFDKNQYSTYPSYHAISSAKNPLR…	Tribe2	no	0.001	0	20968	547	YES	1.41612	918	no	AN_fly_24639970|gnl|REF_FlyBase|CG3108-PA CG3108-PA [Drosophila melanogaster] #1132#65.9#4.00E-09#34#57#165	No hit	No hit	No hit	gi|282811034|gb|GR504061.1|GR504061 PTDH.cn773.na PTDH Puccinia triticina cDNA clone PTDH.cn773.na, mRNA sequence #815#109#7.00E-25#46#52#111	No hit	No hit	No hit	YES	yfwxc=93	No NLS	93								0	ND	ND	No hit	No PFAM-A	YES
PGTT_01636	MIAFFLMNALVTLLHINHSDCPGPKATSRPSIQHQLSSHSSFGPRDRPHSRKLTGPLAPVDVDGVFFPMTLLPLQPLPSLMVVAEEEEGSKPSKRSVGSIAFQGSKASNRSVGSIALQQAEQQSIRWINCLSASRAAIDPLDRLPFRVAKRALDPLDRSPTAKTAIDRLDRLLFRVAKTAIDPLDRLLFRVAKTTIDPLDRLLFRVAKTTIDPLDRLLFRVAEPRNEALQPLPSKIVVAAGDQITSESNFLLHLQKPVPQKMTRNARRRLLKANPSLKKGPLADGSPDQLVRRKAGNHQGESWPCAVRASSTQSKGPLAHGSPDLLVRRKAGNHQGESGSCVVSASSTQSKGPLAHGSPESLVWRKAGNHQGENKPSRQIALSSGLVPHFILEYHSFQT…	Tribe3	YES	0.976	19	10868	266	YES	1.1976	668	no	No hit	orckb_procl ame: full=orcokinin peptides type b contains: ame: full=orcomyotropin-like peptide contains: ame: full=orcokinin contains: ame: full=orcokinin-like peptide flags: precursor	orckb	No hit	gi|282811395|gb|GR504265.1|GR504265 PTDH.cn1047.na PTDH Puccinia triticina cDNA clone PTDH.cn1047.na, mRNA sequence #1057#115#7.00E-27#38#68#176	No hit	No hit	No hit	YES	No hit	No NLS									0	ND	ND	No hit	No PFAM-A	YES
PGTT_08371	MSLEPIDPSACNESGNQGPALLDLRLYCRGPKATSRPSIQHQLSSHSSFGPRARPHSRKLTLNALLIRWIARQQGSKPSSNRSVGSIAFQVAKRALDPLDRSPTAKTAIDRLDRLLFRVAKTAIDPLDRLLFRVAKTTIDPLDRLLFRVAKTTNNPLDRSPVWVAEPRNEAYKNARRQLLNANPSLKKGPLANGSPDQLVRRKAGNHQGESWPCVVWASSTQSKGPLAHGSPDLLVRRKAGNHQGESGSCAVSAPSTQSKGPLAHGSPDLLVRRKAGNHQGENKPSRQIALSSGLVPHFILEYHSFQTSPSTPIFNKLCDVIQTLHAMARYRPHNKRNTKRLNGEMHLIGFRPGNNDGKSGGTYVRNTLTPAQTAEDNANWAKLQSHNNFLAGRMEALS…	Tribe3	no	0	11	699	266	no	1.38648	577	no	No hit	No hit	No hit	No hit	gi|282811395|gb|GR504265.1|GR504265 PTDH.cn1047.na PTDH Puccinia triticina cDNA clone PTDH.cn1047.na, mRNA sequence #1057#114#6.00E-34#37#66#176	No hit	No hit	No hit	YES	yfwxc=107#gifyalstr=87	No NLS	107	87	87						0	ND	ND	No hit	No PFAM-A	YES
PGTT_09655	MLCNKFNGKVELRTKMTEDREMFGVEHFSFCRLGTKKGGSVEDYESFVDFLRREKVIDLIYDRDTFERHTLDEEEQEGIDAQAARYALRSGKDTEYHEDLHSAAESDSSESSLPSTILTSATGSTSTTTLPQNRSTLPPPPSLPSLTSATRSTPTTHLPQNKSLVPPPSQPVVQNDHDQCPKFSSVIQQETNPHVEALNRNLDDELVIFSIHPSWRAKTILDPNDLSWERFGSMEDTVSYRDSDNSDWVDGVQLSLDPNGLNMPQKICLYRVNYNKCFKVKETTKIIAAEVLDSGKVFPMVAEYSRVRKDLTRDSYSCVPNYWLRTYAVSRQFLAQFCQAIKPNYNLPPNNIRDEPSRVFWMEEEITGGYTSLLSIENDVYFTGEPRSPTEFLLHSFQH…	Tribe3	no	0	0	7443	466	no	1.55865	1219	no	AN_zebrafish_71834284|ref|NP_001025232.1| transient receptor potential cation channel, subfamily M, member 7 [Danio rerio] #1774#56.2#4.00E-06#27#32#118	trpm6_human ame: full=transient receptor potential cation channel subfamily m member 6 ame: full=channel kinase 2 ame: full=melastatin-related trp cation channel 6	trpm6	356#457#301#457#PF02816#Alpha_kinase#Family#89#188#188#37#2.00E-09#1#No_clan	gi|282811395|gb|GR504265.1|GR504265 PTDH.cn1047.na PTDH Puccinia triticina cDNA clone PTDH.cn1047.na, mRNA sequence #1057#112#1.00E-25#35#71#201	No hit	No hit	No hit	YES	No hit	No NLS									0	ND	ND	356#457#301#457#PF02816#Alpha_kinase#Family#89#188#188#37#2.00E-09#1#No_clan	PF02816	no
PGTT_20556	MVAEYSRVRKDLTRDSYSCVPNYWLRTYAVSRQFLAQFCQAIKPNYNLPPNNICDEPSRVFWMEEEITGGYTSLLSIDDDVYFTGEPRSPTEFLLHSFQHWLYNHTHGQITIHKFKGYGTLISKPHIVDLNTESIWENEYSKEFMELFLEKHKCNKVCKDLELPDLVRIPWQPRSTRSSTPGNIHHSTVNSAHLANEIGHSTINIKESTSNTRQTPGHTNSITDEDLGLISVVRLGTQALRLLHINHSDCPGPKATSHPSIQHQLSSHSSFGPRDRPHSRKLTGPLAPVDVDGVFFPMTLLPLQPLPSLMVVAEEKEGSKPSKRLVGSFAFQGSSKATRSLGSSHYQGSSKATRSLGSSRYQGSSKATRAAARVASKRNNPLERSVFKVATKVQLQTLR…	Tribe3	no	0	0	ND	182	no	1.53846	845	no	AN_zebrafish_71834284|ref|NP_001025232.1| transient receptor potential cation channel, subfamily M, member 7 [Danio rerio] #1774#58.9#4.00E-07#25#32#125	trpm7_rat ame: full=transient receptor potential cation channel subfamily m member 7 ame: full=long transient receptor potential channel 7 short=l -7 short=l 7 ame: full=transient receptor potential-phospholipase c-interacting kinase short=trp-plik	trpm7	No hit	gi|282811395|gb|GR504265.1|GR504265 PTDH.cn1047.na PTDH Puccinia triticina cDNA clone PTDH.cn1047.na, mRNA sequence #1057#115#8.00E-27#38#68#176	No hit	No hit	No hit	YES	No hit	No NLS									0	ND	ND	No hit	No PFAM-A	YES
PGTT_03319	MKEFGIVCVTRYSLHIRTKQALHKSHPDNDPSLPLQLPDDPGLSSQHQDDPVLSISRSRCGKSPVVFRGLCNNCVDKMIPNSAPPPQIRPPTGQLTSAQEVLQSKRQEAIQRARALYSNPITTPTVPSPLGQSMAFPIGVNPVVNGLTGSSQTQASHSMAFPIAVNPVVNGSTGSSQKLIDTLCNKFNGKVELRTKMTEDREMFGVEHFSFCRLGTKKGGSVEDYESFVEFLRREKAIDLIYDRDTFERHTLDEEEQEGIDAQAARYALRSGKDTEYHEDLHSDAESDSSESSLPSTIFTSATGSTSTTTLPQNRSTLPPPPSLPSLSSATRSTPTTNLPQNKSLVPPPSQLVVRNDHDEQPKFSSVIQQETNPHVEALKRNLDDELVIVRILPPWRAE…	Tribe3	no	0.003	0	1066	271	no	1.81956	1319	no	FG_neurospora_NCU06874.1 hypothetical protein (6981 - 10298) #1012#49.7#4.00E-04#29#35#117	No hit	No hit	No hit	gi|282811395|gb|GR504265.1|GR504265 PTDH.cn1047.na PTDH Puccinia triticina cDNA clone PTDH.cn1047.na, mRNA sequence #1057#115#1.00E-26#38#68#176	No hit	No hit	No hit	YES	No hit	No NLS									0	1.7411	no	No hit	No PFAM-A	YES
PGTT_00688	MFCFQCGKSPVVFRGLCNDCVDKMIPNSAPPPKIRPPTGQLTSAQEVLQSKRQEAIQRARALYSNPITTPTVPSPLGQSMAFPIGVNPVVNGLTGSSQTVVPAVLNPAYESAQASHSMAFPIAVNPVVNGSTGSSQTVVPAILNPAYESARASRVSKTQPYPNNRVGRTVARRAPASKGALPATNPPDKISVQCGFEMWARGKYAPLQSVIRSNQFVLWSNPDSFQELIDTLCNKFNGKVELRTKMTEDREMFGVEHFRFCWLGTKKGGSVEDYESFVAFLRREKAIDLIYDRDTFERHTLDEEEQEGIDAQAARYALRSGKDTEYHEDLHSDAESDSSESSLPSTIFTSATGSTSTTTLPQNRSTLPPPPSLPSLSSATRSTPTTNLPQNKSLVPPPS…	Tribe3	no	0.001	0	1648	266	no	1.71642	1340	no	AN_mouse_10946830|ref|NP_067425.1| transient receptor potential cation channel, subfamily M, member 7; transient receptor potential-related protein, ChaK; transient receptor potential M7 [Mus musculus] #1863#57.8#2.00E-06#25#38#147	trpm7_rat ame: full=transient receptor potential cation channel subfamily m member 7 ame: full=long transient receptor potential channel 7 short=l -7 short=l 7 ame: full=transient receptor potential-phospholipase c-interacting kinase short=trp-plik	trpm7	635#738#619#738#PF02816#Alpha_kinase#Family#85#188#188#40.5#1.70E-10#1#No_clan	gi|282811395|gb|GR504265.1|GR504265 PTDH.cn1047.na PTDH Puccinia triticina cDNA clone PTDH.cn1047.na, mRNA sequence #1057#115#2.00E-26#38#68#176	No hit	No hit	No hit	YES	No hit	No NLS									0	ND	ND	635#738#619#738#PF02816#Alpha_kinase#Family#85#188#188#40.5#1.70E-10#1#No_clan	PF02816	no
PGTT_09880	MLLYPVFILPPGSIHFPTNEFSFLKSVFFYLCYVYNMYHIGTFKLEAFKGGTWHGALQKPHSPPVSEIVTRYLLHIRTKQALHKSHPDNDPALPLQLPDDPGLSSKHQDDPVLSISRSRCGKSPVVFRGLCNDCVDKMIPNSAPPPKIRPPTGQLTSAQEVLQSKRQEAIQRARALYSNPITTPTVPSPLGQSMAFPIGVNPVVNGLTGSSQTVVPAYESAQASHSMAFPIAVNPVVNGSTGSSQTVVPAILNPAYESARASRVSKTQPYPNNRVGRTVARRAPASKGALPATNPPDKISVQCGFEMWARGKYAPSQLVIRSNQFVLWSNPDSFQELIDTLCNKFNGKVELRTKMTEDREMFGVEHFSFCRLGTKKGGSVEDYESFVDFLRREKAIDLI…	Tribe3	no	0.016	15	1517	271	no	1.71504	1516	no	AN_zebrafish_71834284|ref|NP_001025232.1| transient receptor potential cation channel, subfamily M, member 7 [Danio rerio] #1774#61.2#2.00E-07#26#33#125	trpm7_rat ame: full=transient receptor potential cation channel subfamily m member 7 ame: full=long transient receptor potential channel 7 short=l -7 short=l 7 ame: full=transient receptor potential-phospholipase c-interacting kinase short=trp-plik	trpm7	721#822#615#822#PF02816#Alpha_kinase#Family#89#188#188#43#3.00E-11#1#No_clan	gi|282811395|gb|GR504265.1|GR504265 PTDH.cn1047.na PTDH Puccinia triticina cDNA clone PTDH.cn1047.na, mRNA sequence #1057#115#2.00E-26#38#68#176	No hit	No hit	No hit	YES	No hit	No NLS									0	2.2974	YES	721#822#615#822#PF02816#Alpha_kinase#Family#89#188#188#43#3.00E-11#1#No_clan	PF02816	no
PGTT_01267	MTRNARRRLLNANPSLKKGPLANGSTDLLVRRKAGNHQGESWPCVVQASKTGNEAPQLELPEPSQSKGPLAHGSPDLLVRRKAGNHQGESGSCVVSASSTLSKGPLAHGSPESLVRRKAGNHQGESGSCVVGASSEDDESEDDEPLWNHKPSRQIALSSGHVPHFILEYHSFQTSPSTPIFDKLCDVIQTLHAMARYRPHNKRNTQRLNGEMHLIGFRPGNDDGKSGGTYVRNTLTPAQTAEDDANWAKLQSHNDFLAGRMEALSRTAFLENQALMQEYGIPNWTQEEWTEMKNEDREHLKFAANVSVTYNDFYNQAHQDKNDLNGWTYGIFAYIDKSTGRPIPPPSSELGHGFLFPRHAYLIDFVKSNGIVELVWQTTKFEHCTTPPPPSLSSQNDPE…	Tribe3	no	0.001	0	1272	182	no	1.58014	443	no	xenopus_468190|C_scaffold_333000001 #428#44.7#0.004#27#48#176	No hit	No hit	No hit	gi|282811395|gb|GR504265.1|GR504265 PTDH.cn1047.na PTDH Puccinia triticina cDNA clone PTDH.cn1047.na, mRNA sequence #1057#115#4.00E-27#38#68#176	No hit	No hit	No hit	YES	yfwxc=16	No NLS	16								0	ND	ND	No hit	No PFAM-A	YES
PGTT_01786	MFCFQCGKSPVVFRGLCNDCVDKMIPNSAPPPKIRPPTGQLTSAQEVLQSKRQEAIQRARALYSNPITTPTVPSPLGQSMAFPIGVNPVVNGLTGSSQTVVPAVLNPAYESAQASHSMAFPIAVNPVVNGSTGSSQTVVPAILNPAYESARASRVSKTQPYPNNRVGRTVARRAPASKGALPATNPPDKISVQCGFEMWARGKYAPSQSVIRSNQFVLWSNPDSFQELIDTLCNKFNGKVELRTKMTEDREMFGVEHFRFCRLGTKKGGSVEDYESFVAFLRWEKAIDLIYDRDTFERHTLDEEEQEGIDAQAARYALRSGKDTEYHEDLHSDAESDSSESSLPSTIFTSATGSTSTTTLPQNRSTLPPPPSLPSLTSATRSTPTTHLPQNKSLVPPPS…	Tribe3	no	0.001	0	1601	168	no	1.74581	1432	no	AN_zebrafish_71834284|ref|NP_001025232.1| transient receptor potential cation channel, subfamily M, member 7 [Danio rerio] #1774#58.9#7.00E-07#25#32#125	trpm7_human ame: full=transient receptor potential cation channel subfamily m member 7 ame: full=long transient receptor potential channel 7 short=l -7 short=l 7 ame: full=channel-kinase 1	trpm7	586#687#546#687#PF02816#Alpha_kinase#Family#89#188#188#43.4#2.20E-11#1#No_clan	gi|282811395|gb|GR504265.1|GR504265 PTDH.cn1047.na PTDH Puccinia triticina cDNA clone PTDH.cn1047.na, mRNA sequence #1057#114#6.00E-26#38#67#176	No hit	No hit	No hit	YES	No hit	No NLS									0	ND	ND	586#687#546#687#PF02816#Alpha_kinase#Family#89#188#188#43.4#2.20E-11#1#No_clan	PF02816	no
PGTT_19809	MFCFQCGKSPVVFRGLCNDCVDKMIPNSAPPPKIRPPTGQLTSAQEVLQSKRQEAIQRARALYSNPITTPTVPSPLGQSMAFPIGVNPVVNGLTGSSQTVVPAVLNPAYESAQASHSMAFPIAVNPVVNGSTSSSQTVVPAILNPAYESARASRVSKTQPYPNNRVGRTVARRAPASKGALPATNPPDKISVQCGFEMWARGKYAPSQSVIRSNQFVLWSNPDSFQELIDTLCNKFNGKVELRTKMTEDREMFGVEHFSFCRLGTKKGGSVEDYESFVEFLRREKAIDLIYDRDTFERHILDEEEQEGIDAQAARYALRSGKDAEYHEDLHSDAESDSSESSLPSTIFTSATGSTSTTTLPQNRSTLPPPPSLPSLSSATRSTPTTNLPQNKSLVPPPS…	Tribe3	no	0.001	0	8490	271	no	1.73092	1271	no	AN_homosapien_29893552|ref|NP_060142.2| transient receptor potential cation channel, subfamily M, member 7; LTRPC ion channel family member 7 [Homo sapiens] #1864#59.7#4.00E-07#26#39#145	trpm6_mouse ame: full=transient receptor potential cation channel subfamily m member 6 ame: full=channel kinase 2 ame: full=melastatin-related trp cation channel 6	trpm6	635#738#619#738#PF02816#Alpha_kinase#Family#85#188#188#41.6#7.90E-11#1#No_clan	gi|282811395|gb|GR504265.1|GR504265 PTDH.cn1047.na PTDH Puccinia triticina cDNA clone PTDH.cn1047.na, mRNA sequence #1057#114#3.00E-26#35#71#200	No hit	No hit	No hit	YES	No hit	No NLS									0	ND	ND	635#738#619#738#PF02816#Alpha_kinase#Family#85#188#188#41.6#7.90E-11#1#No_clan	PF02816	no
PGTT_01354	MTRNARRRLLNANPSLKKGPLANGSPDQLVRRKAGNHQGESWPCAVCASSTQSKGPLAHGSPDLLVRRKAGNHQGESGSCVVSASSTQSKGPLAHGSPESLVRRKAGNHQGESGSCVVGASSEDDEPLWNRKPVPKRLPDHGIQTSKPRNPPPQYPTGTAKKIASLERKFGSTEHTYFFLCSPSEEKVSHKPIQYLPKTDKPSRQIALSSGLVPHFILEYHSFQTSPSTPIFDKLCDVIQTLHAMARYRPHNKRNTKRLNGEMHLIGFRPGNDDGKSGGTYVRNTLTPAQTAEDDANWAKLQSHNDFLAGRMEALSRTAFLENQALMQEYGIPNWTQEEWTEMKNEDREHLKFAANVSVTYNDFYNQAHQDENDLNGWTYGIFAYIDKSTGRPIPPPSS…	Tribe3	no	0.003	0	1767	266	no	1.82186	494	no	xenopus_468190|C_scaffold_333000001 #428#43.5#0.009#27#49#178	No hit	No hit	No hit	gi|282811395|gb|GR504265.1|GR504265 PTDH.cn1047.na PTDH Puccinia triticina cDNA clone PTDH.cn1047.na, mRNA sequence #1057#114#1.00E-26#38#67#176	No hit	No hit	No hit	YES	yfwxc=29	No NLS	29								0	ND	ND	No hit	No PFAM-A	YES
PGTT_19657	MCGPCLIHSKQGPLGTWEALDLLVRRKAGNHQGESGSCVVSASSTQSKGPLAHGSPDSLVRRKAGNHQGESGSCVVGASSEDEESEDDEPLWNHKPSRQIALSSGLVPHFILEYHSFQTSPSTPIFDKLCDVIQTLHAMARYRPHNKRNTQRLNGEMHLIGFRPGNDDGKSGGTYVRNTLTPAQTAEDDANWAKLQSHNDFLAGRMEALSRTAFLENQALMQEYGIPNWTQEEWTEMKNEDREHLKFAANVSVTYNDFYNQAHQDKNDLNGWTYGIFAYIDKSTGRPIPPPSSELGHGFLFPRHAYLIDFVKSNGIVELVWQTTKFEHCTTPPPPSLSSQNDPERPWTHQGCSFQINRRLANVAKKLKDATPEEIHKKTLCKSQKYPS	Tribe3	no	0	0	ND	271	no	2.06186	388	no	No hit	No hit	No hit	No hit	gi|282811395|gb|GR504265.1|GR504265 PTDH.cn1047.na PTDH Puccinia triticina cDNA clone PTDH.cn1047.na, mRNA sequence #1057#115#4.00E-27#38#68#176	No hit	No hit	No hit	YES	yfwxc=41	No NLS	41								0	ND	ND	No hit	No PFAM-A	YES
PGTT_09863	MFCFQCGKSPVVFRGLCNDCVDKMIPNSAPPPKIRPPTGQLTSAQEVLQSKRQEAIQRARALYSNPITTPTVPSPLGQSMAFPIGVNPVVNGLTGSSQTVVPAVLNPAYESAQASHSMAFPIAVNPVVNGSTGSSQTVVPAILNPAYESARASRVSKTQPYPNNRVGRTVARRAPASKGALPAMNPPDKISVQCGFEMWARGKYAPSQSVIRSNQFVLWSNPDSFQELIDTLCNKFNGKVELRTKMTEDREMFGVEHFSFCRLGTKKGGSVEDYESFVEFLRREKAIDLIYDRDTFERHTLDEEEQEGIDAQAARYALRSGKDTEYHEDLHSDAESDSSESSLPSTIFTSATGSTSTTTLPQNRSTLPPPPSLPSLTSATRSTPTTHLPQNKSLVPPPS…	Tribe3	no	0.001	0	3652	271	no	1.62492	1477	no	FG_neurospora_NCU06874.1 hypothetical protein (6981 - 10298) #1012#50.4#3.00E-04#29#35#119	No hit	No hit	No hit	gi|282811395|gb|GR504265.1|GR504265 PTDH.cn1047.na PTDH Puccinia triticina cDNA clone PTDH.cn1047.na, mRNA sequence #1057#115#1.00E-26#38#68#176	No hit	No hit	No hit	YES	No hit	No NLS									0	ND	ND	No hit	No PFAM-A	YES
PGTT_02500	MFCFQCGKSPVVFRGLCNDCVDKMIPNSAPPPKIRPPTGQLTSAQEVLQSKRQEAIQRARALYSNPITTPTVPSPLGQSMAFPIGVNPVVNGLTGSSQTVVPAVLNPAYESAQASHSMAFPIAVNPVVNGSTGSSQTVVPAILNPAYESARASRVSKTQPYPNNRVGRTVARRAPASKGALPATNPPDKISVQCGFEMWARGKYAPSQSVIRSNQFVLWSNPDSFQELIDTLCNKFNGKVELRTKMTEDREMFGVEHFSFCRLGTKKGGSVEDYESFVEFLRREKAIDLIYDRDTFERHTLDEEEQEGIDAQAARYALRSGKDTEYHEDLHSDAESDSSESSLPSTIFTSATGSTSTTTLPQNRSTLPPPPSLPSLTSATRSTPTTHLPQNKSLVPPPS…	Tribe3	no	0.001	0	3442	20529	YES	1.45371	1307	no	AN_zebrafish_71834284|ref|NP_001025232.1| transient receptor potential cation channel, subfamily M, member 7 [Danio rerio] #1774#58.9#7.00E-07#25#32#125	trpm7_human ame: full=transient receptor potential cation channel subfamily m member 7 ame: full=long transient receptor potential channel 7 short=l -7 short=l 7 ame: full=channel-kinase 1	trpm7	586#687#533#687#PF02816#Alpha_kinase#Family#89#188#188#43.8#1.70E-11#1#No_clan	gi|282811395|gb|GR504265.1|GR504265 PTDH.cn1047.na PTDH Puccinia triticina cDNA clone PTDH.cn1047.na, mRNA sequence #1057#45.8#2.00E-05#32#28#86	No hit	No hit	No hit	YES	No hit	No NLS									0	ND	ND	586#687#533#687#PF02816#Alpha_kinase#Family#89#188#188#43.8#1.70E-11#1#No_clan	PF02816	no
PGTT_11308	MSFSCVLDPRGGVTRYSLHIRTKQALHKSHPDNDPALPLQLPDDPGLSSQHQDDPVLSISRSRCGKSPVVFRGLCNDCVDKMIPNSAPPPKIRPPTGQLTSAQEVLQSKRQEAIQRARALYSNPITTPTVPSPLGQSMAFPIGVNPVVNGLTGSSQTVVPAVLNPAYESAQASHSMAFPIAVNPVVNGSTSSSQTVVPAILNPAYESARASRVSKTQPYPNNRVGRTVARRAPASKGALPATNPPDKISVQCGFEMWARGKYAPSQSVIRSNQFVLWSNPDSFQELIDTLCNKFNGKVELRTKMTEDREMFGVEHFSFCRLGTKKGGSVEDYESFVEFLRREKAIDLIYDRDTFERHTLDEEEQEGIDAQAARYALRSGKDAEYHEDLHSDAESDSSES…	Tribe3	no	0	0	524	271	no	1.67394	1374	no	AN_homosapien_29893552|ref|NP_060142.2| transient receptor potential cation channel, subfamily M, member 7; LTRPC ion channel family member 7 [Homo sapiens] #1864#59.7#4.00E-07#27#42#152	trpm7_rat ame: full=transient receptor potential cation channel subfamily m member 7 ame: full=long transient receptor potential channel 7 short=l -7 short=l 7 ame: full=transient receptor potential-phospholipase c-interacting kinase short=trp-plik	trpm7	680#783#664#783#PF02816#Alpha_kinase#Family#85#188#188#41.5#8.70E-11#1#No_clan	gi|282811395|gb|GR504265.1|GR504265 PTDH.cn1047.na PTDH Puccinia triticina cDNA clone PTDH.cn1047.na, mRNA sequence #1057#114#3.00E-26#35#72#201	No hit	No hit	No hit	YES	yfwxc=41	No NLS	41								0	ND	ND	680#783#664#783#PF02816#Alpha_kinase#Family#85#188#188#41.5#8.70E-11#1#No_clan	PF02816	no
PGTT_13523	MFCFQCGKSPVVFRGLCNDCVDKMIPNSAPPPKIRPPTGQLTSAQEVLQSKRQEAIQRARALYSNPITTPTVPSPLGQSMAFPIGVNPVVNGLTGSSQTVVPAVLNPAYKSAQASHSMAFPIAVNPVVNGSTGSSQTVVPAILNPAYESARASRVSKTQPYPNNRVGRTVARRAPASKGALPATNPPDKISVQCGFEMWARGKYAPSQSVIRSNQFVLWSNPDSFQELIDTLCNKFNGKVELRTKMTEDREMFGVEHFSFCRLGTKKGGSVEDYESFVEFLRREKAIDLIYDRDTFERHTLDEEEQEGIDAQAARYALRSGKDTEYHEDLHSDAESDSSESSLPSTIFTSATGSTSTTTLPQNRSTLPPPPSLPSLSSATRSTPTTNLPQNKSLVPPPS…	Tribe3	no	0.001	0	8273	458	no	1.74639	1317	no	fugu_586143|e_gw2.174.62.1 #1847#55.5#7.00E-06#29#36#121	trpm6_human ame: full=transient receptor potential cation channel subfamily m member 6 ame: full=channel kinase 2 ame: full=melastatin-related trp cation channel 6	trpm6	635#738#619#738#PF02816#Alpha_kinase#Family#85#188#188#41.7#7.10E-11#1#No_clan	gi|282811395|gb|GR504265.1|GR504265 PTDH.cn1047.na PTDH Puccinia triticina cDNA clone PTDH.cn1047.na, mRNA sequence #1057#63.5#8.00E-11#34#46#133	No hit	No hit	No hit	YES	No hit	No NLS									0	ND	ND	635#738#619#738#PF02816#Alpha_kinase#Family#85#188#188#41.7#7.10E-11#1#No_clan	PF02816	no
PGTT_14074	MTRNARRKLLNANPSLKKGPLANGSHDLLVRRKAGNHQGESWPCVVCASSTQSKGPLAHGSPDLLVRRKAGNHQGESGSCVVSASSTQSKGPLAHGSPDLLVRRKAGNHQGESGSCVVGAPSEDDEPLWNRKPRHPDHGIQTSKPRNPPPQYPTGTAKKIASLERKFGSTENTYFFLCSPSEEKVSHKPIQYLPKTDKPSRQIALSSGLVPHFILEYHSFQTSPSTPIFDKLCDVIQTLHAMARYCPHNKRNTKRLNGEMHLIGFRPGNDDGKSGGTYVRNKLTPEQTAEDDANWAKLQSHNDFLAGRMEALSRTAFLENQALMQEYGIPNWTQEEWTEMKNEDREHLKFAANVSVTYNDFYNLAHQDENDLNGWTYGHGFLFPRHAYLIDFVKSNGIV…	Tribe3	no	0.001	0	2574	271	no	2.12766	470	no	xenopus_468190|C_scaffold_333000001 #428#43.9#0.007#26#48#178	No hit	No hit	No hit	gi|282811395|gb|GR504265.1|GR504265 PTDH.cn1047.na PTDH Puccinia triticina cDNA clone PTDH.cn1047.na, mRNA sequence #1057#78.2#1.00E-15#31#56#176	No hit	No hit	No hit	YES	No hit	No NLS									0	ND	ND	No hit	No PFAM-A	YES
PGTT_18102	MFCFQCGKSPVVFRGLCNDCVDKMIPNSVPPPKIRPPTGQLTSAQEVLQSKRQEAIQRARALYSNPITTPTVPSPLGQSMAFPIGVNPVVNGLTGSSQTVVPAVLNPAYESAQASHSMAFPIAVNPVVNGSTGSSQTVVPAILNPAYESARASRVSKTQPYPNNRVGRTVARRAPASKGALPATNPPDKISVQCGFEMWARGKYAPSQSVIRSNQFVLWSNPDSFQELIDTLCNKFNGKVELRTKMTEDREMFGVEHFSFCRLGTKKGGSVEDYELFVEFLRREKAIDLIYDRDTFERHTLDEEEQEGIDAQAARYALRSGKDTEYHEDLHSDAESDSSESSLPSTIFTSATGSTSTTTLPQNRSTLPPPPSLPSLSSATRSTPTTNLPQNKSLVPPPS…	Tribe3	no	0.001	0	8874	458	no	1.74326	1262	no	AN_homosapien_29893552|ref|NP_060142.2| transient receptor potential cation channel, subfamily M, member 7; LTRPC ion channel family member 7 [Homo sapiens] #1864#59.7#4.00E-07#26#39#145	trpm6_human ame: full=transient receptor potential cation channel subfamily m member 6 ame: full=channel kinase 2 ame: full=melastatin-related trp cation channel 6	trpm6	635#738#619#738#PF02816#Alpha_kinase#Family#85#188#188#41.6#7.80E-11#1#No_clan	gi|282811395|gb|GR504265.1|GR504265 PTDH.cn1047.na PTDH Puccinia triticina cDNA clone PTDH.cn1047.na, mRNA sequence #1057#63.5#7.00E-11#34#46#133	No hit	No hit	No hit	YES	No hit	No NLS									0	ND	ND	635#738#619#738#PF02816#Alpha_kinase#Family#85#188#188#41.6#7.80E-11#1#No_clan	PF02816	no
PGTT_02582	MFCFQCGKSPVVFRGLCNDCVDKMIPNSAPPPKIRPPTGQLTSAQEVLQSKRQEAIQRARALYSNPITTPTVPSPLGQSMAFPIGVNPVVNGLTGSSQTVVPAVLNPAYESAQASHSMAFPIAVNPVVNGSTGSSQTVVPAILNPAYESARASRVSKTQPYPNNRVGRTVARRAPASKGALPATNPPDKISVQCGFEMWARGKYAPSQSVIRSNQFVLWSNPDSFQELIDTLCNKFNGKVELRTKMTEDREMFGVEHFSFCRLGTKKGGSVEDYESFVEFLRREKAIDLIYDRDTFERHTLDEEEQEGIDAQAARYALRSGKDTEYHEDLHSDAESDSSESSLPSTIFTSATGSTSTTTLPQNRSTLPPPPSLPSLTSATRSTPTTHLPQNKSLVPPPS…	Tribe3	no	0.001	0	539	755	no	1.45929	1302	no	AN_zebrafish_71834284|ref|NP_001025232.1| transient receptor potential cation channel, subfamily M, member 7 [Danio rerio] #1774#58.9#7.00E-07#25#32#125	trpm7_rat ame: full=transient receptor potential cation channel subfamily m member 7 ame: full=long transient receptor potential channel 7 short=l -7 short=l 7 ame: full=transient receptor potential-phospholipase c-interacting kinase short=trp-plik	trpm7	586#687#533#687#PF02816#Alpha_kinase#Family#89#188#188#43.8#1.70E-11#1#No_clan	No hit	No hit	No hit	No hit	no	No hit	No NLS									0	ND	ND	586#687#533#687#PF02816#Alpha_kinase#Family#89#188#188#43.8#1.70E-11#1#No_clan	PF02816	no
PGTT_03609	MTRNARRRLLNANPSLKKGPLANGSPDQLVRRKAGNHQGESWPCVVRASSTQSKGPLAHGSPDLLVRRKAGNHQGESGSCVVSASSTQSKGPLAHGSPDSLVRRKAGNHQGESGSCVVGASSEDEESEDDEPLWNHKPSRQIALSSGLVPHFILEYHSFQTSPSTPIFDKLCDVIQTLHAMARYRPHNKRNTQRLNGEMHLIGFRPGNDDGKSGGTYVRNTLTPAQTAEDDANWAKLQSHNDFLAGRMEALSRTAFLENQALMQEYGIPNWTQEEWTEMKNEDREHLKFAANVSVTYNDFYNQAHQDKNDLNGWTYGIFAYIDKRLANVAKKLKDATPEEIHKKTLCKSQKYPS	Tribe3	no	0.003	0	2305	278	no	1.41243	354	no	No hit	No hit	No hit	No hit	gi|282811395|gb|GR504265.1|GR504265 PTDH.cn1047.na PTDH Puccinia triticina cDNA clone PTDH.cn1047.na, mRNA sequence #1057#75.1#6.00E-15#40#46#115	No hit	No hit	No hit	YES	No hit	No NLS									0	ND	ND	No hit	No PFAM-A	YES
PGTT_01662	MARYRPHNKRNTKRLNGEMHLIGFRPGNDNGKSGGTYVRNKLTPEQTAEDDANWAKLQSHNDFLAGRMEALSRTAFLENQALMQEYGIPNWTQEEWTEMKNEDREHLKFAANVSVTYNDFYNQAHQDENNLNGWTYGIFAYIDKSTGRPIPPPSSELGHGFLFPRHAYLIDFVKSNGIVELVWQTTKFEHCTTPPPPSLSSQNDPERPWTHQGCSFQINRKLANVAKKLKDATPEEIHKKTLCKSQKYPS	Tribe3	no	0	0	3412	136	no	1.2	250	no	No hit	No hit	No hit	No hit	gi|282811395|gb|GR504265.1|GR504265 PTDH.cn1047.na PTDH Puccinia triticina cDNA clone PTDH.cn1047.na, mRNA sequence #1057#112#2.00E-26#37#66#176	No hit	No hit	No hit	YES	yfwxc=41	No NLS	41								0	ND	ND	No hit	No PFAM-A	YES
PGTT_16560	MRIFLNPSPQPLIISKYQRPLINHQLNTSSSSQQLPLVLGPPPYLFPATTTIKDGSGGEEVVRQADQPHPLLLLSRVATKDQLQTPRPTKMTRNARRKLLNANPSLKKGPLANGSPDLLVWRKAGNHQGESWPCVVRASSTQSKGPLAHGSPDLLVRRKAGNHQGESGSCVVSASSEDDESEDDEPLWNRKPRHPDHGIRTSKPRNPPPQYPTGTAKKIASLKRKFGSTEHTYFFLCSPSEEKVSHKPIQYLPKTDKPSRQIALSSGLLPHFILEYHSFQTSPSTPIFDKLCDVIQTLHAMARYCPHNKKNTKRLNGEMHLIGFRPGNDDGKSGGTYVRNKLTPAQTAEDNANWAKLQSHNDFLAGRMEALSRTAFLENQALMQEYGIPNSTQEEWTEM…	Tribe3	no	0	0	2391	355	no	1.13636	440	no	No hit	No hit	No hit	No hit	gi|282811395|gb|GR504265.1|GR504265 PTDH.cn1047.na PTDH Puccinia triticina cDNA clone PTDH.cn1047.na, mRNA sequence #1057#56.2#4.00E-09#36#39#108	No hit	No hit	No hit	YES	No hit	No NLS									0	ND	ND	No hit	No PFAM-A	YES
PGTT_01756	MHFPSSIIIFLTVACGIATCANSWRVYGGVTLTCKGEHPLGLCLHHQGSDYKVDLNESTTGIKAVVASDITDGSGNPHPTTHSCDGSGAALSGVLHQSTCWLWQSGQGVTRYSLHISTKQALHKSHPDNDPSLPLQLPDDPGLSSQHQDDPILSISRSRCGKSPVVFRGLCNDCVDKMIPNSAPPPQIRPPTGQLTSAQEVLQSKRQEAIQRARALYSNPITTPTVPSPLGQSMAFPIGVNPVVNGLTGSSQTVVPAVLNPAYESAQASHSMAFPIAVNPVVNGSTGSKQTVVPAILNPAYESARASRVSKTQPYPNNRVGRTVARRAPASKGALPTTNPPDKISVQCGFEMWARGKYAPSQSVIRSNQFVLWSNPDSFQELIDTLCNKFNGKVELRTK…	Tribe3	YES	0.962	20	1108	464	no	2.03433	1573	no	AN_mouse_10946830|ref|NP_067425.1| transient receptor potential cation channel, subfamily M, member 7; transient receptor potential-related protein, ChaK; transient receptor potential M7 [Mus musculus] #1863#58.9#8.00E-07#24#36#147	trpm7_rat ame: full=transient receptor potential cation channel subfamily m member 7 ame: full=long transient receptor potential channel 7 short=l -7 short=l 7 ame: full=transient receptor potential-phospholipase c-interacting kinase short=trp-plik	trpm7	740#841#659#841#PF02816#Alpha_kinase#Family#89#188#188#44.3#1.20E-11#1#No_clan	gi|282811395|gb|GR504265.1|GR504265 PTDH.cn1047.na PTDH Puccinia triticina cDNA clone PTDH.cn1047.na, mRNA sequence #1057#62#3.00E-10#37#40#107	No hit	No hit	No hit	YES	No hit	No NLS									0	ND	ND	740#841#659#841#PF02816#Alpha_kinase#Family#89#188#188#44.3#1.20E-11#1#No_clan	PF02816	no
PGTT_07638	MASYVIEHVTSPNIYSAANNQEDQNYRSLVSQDRSDNITFYLTHQGSITPSSVVAMTRTKRKHLLRALKRDGPLPLGGPDRLTMGNSINRQGHKGACAVVQPALKTVTCIDGRSESPLSLGSTDLLARRKANNHQGYKEACVVSLPINKDASLPATGPLPTSSPDILEKSPHFIFETHSFDVNPPTPTFAKLCEVIETLHAMAKYRPCNKRNANRLNGEMHLIGFRPGNDRGKSAGTYAQRTDLTPAQSAHDDTLWAKLQSFNKFLSQRMEAISQSAYQQNKELMNKRGIPNWSQEEWAEMRKEDQVEFQFASNVSVTYNDFYNKPHQDKKDINGWTYGIFAYVDLETGKPIPPPSTELGHGFLFPRHAYLIDFVKSSGIMELVWQTTKFEHCTTMPPP…	Tribe3	no	0	0	2249	6168	no	1.55556	450	no	No hit	No hit	No hit	No hit	gi|282811395|gb|GR504265.1|GR504265 PTDH.cn1047.na PTDH Puccinia triticina cDNA clone PTDH.cn1047.na, mRNA sequence #1057#129#1.00E-35#39#70#176	No hit	No hit	No hit	YES	yfwxc=41	No NLS	41								0	ND	ND	No hit	No PFAM-A	YES
PGTT_20411	MTRTKRKHLLRALKRDGPLPLGGPDRLTMGNSINRQGHKGACAVIQPALKTATCIDGQSESPLSLGSTDLLARRKANNHQGYKEACVVSLPINKDASLPATGPLPTSSPDILEQRQDNKPQLQKKRRAVSSSTARAMSHRVHKPRNPPPQYASATAKKIARAYRKLKPSDDSYFIICSPSKARVSRKPIINLPVLNKPPRQIVLSSSLAPHFIFETHSFDVNPPTPTFTKLCEVIETLHAMAKYRPCNKRNANRLNGEMHLIGFRPGNDRGKSAGTYARRTDLTPAQSAHDDTLWAKLQSFNKFLSQRMEAISHSAYQQNKELMNKRGIPNWSQEEWAEMRKEDQIEFQFASNVSVTYNDFYNKPHQDKKDINGWTYGIFASVDLETGKPIPPPSTELG…	Tribe3	no	0.001	0	1328	ND	no	2.04499	489	no	No hit	No hit	No hit	No hit	gi|282811395|gb|GR504265.1|GR504265 PTDH.cn1047.na PTDH Puccinia triticina cDNA clone PTDH.cn1047.na, mRNA sequence #1057#122#5.00E-34#39#69#176	No hit	No hit	No hit	YES	No hit	No NLS									0	ND	ND	No hit	No PFAM-A	YES
PGTT_20563	MSHRVHKPRNPPPQYTSATAKKIARAYRKLKPSEDSYFIICSPSKARVSRKPIINLPVLNKPPRQIVLSSSLAPHFIFETHSFDVKPPTPTFTKLCEVIETLHAMAKYRPCNKRNANRLNGEMHLIGFRPGNDRGKSAGTYAQRTDLTPAQSAHDDTLWAKLQSFNKFLSQRMEAISHSAYQQNKELMDKRGIPNWSQEEWAEMRKEDQIEFQFASNVSVTFNDFYNKPHQDKKDINGWTYGIFAYVDLETGKPIPPPSTELGHGFLFPRHAYLIDFVKSSGIMELVWQTTKFEHCTTMPPPSLRKQKGRTWTHQGCSFQINKYLAKVAQELKDASPQFVEKKTLCKKQKYGA	Tribe3	no	0	0	ND	ND	no	1.69972	353	no	No hit	No hit	No hit	No hit	gi|282811395|gb|GR504265.1|GR504265 PTDH.cn1047.na PTDH Puccinia triticina cDNA clone PTDH.cn1047.na, mRNA sequence #1057#128#1.00E-35#39#70#176	No hit	No hit	No hit	YES	No hit	No NLS									0	ND	ND	No hit	No PFAM-A	YES
PGTT_05537	MHTSRTFLRFPTNRSTQSRTNKPIGTVYRSHQVAATNQFRYISVVLRTPPSTLHLSLLVLHVQFDTKSILLIASLTYQDCCKIYVPLKRFPSCHRSITRDGPLPLGGPDRSTMGNSINRQGHKGACAVVQPALKTATCIDGRSESPLPLGSTDLLARRKANNHQGYKEACVVSLPINEDASLPATSPLPTSSPDILEKHQDNKPQLQRKRRAVSSSTARAMSHRVNKPRNPPPQYASTTAKKIARAYRKIKPSDDSYFIICSPSKARVSRKRIINLPVLNKPPRQIVLSSSLAPHFIFETHSFDINPPTPTFTKLCEVIETLHAMAKYRPCNKRNANRLNGTYARRTDLTPAQSAHDDTLWAKLQSFNKFLSQRMEAISHSAYQQNKELMNKRGIPNWS…	Tribe3	no	0.001	0	4365	6122	no	2.16216	555	no	No hit	No hit	No hit	No hit	gi|282811395|gb|GR504265.1|GR504265 PTDH.cn1047.na PTDH Puccinia triticina cDNA clone PTDH.cn1047.na, mRNA sequence #1057#122#4.00E-32#38#67#173	No hit	No hit	No hit	YES	No hit	No NLS									0	ND	ND	No hit	No PFAM-A	YES
PGTT_18218	MYSVADKSHNDFLAGRMKALSRTAFLENQALMQEYGIPNWTQEEWTEMKNEDREHLKFAANVSVTYNDFYNQAHQDKNDLNGWTYGIFAYIDKSTGRPIPPPSSKLGHGFLFPRHAYLIDFVKSNGIVELVWKTTKFEHCTTPPPPSLSSQNDPERPWTHQGCSFQINRRLANVAKKLKDATPEEIHKKTLCKSQKYPS	Tribe3	no	0	0	13248	271	YES	1.50754	199	no	No hit	No hit	No hit	No hit	gi|282811395|gb|GR504265.1|GR504265 PTDH.cn1047.na PTDH Puccinia triticina cDNA clone PTDH.cn1047.na, mRNA sequence #1057#111#3.00E-26#40#59#146	No hit	No hit	No hit	YES	No hit	No NLS									0	ND	ND	No hit	No PFAM-A	YES
PGTT_00918	MEALICLFGARPATIRVKVGHVRSVPHQLKARAPWHMEALICLFGARPATVRVKVGHVWLPRNPPPQYPTGTAKKIASLERKFGSTEHTYFFLCSPSEEKVSHKPIQYLPKTDKPSRQIALSSGLVPHFILEYHSFQTSPSTPIFDKLCDVIQTLHAMARYRPHNKRNTKRLNGEMHLIGFRPGNDDGKSGGTYVRNTLTPAQTAEDDANWAKLQSHNDFLAGRMEALSRTAFLENQALMQEYGIPNWTQEEWTEMKNEDREHLKFAANVSVTYNDFYNQAHQDENDLNGWTYGIFAYIDKRLANVAKKLKDATPEEIRKKTLCKSQKYPS	Tribe3	no	0.232	0	2661	266	no	1.51057	331	no	No hit	No hit	No hit	No hit	gi|282811395|gb|GR504265.1|GR504265 PTDH.cn1047.na PTDH Puccinia triticina cDNA clone PTDH.cn1047.na, mRNA sequence #1057#73.6#2.00E-14#39#45#115	No hit	No hit	No hit	YES	LIAR=70	No NLS									0	ND	ND	No hit	No PFAM-A	YES
PGTT_09277	MLSHFGIANPVPKRLPDHGIQTLKPRNPPPQYPTGTAKKIASLERKFGSTEHTYFFLCSPSEEKLSHKPIQYLPKTDKPSRQIALSSGLVPHFILEYHSFQTSPSTPIFDKLCDVIQTLHAMARYRPHNKRNTQRLNGEMHLIGFRPGNDDGKSGGTYVRNTLTPAQTAKDDANWAKLQSHNDFLAGRMEALSRTAFLENQALMQEYGIPNWTQEEWTEMKNEDREHLKFAANVSVTYNDFYNEAHQDKNDLNGWTYDYQV	Tribe3	no	0	0	ND	458	no	0.766284	261	no	No hit	No hit	No hit	No hit	gi|282811395|gb|GR504265.1|GR504265 PTDH.cn1047.na PTDH Puccinia triticina cDNA clone PTDH.cn1047.na, mRNA sequence #1057#64.7#6.00E-12#38#41#107	No hit	No hit	No hit	YES	No hit	No NLS									0	ND	ND	No hit	No PFAM-A	YES
PGTT_16434	MAKYRPCNKRNANRLNGTYAQRTDLTPAQSAHDDTLWVKLQSFNKFLSQRMEAISHSAYQQNKELMNKRGIPNWSQEEWAEMRKEDQIEFQFASNVSVTYNDFYNKPHQDKKDINGWTYGIFAYVDLETGKPIPPPSTELGHGFLFPRHAYLIDFVKSSGIMELVWQTTKFEHCTSMPPPSLRKQKGRTWTHQGCSFQINKDLAKVAQELKDASPQFVEKKTLCKKQKYGA	Tribe3	no	0	0	864	5629	no	1.7316	231	no	No hit	No hit	No hit	No hit	gi|282811395|gb|GR504265.1|GR504265 PTDH.cn1047.na PTDH Puccinia triticina cDNA clone PTDH.cn1047.na, mRNA sequence #1057#121#2.00E-32#38#67#173	No hit	No hit	No hit	YES	No hit	No NLS									0	ND	ND	No hit	No PFAM-A	YES
PGTT_08484	MTQTKRKHELRARKLNNPLPLGAPDRFNMDNTVNHQGHKGACAVMLPATRASPFSLPTQSESPLSPGSPDLLARQKANNHQGYKETRVVSSLVDKVTVPSKSPLSPGSPDLLARQKANNHQGYKETRVVSSLVDKQTVPSKSPSSPDQPNNHQVHKDTRAVSSSVNEQSVPSKSPLSPGSPDLLARRKANNHQGYKETRVVSSCTARAMSIPVPKPRNPPPQYPSGTAKKIARAHRKNGTSEDTYFIICSPSQTPVSPKYVIKLPILAQPSRQIVSSSSLTPQFIFETHSFNINPPTSTFNKLCDIIQTLHAMAKFLPCNKRNHNQINGEMHMIGFRPGNDGGKSAVQGFIIEYLSPQEEWSEMRKEDRPEYKFASNVSVTYNDFYNEQHQDKNDINGW…	Tribe3	no	0	0	3774	13220	YES	1.2931	464	no	PL_moss_162663074|gb|EDQ49860.1| predicted protein [Physcomitrella patens subsp. patens] #1742#48.1#3.00E-04#27#73#270	No hit	No hit	No hit	gi|282811395|gb|GR504265.1|GR504265 PTDH.cn1047.na PTDH Puccinia triticina cDNA clone PTDH.cn1047.na, mRNA sequence #1057#87.4#2.00E-18#43#51#118	No hit	No hit	No hit	YES	No hit	No NLS									0	1.6245	no	No hit	No PFAM-A	YES
PGTT_04856	MARYRPHNKRNTKRLNGEMHLIGFRPGNDDGKSGGTYVRKKLTPEQTAEDDANWAKLQSHNDFLAGRMEALSRTAFLENQALMQEYGIPNWTQEEWTEMKNEDREHLKFAANVSVTYNDFYNQAHQDENDLNGWTYDYQV	Tribe3	no	0	0	2836	458	no	0	140	no	No hit	No hit	No hit	No hit	gi|282811395|gb|GR504265.1|GR504265 PTDH.cn1047.na PTDH Puccinia triticina cDNA clone PTDH.cn1047.na, mRNA sequence #1057#63.2#7.00E-12#37#40#107	No hit	No hit	No hit	YES	yfwxc=91#LIAR=29	No NLS	91								0	ND	ND	No hit	No PFAM-A	YES
PGTT_14540	MIILQLGVHFCSLATSTINLTPSPTTNFSLFLSETIWAAVLQRSISISSSPSPRRPPELLWSFCLIEIYPYRTPSKRSNYFGLTSIQASLNLFQAVATRKLNNPLPLGAPDRFNMDTTVNHQGHKGACAVMLPATCASPVSLPTQSESPLSPGSPDLLARRKANNHQGYKETRVVSTLVDKETVPSKSPLSPGSPDLLARRKANNHQGYKETHVVSSLVDKQTAPSKSPSSPYQPNNLPSKSPLSLGSPDLLARRKANDHQGYKETRLVSSCTAQAMSIPVPKPRNPPPQYPSGTYARRTDLTPAEKALDDTLWAKLQSHNEFLSQRTEAISRSAYEQNKNLMNEYGLPNWSQEEWSQMRKEDRPKYKFASNVSVTYNNFYNEQHQDKNDINGWSYGLF…	Tribe3	no	0.589	16	3341	2416	no	1.33333	450	no	MZ_dictyo_60465995|gb|EAL64062.1| hypothetical protein DDB0187042 [Dictyostelium discoideum] #2563#46.2#0.001#28#48#171	No hit	No hit	No hit	gi|282811395|gb|GR504265.1|GR504265 PTDH.cn1047.na PTDH Puccinia triticina cDNA clone PTDH.cn1047.na, mRNA sequence #1057#106#3.00E-24#38#57#148	No hit	No hit	No hit	YES	yfwxc=55	No NLS	55								0	ND	ND	No hit	No PFAM-A	YES
PGTT_19466	MTRTKRQSQLRAQQRKGPFSPGKPGALSGRMALDHQEFKGRRVVNPSAVSQSSTHPPPSPLALGNPGLLNGRMALDHQDYKGSSVVSSSIHSSENPEAPKSRNPPPKHASGTAKKIARLQKKLGCDDNVWILPTSISLKKINSDKPIQILPNLNRPRNLVTSSGGVPHFILERHPFDIKPPTHEFQELSNVIKTLYQMAQNRPTNTMNTKRLGGEMRMIGFRCASDRGKRGGTYVRNDLTPEEEAKDDQLWEKLQSHNDFLARRMESLCSSAYQENQSIMCDYGIPNWSQEEWSEMRKEEDVEYKFASNVSVTFDNFYNKAHQDEGDLNGWTYGQSQEVIQHATLCKNQRSTSK	Tribe3	no	0	0	3587	10751	YES	1.41243	354	no	No hit	No hit	No hit	No hit	gi|282811395|gb|GR504265.1|GR504265 PTDH.cn1047.na PTDH Puccinia triticina cDNA clone PTDH.cn1047.na, mRNA sequence #1057#63.9#5.00E-16#37#33#88	No hit	No hit	No hit	YES	No hit	No NLS									0	0.217638	no	No hit	No PFAM-A	YES
PGTT_03921	MTRTKRQSQLRAQQRMGPFSPGKPGALSGRMALDHQEFKGRRVVFPPAVSQSSTHPPPSPLALGDPGLLNGCMALDHQDYKGSSVVSSSIRSSENPEAPKSRNPPPKHASGTAKKIARLQKKLGCDDNVWILPTSISLKKINSDKPIQILPNLNRPRNLVTSSGGVPHFILERHPFDIKPPTHEFQELSNVIKTLYQMAQNRPTNTMNTKRLGGEMRMIGFRCASDRGKRGGTYVRNDLTPEEEAKDDQLWEKLQSHNDFLARRMESLCSSAYQENQSIMCDYGIPNWSQEEWSEMRKEEDVEYKFASNVSVTFDNFYNKAHQDEGDLNGWTYGQSQEVIQHATLCKNQRSTAK	Tribe3	no	0.001	0	4085	13817	YES	1.69492	354	no	No hit	No hit	No hit	No hit	gi|282811395|gb|GR504265.1|GR504265 PTDH.cn1047.na PTDH Puccinia triticina cDNA clone PTDH.cn1047.na, mRNA sequence #1057#63.9#5.00E-16#37#33#88	No hit	No hit	No hit	YES	LIAR=10	No NLS									0	0.153893	no	No hit	No PFAM-A	YES
PGTT_01568	MNPPSTLTSDSFPHYHLGSQPGFVDLPKPIGSVHFFSCSRVAPRKFKLSVAPLLTTFLGEPVRHKFNSRINQLEETIILCARLAVPPHLWFKEATPMPEKLGTSSKNNVAPEECTVPQVSQGSRKKSPACMSNPVCQLGRSHPPGECTVPQVRETYKGDITGLSSAATKKRYQSPPKYKSKTEKRVAKTQRKLAKDSATIPHITYISPSEDVLSEKPLTTFPIHGKKTRNLVCSQGGVPNFIMETHSFAEAPSPTFVTLSEIVSDLYMMALNRQDNKSNSNLLNGRTYARKHGIKEEDSISDSALWKKLEFHNEFIAGRIKSLSQSAWQKNHQISLEHQIPNWSQEEWRGFTNEHNFAGNVMVTFNDFFNEVHADRGDLNPWTYGIFSYIDKKTGKPIP…	Tribe3	no	0	0	605	8326	no	1.55556	450	no	No hit	No hit	No hit	No hit	gi|282811395|gb|GR504265.1|GR504265 PTDH.cn1047.na PTDH Puccinia triticina cDNA clone PTDH.cn1047.na, mRNA sequence #1057#122#5.00E-29#41#62#150	No hit	No hit	No hit	YES	No hit	No NLS									0	ND	ND	No hit	No PFAM-A	YES
PGTT_13349	MQDPAWEEEKHLSDEENDTMSDKETEIDENDPYVLDLPQDSCATLSERARKTLKQTLFLSKSYFTSSKPFLLRMSQKKKNIPFSIELQTFASSKTVIVTAGGCAKKVLFLVQFHPHDSSDPTFNHLSELIEDLYIMSNHRSNLKNKNKISGRMSGIGFRGGYEKGKSAGSYAVRKDLKPSQLELETNLQNKLPRHNQFIADRFRHFSEEAVAKNKQAMKEFGIPSWSDEAWESYKNDPTPLCSNVIVTSNDFSNKPHCDKDKNIFTYGIFSYIDRSTGTPILPPSSTRGHGIRFPDYDCNINFGTTPGIIEVLWKSNDICHHTIGPPEELKSTKKSTHFGCSFQISHRLVARALKLKCLPEEEKKKRTMTREERSKKK	Tribe3	no	0	0	1117	136	no	2.1164	378	no	FG_Lbicolor_164636196|gb|EDR00494.1| predicted protein [Laccaria bicolor S238N-H82] #263#50.1#7.00E-05#23#60#258	No hit	No hit	No hit	gi|282811395|gb|GR504265.1|GR504265 PTDH.cn1047.na PTDH Puccinia triticina cDNA clone PTDH.cn1047.na, mRNA sequence #1057#250#1.00E-102#64#115#177	No hit	No hit	No hit	YES	No hit	No NLS									0	1.6245	no	No hit	No PFAM-A	YES
PGTT_12735	MNTKRLGGEMRMIGFRCASDRGKRGGTYVRNDLTPEEEAKDDQLWEKLQSHNDFLARRMESLCSSAYQENQSIMCDYGIPNWSQEEWSEMRKEEDVEYKFASNVSVTFDNFYNKAHQDEGDLNGWTYGQSQEVIQNATLCKNQRSTAK	Tribe3	no	0	0	11135	1062	YES	2.7027	148	no	No hit	No hit	No hit	No hit	gi|282811395|gb|GR504265.1|GR504265 PTDH.cn1047.na PTDH Puccinia triticina cDNA clone PTDH.cn1047.na, mRNA sequence #1057#63.9#1.00E-13#37#33#88	No hit	No hit	No hit	YES	No hit	No NLS									0	0.176777	no	No hit	No PFAM-A	YES
PGTT_03580	MSHSSLRYRSPPIKQHHVYRLPERKNQAHSSSPDRYIPNPPYIAANKSYHWSVSQAQISYQRVRSDEDHRSVSHVQPPHRQRFSHRQDCFNQSVSRPITYFHQDQMSIPAPSDQSSSTAVERYPMDQSATTLNLHCLDSHVPHCYHPYANHQHHHIKIRKPLDQQRSPCLPASKLTVQGNDPIPANQLKIDRYMPLARADCYRPVYSSHVQPRGQWGPLDITSDQIPRGQWGPLESVARRSTKQDNLLSERQKRNLKIFPRIYNPYFTEETNPHVKPFILQLNLNAEKPFIIQPANFSSHRVVATNNTGSQTLFFLEFHPLNPTDPSKKAVVKNLGKIISNLYFMGNNRQDIHPRTMETGIMKGVGFRPGSDRGSTAGTYARQKNLSQKILELDNYCWD…	Tribe3	no	0	0	1247	601	no	1.45631	618	no	No hit	No hit	No hit	No hit	gi|282811395|gb|GR504265.1|GR504265 PTDH.cn1047.na PTDH Puccinia triticina cDNA clone PTDH.cn1047.na, mRNA sequence #1057#173#2.00E-44#47#77#162	No hit	No hit	No hit	YES	No hit	No NLS									0	ND	ND	No hit	No PFAM-A	YES
PGTT_15370	MTLLPLQPLPSLMVVAEEEESSKAGNRSVGSITLQGSKAGKRSVGSITLQGSKAGKRSVGSITLQGSKAGKRSVGSITLQGSKPSSNQSVGLIGFQTPRPPKMTRNARRKLLNANPSLKKGPLANGSPDLLVRRKAGNHQGESWPCVVRGSSTQSKGPLAHGSPDLLVRRKAGNHQGESGSCVVSASSEDDESEDDEPLWNRKPRHPSASSEDDEPLWNRKPRHPDHGIRTSKPRNPPPQYSTGHCKEDC	Tribe3	no	0.296	16	4213	2165	no	1.6	250	no	xenopus_468190|C_scaffold_333000001 #428#50.8#2.00E-05#29#54#184	No hit	No hit	No hit	No hit	No hit	No hit	No hit	no	yfwxc=35#LIAR=79	No NLS	35								0	ND	ND	No hit	No PFAM-A	YES
PGTT_00441	MDHPARIRQSATHHSTHINHQVGSNRPHQNASRIDISENKNKPRLTERQKKNQKIQQRMHHLSFPSTKKDDIKPYILALNQYPETTIRLNSSSFTSKKVVGTDNMGKNILFMAQFHELDEEDPVVNGLSEIIRDLHMMGKNRYPIRPKNLISGTMKGIGFRGGMEGDHSAAVVLVGTYARVSKIKEEARQRDEALWDKLPAHNLFLCDRLRHFSQQAFENNVSLLERFGLPSWSDSEWTEFANDDTRAFTNAIVTNNNFVNEPHKDDDENEFSYGIFSYINPENGQPICPITSASGHAIRFPEFNCEIDFGTSPGIIEVIWATNRVVHHTTSPSSPLRTTKQMMHFGSSFQTGKTLIERAVILDELPPDQKAKRIFGRSERNEVEDLRASKRTK	Tribe3	no	0	0	1995	386	no	0.761421	394	no	No hit	No hit	No hit	No hit	gi|282811395|gb|GR504265.1|GR504265 PTDH.cn1047.na PTDH Puccinia triticina cDNA clone PTDH.cn1047.na, mRNA sequence #1057#169#4.00E-54#49#77#155	No hit	No hit	No hit	YES	No hit	No NLS									0	ND	ND	No hit	No PFAM-A	YES
PGTT_03560	MESGIMKGVGFQPGSDQSSTAGTYARRANLSQEILDQDNYCWDQLGDHNQFLCNRVRHFSKQSFKDNAKIIESFGIPSWSNSEWNDFEQETNGIFSSAITTHSDFSNEPHMDEDSNPWTYGLFSYINQSTGKPVLPSSSVPGHAFRFPDFNCQIDFGTSPGIIELLWASNSVKHHTLHPPPSLKSTAGITHSGSSFQI	Tribe3	no	0	0	954	812	no	1.51515	198	no	No hit	No hit	No hit	No hit	gi|282811395|gb|GR504265.1|GR504265 PTDH.cn1047.na PTDH Puccinia triticina cDNA clone PTDH.cn1047.na, mRNA sequence #1057#167#6.00E-43#43#77#177	No hit	No hit	No hit	YES	yfwxc=14	No NLS	14								0	0.153893	no	No hit	No PFAM-A	YES
PGTT_01266	MFCFQCGKSPVVFRGLCNDCVDKMIPNSAPPPKIRPPTGQLTSAQEVLQSKRQEAIQRARALYSNPITTPTVPSPLGQSMAFPIGVNPVVNGLTGSSQTVVPAVLNPAYESAQASHSMAFPIAVNPVVNGSTGSSQTVVPAILNPAYESARASRVSKTQPYPNNRVGRTVARRAPASKGALPATNPPDKISVQCGFEMWARGKYAPSQSVIRSNQFVLWSNPDSFQELIDTLCNKFNGKVELRTKMTEDREMFGVEHFSFCWLGTKKGGSVEDYESFVEFLRREKAIDLIYDRDTFERHTLDEEEQEGIDAQAARYALRSGKDTEYHEDLHSDAESDSSESSLPSTIFTSATGSTSTTTLPQNRSTLPPPPSLPSLTSATRSTPTTHLPQNKSLVPPPS…	Tribe3	no	0.001	0	2070	1272	no	1.77096	847	no	AN_zebrafish_71834284|ref|NP_001025232.1| transient receptor potential cation channel, subfamily M, member 7 [Danio rerio] #1774#58.9#4.00E-07#25#32#125	trpm7_human ame: full=transient receptor potential cation channel subfamily m member 7 ame: full=long transient receptor potential channel 7 short=l -7 short=l 7 ame: full=channel-kinase 1	trpm7	586#687#529#687#PF02816#Alpha_kinase#Family#89#188#188#44.8#8.10E-12#1#No_clan	No hit	No hit	No hit	No hit	no	No hit	No NLS									0	ND	ND	586#687#529#687#PF02816#Alpha_kinase#Family#89#188#188#44.8#8.10E-12#1#No_clan	PF02816	no
PGTT_01004	MTNNRQDIHPQGMNSGIMRGVGFRPGSDKGSTAGIYARRPNLSQSTLDDDDLRWDQLGDHNQFLCTRVQHFSKQCFRDNVDVIKSFGIPSWSNTEWNDFEQECNGIFSSAVVTHADFSNDAHKDKDSNPWTYGLFSYINRSTGFPVVPQSLVSGHGFRFPDFNCEIDFGTAPGIIEMIWAKVGGQS	Tribe3	no	0	0	376	284	no	2.15054	186	no	No hit	No hit	No hit	No hit	gi|282811395|gb|GR504265.1|GR504265 PTDH.cn1047.na PTDH Puccinia triticina cDNA clone PTDH.cn1047.na, mRNA sequence #1057#132#2.00E-32#41#64#153	No hit	No hit	No hit	YES	No hit	No NLS									0	1.6245	no	No hit	No PFAM-A	YES
PGTT_12037	MTRNARRKLLNANPSLKKGPLANGTPDLLVWHKAGNHQGESGSCVVSASSTQSKGPLAHGSPDLLVRRKAGNHQGEMRMMSYCGISSLDIRIMVFEHQSPATLRLNIQLVLQRRFVVKESKIPQNKDH	Tribe3	no	0.001	0	884	10859	YES	1.5625	128	no	No hit	No hit	No hit	No hit	No hit	No hit	No hit	No hit	no	No hit	No NLS									0	ND	ND	No hit	No PFAM-A	YES
PGTT_12835	MFCFQCGKSPVVFRGLCNDCVDKMIPNSAPPPKIRPPTGQLTSAQEVLQSKRQEAIQRARALYSNPITTPTVPSPLGQSMAFPIGVNPVVNGLTGSSQTVVPAVLNPAYESAQASHSMAFPIAVNPVVNGSTGSSQTVVPAILNPAYESARASRVSKTQPYPNNRVGRTVARRAPASKGALPATNPPDKISVQCGFEMWARGKYAILTVLFPLRVAVISGANSTPPNQRKLKWVLDSDKSGGTQAVFWPAWLALRLTYAPSQSVIRSNQFVLWSNPDSFQELIDTLCNKFNGKVELRTKMTKDREMFGVEHFSFCRLGTKKGGSVEDYESFVEFLRREKAIDLIYDRDTFERHTLDEEEQEGIDAQAARYALRSGKDTEYHEDLHSDAETSAHLGRAEP…	Tribe3	no	0.001	0	1074	6388	no	1.90597	787	no	AN_zebrafish_71834284|ref|NP_001025232.1| transient receptor potential cation channel, subfamily M, member 7 [Danio rerio] #1774#60.8#1.00E-07#26#33#125	trpm7_rat ame: full=transient receptor potential cation channel subfamily m member 7 ame: full=long transient receptor potential channel 7 short=l -7 short=l 7 ame: full=transient receptor potential-phospholipase c-interacting kinase short=trp-plik	trpm7	536#637#455#637#PF02816#Alpha_kinase#Family#89#188#188#44.3#1.20E-11#1#No_clan	No hit	No hit	No hit	No hit	no	yfwxc=50	No NLS	50								0	ND	ND	536#637#455#637#PF02816#Alpha_kinase#Family#89#188#188#44.3#1.20E-11#1#No_clan	PF02816	no
PGTT_13628	MEAISQTPYQENQALMQEYRIPNWSQEEWTEIKNEDHEHLKFAANVSVTYNNFYNKAHQKQLKWMELWSLAAAAKRLKDATPEEIYKKTLSNHTVTQSEGQQVRHSVQIQEPEKDNMDVNQEDKLAKIMEETPKTPVVEKVWSKEKPVNKNKAAMPELEALLKELDHLKIPTTFAQLTAILPTYTEQIISKLQNRLPEQSSSTYITTEATKVLAAMTTPEIEDPSDPCYYSCALGYVTAKVGGASVEFMVDSGSMVNFTP	Tribe3	no	0	0	693	1216	no	0.769231	260	no	Ps_127237 0 4914 #1638#44.7#0.002#31#33#106	No hit	No hit	No hit	gi|282839393|gb|GR503659.1|GR503659 PTDH.cn244.na PTDH Puccinia triticina cDNA clone PTDH.cn244.na, mRNA sequence #852#46.6#2.00E-06#26#38#145	No hit	No hit	No hit	YES	No hit	No NLS									0	ND	ND	No hit	No PFAM-A	YES
Mellp_87712	MEEVVKKPKHKSPSTIRCRKAHSLRQKLERKKNRPAINQRSVKLAQLTELYGLPPETKFLFFKKGQTTPTRIHFGTVVCLDEDTSELLLVARFVERTPTNLALFERYNHAISTVYHHAKARGIVKTNGAAKKVKAHLRKYGKMHAAGFRPGYDHIAKAGPYAFNATTSGQLWRMQEDLERQGNLPAIEDFYAERFAGLSSYAFNSNAELASRVGVPSWAGESFYVSPNAQVFASNIAVTYDEFYNAKHTDLDESKYTFGFFTRINRHTGKLYSLRNDPFQGDSNGSQFFLDNYNVTVDFDACDGVVEMLWASQTDHHTSNSKTFNKNNVRVIPARGSITRFGCACQINKRLVERIQEVNNMRGDLCDDSRKKLVRLAEKKGIDDFALVFP	Tribe3	no	0	0	1565	1511	no	1.53846	390	no	FG_Lbicolor_164636196|gb|EDR00494.1| predicted protein [Laccaria bicolor S238N-H82] #263#58.5#2.00E-07#22#51#222	No hit	No hit	No hit	gi|282811395|gb|GR504265.1|GR504265 PTDH.cn1047.na PTDH Puccinia triticina cDNA clone PTDH.cn1047.na, mRNA sequence #1057#72.8#2.00E-14#30#46#149	No hit	No hit	No hit	YES	yfwxc=62#LIAR=35	No NLS	62								0	ND	no	No hit	No PFAM-A	YES
PGTT_20204	MVLLKSNCKVTNFLHSAKRFVNAVGSEARSWGGKMFAIGWQKAMVAFQLLGLYRNKAAITRHPEDYQHLMQNSPQVSSILGRMFRRLANVAFSENQQLMNEYSIPSIGHPDFDMPIGDDDCAPNLTFTAGGFFNPPHCDTQDLSEFAFGIFLPVNKHDLSPATGPTQSNSSAGAFVFPDYRCGIDFAKANGIVKLVWRAREARHCTLFSDVDSPYERLGMSIQINKKTATTSQDTKSGAIFNRPAYKNIPKEKLYIGNLQTYVDGTH	Tribe3	no	0.005	0	3694	719	no	1.87266	267	no	FG_Lbicolor_164636196|gb|EDR00494.1| predicted protein [Laccaria bicolor S238N-H82] #263#53.5#4.00E-06#24#51#206	No hit	No hit	No hit	gi|282811167|gb|GR504114.1|GR504114 PTDH.cn854.na PTDH Puccinia triticina cDNA clone PTDH.cn854.na, mRNA sequence #1217#108#5.00E-25#32#67#208	No hit	No hit	No hit	YES	No hit	No NLS									0	ND	ND	No hit	No PFAM-A	YES
Mellp_91612	MMDEGTKKPKYKSPSTIRSRKNRSAKKNLEQKDRLPPNNRSAKIAELTELYGLPPKTKFLFFKKGQKKPMFRIYFGTVVCLDADTCQLLLVARFVERTSENRGLFENYNHAIPTVYQHARARGLVKLNGATKKARANRRKYGKMWAAGFRPGCDAVVKAGTYTFNPTTSASLWRMQEDLARQGNLPAIEDFFAEHFSGLSSYTFKSNAELASSAGVPSWAGHSFYVSSNAQVFASNIVVTCDEFVNQKHTDFDATQYAFGFFARINRKTGRLYSRQNDVNKGDSVGARFILDDYRIMVDYDACDGVVEMLWSSKIHHHTTSSATYNAKNVKVVPSRGNITRFGCACQVSQRLVDRITQVNDMRGNMTDEKWFKFRATLMTGYPEEARKKMARLAEKHGI…	Tribe3	no	0	0	4243	572	no	1.71569	408	no	FG_Lbicolor_164636196|gb|EDR00494.1| predicted protein [Laccaria bicolor S238N-H82] #263#63.5#7.00E-09#25#58#225	No hit	No hit	No hit	gi|282811395|gb|GR504265.1|GR504265 PTDH.cn1047.na PTDH Puccinia triticina cDNA clone PTDH.cn1047.na, mRNA sequence #1057#75.1#4.00E-15#29#49#165	No hit	No hit	No hit	YES	No hit	No NLS									0	ND	no	No hit	No PFAM-A	YES
PGTT_07169	MDEDSNPWTYGLFSYINRSTGKPVLPPSSVAGHAFRFPEFNCQVDFGMSPGIIELLWASNSVKHHTLHPPPSLKSTAEITYSGSSFQICKRLSTVGINIAWQDVKKSNLGAGVLQALEGGMGGEKIIGIWEHSIIENFAYFVDGKPLVLSRLISNAAKQSHRHPHLYLHVHIPVSRPDHHHHERLSKNRQEYLETMAADGASPSSSSACSDDDTERSFSDTEGFSGLRGRSGSVDSEVQPGWELEWIDDSKLVPKGEEGAGIGRFYKLKFKGYLDMEWQPEENVDALELIRCYWEHEHLGQELCIKAQQRLLKEIDERSDSESEDQSRKNKTRKQLKPRPQVNRHAGPDEADSDRAASSSSSSDDEDDDDGRGPLTFQLADLSLAGSNTSNNGSSSTSP…	Tribe3	no	0	0	1103	756	no	1.25	640	no	PA_trichomonads_123432098|ref|XP_001308352.1| hypothetical protein TVAG_368230 [Trichomonas vaginalis G3] #1307#56.2#2.00E-06#22#80#349	No hit	No hit	No hit	gi|282811395|gb|GR504265.1|GR504265 PTDH.cn1047.na PTDH Puccinia triticina cDNA clone PTDH.cn1047.na, mRNA sequence #1057#98.2#1.00E-21#57#40#69	No hit	No hit	gi|262234628|gb|ACY39281.1| secreted in xylem 1 [Fusarium oxysporum f. sp. lycopersici], Six1, Avr3	YES	No hit	No NLS									0	ND	ND	No hit	No PFAM-A	YES
Mellp_84333	MNGEKKEEMEFVVQTLYQHTLARGKVEINSSVQGLKDWGEMRSAGFRPGSDKGRKMGVTALNAKTGKNKELIFEDQERMLDLALINETLAEWMSTLCMHAFKSNRDLAIKHEIPSFADIDWSKSPNANIFASSVVVTRDGFNNNPHNDRDVSAYTYGIFTRINRITGLLHCDETSDYLGYTTGTYFILDEYHVELALDLCDGVVESIWASDENHHTSASTTYEEGHISIAPKYSPITRFGCSLQINESLLNRIEGLLKMREGKTPQEWELYKKEVVKCYEQEIDFKLSKL	Tribe3	no	0	0	2301	346	no	1.72414	290	no	No hit	No hit	No hit	No hit	gi|282811395|gb|GR504265.1|GR504265 PTDH.cn1047.na PTDH Puccinia triticina cDNA clone PTDH.cn1047.na, mRNA sequence #1057#59.7#6.00E-12#29#37#125	No hit	No hit	No hit	YES	LIAR=89	No NLS									0	1.2406	no	No hit	No PFAM-A	YES
Mellp_92771	MPKHKHKSPATLKSRLLRSIKRHLERPKPALPNARVAKKAELTKHYGLPEDSKFLFLKKGRHFGKPRLSLSYGTVVCLDADTLELLLVVQFVEPTEMEDSVFKSYNHSISTIYQHAKARNEVKGNAATYRGRRKGRKFGRMYAAGFRPGYDHEVKGGQYTWNEETASDLQKMEEDLKRQGNLPAIESFFAERFSSLSLFAFESNATLAAQSNAPSWANESFYVSPNSKVFGSNIVVTCDEFVNKKHKDRDSSKYAFGLFSLVDRATGKLYQRGLTAPRGDTLGARFILDDYNVDVNLDASDGVIEMLWNSQIHHRTSASKTYDVDHKQISVETAEITRFGCSCQISQALVNRLDKVKALRSTMSEEDWDTYQASVLTGYKEQAHKKMKALAIKYGIWQN…	Tribe3	no	0	0	1471	4738	no	0.997506	401	no	FG_Lbicolor_164636196|gb|EDR00494.1| predicted protein [Laccaria bicolor S238N-H82] #263#49.7#1.00E-04#23#52#224	No hit	No hit	No hit	gi|282811395|gb|GR504265.1|GR504265 PTDH.cn1047.na PTDH Puccinia triticina cDNA clone PTDH.cn1047.na, mRNA sequence #1057#76.3#9.00E-17#27#50#179	No hit	No hit	No hit	YES	No hit	No NLS									0	ND	no	No hit	No PFAM-A	YES
Mellp_87783	MPKHKHKSPATLKSRLLRSIKRHLERPKPALPNARVAKKAELTKHYGLPEDSKFLFLKKGRHFGKPRLSLSYGTVVCLDADTLELLLVVRFVEPTEMEDSVFESYNRSISTIYQHAKARNEVKGNAATYRGRRKGRKFGRMYAAGFRPGYDHEVKGGQYTWNEETASDLQKMEADLKRQGNLPAIESFFAERFSSLSLFAFESNATLAAQSNAPSWANESFYVSPNSKVFGSNIIVTCDEFVNKKHKDRDSSKYAFGLFSLVDRATGKLYQRGLTAPRGDTLGARFILDDYNVDVNLDASDGVIEMLWNSQIHHRTSASKTYDVDHKQISVETAEITRFGCSCQISQALVNQLDKVKALRSTMSEEDWDTYQASVLTGYKEQAHKKMKALAIKYGIWQN…	Tribe3	no	0	0	1634	4263	no	0.997506	401	no	FG_Lbicolor_164636196|gb|EDR00494.1| predicted protein [Laccaria bicolor S238N-H82] #263#47#6.00E-04#22#51#224	No hit	No hit	No hit	gi|282811395|gb|GR504265.1|GR504265 PTDH.cn1047.na PTDH Puccinia triticina cDNA clone PTDH.cn1047.na, mRNA sequence #1057#77.4#1.00E-16#28#51#179	No hit	No hit	No hit	YES	LIAR=90	No NLS									0	ND	no	No hit	No PFAM-A	YES
Mellp_92839	MDVKYKKKSASTIRSRLNRSKRNKIDRPDRHLPNARAAKLAELTQKYGLPPESKFLFLKKGRVFGKPRLSLEYGTVVCLDADTCDLLLVVRFVERNNASDAVFDSYNHSISTIYQHAKARNEVKTNGATYRGRRSSRKFGRMYAAGFRPGYDPEVKGGHYTWNQATSADLRKMEADLKRQGNLPEIESFMAERFSGLSLHAFESNASIAARTNAPSWASESFYVSPNAKVFGSNIVVTCDQFVNKKHKDKDCSKYVFGLFGLVDRASGRLYQRGKTAPRGTIMGGRFVLNDYNVDVNLEASDGVIEMIWNSQVHHQTTASKTFNADAMQVAPEDAEITRFGCACQISQALVNRLDNVKALRSEMSEEDWVTHQSSVLTGYKEQAHKKMKALALKLGIWQ…	Tribe3	no	0	0	1152	2244	no	1.49254	402	no	FG_Lbicolor_164636196|gb|EDR00494.1| predicted protein [Laccaria bicolor S238N-H82] #263#48.1#3.00E-04#22#61#273	No hit	No hit	No hit	gi|282811395|gb|GR504265.1|GR504265 PTDH.cn1047.na PTDH Puccinia triticina cDNA clone PTDH.cn1047.na, mRNA sequence #1057#64.7#3.00E-12#27#40#147	No hit	No hit	No hit	YES	yfwxc=39	ESLKRS (469),	39						469		0	ND	ND	No hit	No PFAM-A	YES
Mellp_85892	MGHKYKSPSTRKARANHTINKNMQDPERARPLINARAASKAELIEQYGLPSDTKFLFFKKGRWLKRARFTVRYGTVVCLDADTSELLLVARFVERDEVNEDLFESYNHSISTIYQHAKARGIININGASYKEKRRIRKHGTMYAFGLRPGYEKGVAAGTYTWNEETAADYAKMEADLKRQGNLPEIENFIAERFSGLSYNAFQSNSTLALITDAPSWANQSFYVSPNSQVFSSNITMTCDEFTNKKHKDHDATDYAFGFFCLIDRATGELYEKGSTVPRGNVIGARFVLDDYNLEVDLDSSDGVLELIWNTQVNHHTSPSKTYDANNQRVAPADAEVTRFACSCQISLSLVQRIAKVYALRDGMNEKQWNVYRDTQLHGYGVQAHAKMKALAIKLGIWE…	Tribe3	no	0	0	3512	1834	no	1.24378	402	no	FG_Lbicolor_164636196|gb|EDR00494.1| predicted protein [Laccaria bicolor S238N-H82] #263#43.1#0.009#24#55#228	No hit	No hit	No hit	gi|282811395|gb|GR504265.1|GR504265 PTDH.cn1047.na PTDH Puccinia triticina cDNA clone PTDH.cn1047.na, mRNA sequence #1057#68.6#7.00E-13#26#47#176	No hit	No hit	No hit	YES	No hit	No NLS									0	ND	no	No hit	No PFAM-A	YES
Mellp_84358	MPKYKSPATLKSRLNRSIRKHLERPEQPPPNARSTKKAELIEAYGLPPNAKFLFFKKGRRYGQPRLTLTYGTVICLDYHTCELLCVVRFIERDDMDQSYFKMLNHSISTVYQHARARGEVKNNGATYRCRRLGRKHGRMFAAGFRPGYDKEVKAVPHPNLPFAGQYTWNEATAADYRKMEADLKRQGNLPAIESFFAERFSGLSLAAFQSNATLAARTNAPSWANESFYVSPNAQVFGSNITVTFDEFANKKHKDRDASKYAFGFFGLIDRATGEFYHRGSTAPRGNTLGAHFVLDDYNFDINLDATDGIIEMLWNSQAHHHTTPSRTYDSNSKQIPPQEAEITRFACSTQIAQGLVNRLDKVK	Tribe3	no	0	0	11501	553	YES	1.37363	364	no	No hit	No hit	No hit	No hit	gi|282811395|gb|GR504265.1|GR504265 PTDH.cn1047.na PTDH Puccinia triticina cDNA clone PTDH.cn1047.na, mRNA sequence #1057#74.7#1.00E-16#31#49#157	No hit	No hit	No hit	YES	RXLR=15	No NLS					15				0	ND	no	No hit	No PFAM-A	YES
PGTT_18133	MDEETKSQYQNVAHHLIQQTRFQNPNKVNGPALSGKMYSLGWRKGFEKDTIIGITGIAEKVSRDPEGYEALQSEVDNVSRFIGQQFEALSEPIYQEVKRQHNAIGAPGLTPLFTSAPGDFTCHLSYTFDNFSNKPHTDRDSSPYTFVTWLPIDKTTGDLIEDDLDGYGGEFVFPRHGFGIDFSGFKGVFECAWRAKHVHHLTVPSKTPDSSPHTRLGYSVQLPRKTEDVIKKKKKGHYKKDPKKKHWKVRDMGVILDKSQTYPRPKKRQQNDDKPSSENNDDNKPVLKQPSKKPQRQQHSNKRQRRAWKNDS	Tribe3	no	0	0	3022	6088	no	0.641026	312	no	FG_Lbicolor_164636196|gb|EDR00494.1| predicted protein [Laccaria bicolor S238N-H82] #263#54.7#2.00E-06#25#55#217	No hit	No hit	No hit	gi|282811395|gb|GR504265.1|GR504265 PTDH.cn1047.na PTDH Puccinia triticina cDNA clone PTDH.cn1047.na, mRNA sequence #1057#68.2#7.00E-13#27#41#148	No hit	No hit	No hit	YES	RXLR=15	No NLS					15				0	ND	ND	No hit	No PFAM-A	YES
Mellp_92051	MGKPKYKSPSTKNSRLNRSILKHTDRESRLPNARAAKKEELTQKYGLPPDAKFLFFKKGRRFGQARLSLSYGTVVCLDLDTSELLLVVQFVEKDERNQELFQQYNHSISTVYQHAKARGEIKINAATYRARRQGRKFGRMHAAGFRPGYEPDVKGGQYTWNAATAADLYKMEADLKRQDNLPQMESFFAERFSGLSLSAFESNATIAARVQAPSWGNQSFYVSPNAKVFGLNITVTFDEFANKKHKDRDASKYAFGFFGLIDRITGDLYQRGSTAPQGDTIGSRFVLDDYNFDVNLDACDGVIEMVWNSQVNHHTTPSRTYNASRAQVSPEQAEITRFACSCQISQALVDRIDKVRSLRAEMCEEDWINYQASVLTGYKEQAHKKMKALALKLGIWRDDF	Tribe3	no	0	0	5491	3415	no	1.25	400	no	FG_Lbicolor_164636196|gb|EDR00494.1| predicted protein [Laccaria bicolor S238N-H82] #263#44.7#0.003#22#51#224	No hit	No hit	No hit	gi|282811395|gb|GR504265.1|GR504265 PTDH.cn1047.na PTDH Puccinia triticina cDNA clone PTDH.cn1047.na, mRNA sequence #1057#65.9#2.00E-12#23#50#211	No hit	No hit	No hit	YES	No hit	No NLS									0	ND	no	No hit	No PFAM-A	YES
PGTT_03038	MAVAFSLSLDLAPTHLTNSQHFLALGTQMQHNNQASSSARERHPNSQIPLPQSNYAKHESGATRDSRRRKLKKQKVRPEKRKAGNLEYTNERNIAAHVSRGNKDRPIHKFKNSFVCYSNNARTKAVAVVKFYPFEGMDPERKAHYERLSTNLIAHTRFQNANKSNENTLGGTMYSLGWRKGYEGKSHLGITGIASKVAKDQEGWIKLFMETPWINDFLAQRFRDISLGMCREVKEQHDQQKAPSLTPFYMADPESFCGHLSFTFNNFYNKAHKDEDGSPFRFAMWIPINKQTGKLVEENLQVEGGEFVFPEDGCAIDFSGFNGVVECVWKASEHPHHTLPSSTAIGSSDDRLGLSCLLPDSAERAIERMMAVEDGEKLDWTIQDLGHLHNDSLKYDSKG…	Tribe3	no	0.594	0	1634	5850	no	1.5625	448	no	FG_Lbicolor_164636196|gb|EDR00494.1| predicted protein [Laccaria bicolor S238N-H82] #263#45.8#0.002#22#50#227	No hit	No hit	No hit	gi|282811167|gb|GR504114.1|GR504114 PTDH.cn854.na PTDH Puccinia triticina cDNA clone PTDH.cn854.na, mRNA sequence #1217#69.7#4.00E-13#26#56#213	No hit	No hit	No hit	YES	LIAR=33	No NLS									0	0.406126	no	No hit	No PFAM-A	YES
Mellp_92678	MSHKRPTKKRSSSSRKHGKRNSNARHQIRPNPGPANHLHRDKQRQMDFDALRKEITDTYGLPNDCRIYFLKEYDMKNLPNRPRLKITHQNCVILDADTWKLIQVIRFTPFTNMDEEDMNKMDFTIKTIYKHTLARSTVKVNRAMKGVERPGEMYVAGFRGGSDRGRTMGVTALSAKTSKSKQAIAEDEARMDDVALINDTLAEWMSTLCMRAFQSNRDLALEFSIPCFSDKKWADSPNAKVIASSIAVTREGFNNKAHPDSDATSHAYGLFCRINRDSGDLHWVEMSDYLGDIVGCYFIIDQYHVELCLDACDGVVESCWASDELHHTSASTTYDEGWNSIRPKDSPITRFGCSLQINAALLGRIDGLLRLKKGKTDEEWEIYKKKVVKCYEQEVENKI…	Tribe3	no	0	0	1128	522	no	2.6253	419	no	No hit	No hit	No hit	No hit	gi|282811395|gb|GR504265.1|GR504265 PTDH.cn1047.na PTDH Puccinia triticina cDNA clone PTDH.cn1047.na, mRNA sequence #1057#55.8#5.00E-09#27#50#183	No hit	No hit	No hit	YES	No hit	No NLS									0	ND	no	No hit	No PFAM-A	YES
PGTT_17825	MFAIGWRKAMVAFQLLGLYRNKAAITRHPEDYGHLMRNSPQVSSILGRMFRRLANVAFSDNQDLMNKYSIPSIGHPDFDMPIGDDDCAPNLTFTAGGFFNPPHCDTQDLSEFAFGIFLPVNKHDWSPATGHTQSNSSCGAFVFPDYRCGIDFAKANGIVKLVWRAREVRHCTLFSDDDSPHERLGMSIQINKKTATTSQDTKSGAIFNRPAYKDIPKEKLYIGNLQTYIDGTH	Tribe3	no	0.778	23	1428	ND	no	2.14592	233	no	FG_Lbicolor_164636196|gb|EDR00494.1| predicted protein [Laccaria bicolor S238N-H82] #263#45.1#0.001#22#46#203	No hit	No hit	No hit	gi|282811167|gb|GR504114.1|GR504114 PTDH.cn854.na PTDH Puccinia triticina cDNA clone PTDH.cn854.na, mRNA sequence #1217#80.1#1.00E-16#31#54#173	No hit	No hit	No hit	YES	No hit	KKKKKGHYKK (230), RQQHSNKRQRR (295),							295		0	ND	ND	No hit	No PFAM-A	YES
PGTT_07775	MRCPALPREAGLPARTGLLCGAQDSPECVRNIEIGCPALTQGNEPPQALVDGEVGILTGSPAKGHVIVDNSLAIPLPISTTFPAETPTPAEMTTSINSQAKAPSMSHKLPCGFQHLSPESPTDESPAEESSAEEEFSAEETISEEEESTADDESSTDDEYTEDEDESATDDESAADDEAPTDDESAADDEAPADDESATDDEPAPEAKSAAKDTPPTDDPPLTKKQLRFKAFKARKQREKRAKANQKFVEWDLDDSLTSHVCTKNPDAPIRMFSDSVIAWREEARKNIIAVVKFRPFNTMDEETKSQYQKVAHHLIQQTRFQNPNKINGPALSGKMFSLGWRKGFEKDTIIGVTGIAEKVSRDPEGYEELQSQADDVSRFVGQQFEALSRPIYQEVKRQ…	Tribe3	no	0.156	0	2375	298	no	1.4876	605	no	FG_chaetomium_CHG00293 hypothetical protein (translation) #2922#75.5#3.00E-12#29#47#161	No hit	No hit	No hit	gi|282811167|gb|GR504114.1|GR504114 PTDH.cn854.na PTDH Puccinia triticina cDNA clone PTDH.cn854.na, mRNA sequence #1217#65.9#7.00E-12#22#53#234	No hit	No hit	No hit	YES	No hit	No NLS									0	ND	ND	No hit	No PFAM-A	YES
PGTT_17901	MPKFRRSTIAPYATEKSRITLTKDNNRRYCDTPRGAPYICQACPGKHHSPLSCVRNIQMRCPALPSEAGLPARTGLLCGAQDSPECVRNIEIGCPALTQGNEPPQALVDGEVGILTGSPAKGHVIVDNSLAIPLPISTTFPAKTPTPAEMTPANLPTVTLSTSINSQAKAPSMSHKLPSEEEFSAEETISEEEESTADDESSTDDEYNEDEDESATDDESAADDEPAPADDESAADDEPSPEAESAAKDKPPTDDPPLTKKQLRFKAFKARKQREKRAKANQKFVEWDLDEILTSHVCTKNPEAPIRMFSDSVIAWRGEAWKNIIAVVKFRPFNTMDKEAKSQYQKTRFQNPNKINGPALSGKMFSLGWRKGFEKDTIIGVTGIAGKVSRDPEGYEELQ…	Tribe3	no	0	0	3012	334	no	2.05371	633	no	FG_candidatr_CTRG_05377.3 | Candida tropicalis predicted protein (translation) (1033 aa) --HMM score = 1.000 --Signal peptide length = 19 #1032#60.8#8.00E-08#32#33#102	No hit	No hit	No hit	gi|282811395|gb|GR504265.1|GR504265 PTDH.cn1047.na PTDH Puccinia triticina cDNA clone PTDH.cn1047.na, mRNA sequence #1057#64.7#2.00E-11#27#38#138	No hit	No hit	No hit	YES	No hit	No NLS									0	ND	ND	No hit	No PFAM-A	YES
PGTT_12807	MPKFRRSTIAPYATEKSRITLTKDNNRRYCDSPRGAPYICRACPGKNHNPLSCVRNIQMRCPALPSEAGLPARTGLLCGAQDSPECVRNIEIGCPALTQGNEPPQALVDGEVGILTGSPAKGHVIVDNSLAIPLPISTTFPAETPTPAEMTTSINSQAKAPSMSHKLPCGFQHLSPESPTDESPAEESSAKEEFSAEETISEEEESTADDESSTDDEYTEDEDESATNDESAADDEAPTDDESAADDEAPADDETATDDEPAPEAKSAAKDTPPTDDPPLTKKQLRFKAFKARKQREKRAKANQKFVEWDLDDSLTSHVCTKNPEAPIRMFSDSVIAWREEARKNIIAVVKFRPFNTMDEETKSQYQKVAHHLIQQTRFQNPNKINGPALSGKMFSLGW…	Tribe3	no	0	0	2410	330	no	1.96078	663	no	FG_chaetomium_CHG00293 hypothetical protein (translation) #2922#73.6#1.00E-11#28#46#161	No hit	No hit	No hit	gi|282811167|gb|GR504114.1|GR504114 PTDH.cn854.na PTDH Puccinia triticina cDNA clone PTDH.cn854.na, mRNA sequence #1217#64.7#2.00E-11#22#53#234	No hit	No hit	No hit	YES	No hit	No NLS									0	ND	ND	No hit	No PFAM-A	YES
PGTT_04771	MATFHQHVFEYIHTITQTQTHTSPTNNFFIQVSAIPHLPIPSKSTRAWHPPTIHTHTPKCGKPGQLVLLGCCQACVDRAASKTTAPSSMISPTPNSQPTSAHQLIQSKRQEAIQRARGLYSHPTSTPVIPSPLSQPPAPTLLPQQTHFPPPSASNPGLPAITAPEISRSNPYLMARTARMSAIQPYPTQRAARTAARVPKPPKLPTSKGALPLTSPPDKISVQCGFEMWYRSKWTQQQGVLRTNHFVNWADPSSFTSLLTTLCNKFCDLVELKTKITDERAMFAKEHFDFCRLGSRKGGSVEDYDSFVDFLKREKVIDLIYDQDAFEKFSLDEEERLGMEAESARHKLRSSQSCPSTNRSPTPESEMSYSSLPSPKTVVTRSTSIVTRSASAVSSQMFT…	Tribe3	no	0.001	0	6599	87	no	1.49031	1342	no	PL_poplar_549228|eugene3.00011669 --HMM score = 0.973 --Signal peptide length = 24 #414#51.6#1.00E-04#28#50#175	No hit	No hit	No hit	gi|282811167|gb|GR504114.1|GR504114 PTDH.cn854.na PTDH Puccinia triticina cDNA clone PTDH.cn854.na, mRNA sequence #1217#113#9.00E-26#31#77#242	No hit	No hit	No hit	YES	No hit	No NLS									0	ND	ND	No hit	No PFAM-A	YES
PGTT_17604	MPKFQRSTIAPYATEKFRITLTNDNNRRYRDTPRGAPYICQACPGKHHNPLSCVRNIQIEAGLPARTGLLCGAQDSPECVRNIEIGCPALTQGNEPPQALVDGEVGILTGSPAKGHVIVDNSLAIHLPISTTFPAETPTPAEMTTSINSQAKAPSMSHKLPCGFQHLSPESPTDESPAEESSAEEEFSAEETISEEEESTADDESSTDDEYTEDEDESATDDESAADDEAPTDDESAADDEAPADDESATDDEPAPEAKSAAKDTPPTDDPPLTKKQLRFKAFKARKQREKRAKANQKFVEWDLDDSLTSHVCTKNPDAPIRMFSDSVIAWREEARKNIIAVVKFRPFNTMDEETKSQYQKVAHHLIQQTRFQNPNKINGPALSGKMFSLGWRKGFEKD…	Tribe3	no	0	0	16923	1588	YES	1.77305	564	no	AV_plasmodiumy_82593864|ref|XP_725183.1| neurofilament protein H form H2 [Plasmodium yoelii yoelii str. 17XNL] #811#72.8#2.00E-11#24#58#237	No hit	No hit	No hit	gi|282811395|gb|GR504265.1|GR504265 PTDH.cn1047.na PTDH Puccinia triticina cDNA clone PTDH.cn1047.na, mRNA sequence #1057#65.1#1.00E-11#27#40#148	No hit	No hit	No hit	YES	LIAR=12	RQPSNKRQRR (595),							595		0	ND	ND	No hit	No PFAM-A	YES
PGTT_06712	MARFPCKFRRSTIAPYATEKSRITLTKDNNRRYCDTPRGAPYICRACPGKNHNPLSCVRNIQMRCPALPSEAGLPARTGLLCGAQDSPECVRNIEIGCPALTQGNEPPQALVDGEVGILTGSPAKGHVIVDNSLAIPLPISTTFPAETPTPAEMTTSINSQAKAPSMSHKLPCGFQHLSPESPTDESPAEESSAEEEFSAEETISEEEESTADDESSTDDEYTEDEDESATDDESAADDEAPTDDESAADDEAPADDESATDDEPAPEAKSAAKDTPPTDDPPLTKKQLRFKAFKARKQREKRAKANQKFVEWDLDDSLTSHVCTKNPDAPIRMFSDSVIAWREEARKNIIAVVKFRPFNTMDEETKSQYQKVAHHLIQQTRFQNPNKINGPALSGKMF…	Tribe3	no	0	0	2094	330	no	2.12121	660	no	FG_chaetomium_CHG00293 hypothetical protein (translation) #2922#75.5#3.00E-12#29#47#161	No hit	No hit	No hit	gi|282811167|gb|GR504114.1|GR504114 PTDH.cn854.na PTDH Puccinia triticina cDNA clone PTDH.cn854.na, mRNA sequence #1217#64.7#2.00E-11#22#53#234	No hit	No hit	No hit	YES	yfwxc=37#LIAR=70	RQPSNKRQRR (623),	37						623		0	ND	ND	No hit	No PFAM-A	YES
PGTT_04807	MPKFRRSTIAPYATEKSRITLTKDNNRRYCDTPRGAPYISRACLLCGAQDSPECVRNIEIGCPALTQGNEPPQALVDGEAGILTGSPAKGHIIVDNSLAIPLPISTTFPAETPTPAEMTPANLPTVTLSTSINSQAKAPSMSHKLHCGFQHLSPESPTNESPTEESSAEEEFSAEETISEEEESTADDESSTDDEYIEDEDESATDDESAADDESAADDESAANDEAPADDESAADEEPATEAESAAKDKPPTDDPPLTKKQLRFKAFKSRKQREKRAKANQKFVEWDLDDSLTSHVCTKNPEAPIRMFSDSVIAWREEARKNIIAVVKFRPINTMDEETKSQYQKVAHHLIQQTRFQNPNKINGPALSGKMFSLGWRKGFEKDTIIGVTGIAEKVSRD…	Tribe3	no	0	0	2088	292	no	1.56006	641	no	AV_Paramecium_145546745|ref|XP_001459055.1| hypothetical protein GSPATT00024387001 [Paramecium tetraurelia strain d4-2] --HMM score = 1.000 --Signal peptide length = 15 #2787#69.3#2.00E-10#31#44#139	No hit	No hit	No hit	gi|282811395|gb|GR504265.1|GR504265 PTDH.cn1047.na PTDH Puccinia triticina cDNA clone PTDH.cn1047.na, mRNA sequence #1057#60.8#2.00E-10#26#36#138	No hit	No hit	No hit	YES	yfwxc=37#LIAR=70	RQPSNKRQRR (653),	37						653		0	ND	ND	No hit	No PFAM-A	YES
Mellp_85889	MSKKRSSSSRKNSKRQSNARNRPRPNPGPPNHLNRDARRSSDFESLRKEVTEAYGLPSDCRMYFLKKYSMGNLPQTPRLRISHHNSVILDADTWKVLQVIRFTPFSAMDDDHMKSMKFTIKMVYKHTLARSTVKINHAMKGVENPGEMYSAGFRGASDKGRTMGVTALSAKTGRSKQAILEDELRMDDMAIINDTLAEWMSTLCMRAFQSNRDLALEFSIPSFSDKAWCDSPNANVIASNIVVTQDGFHNNPHPDFDASPYAYGLFARISRETGELHWVDLSDYLGDIVGCYFILDQYHVELCLDACDGVVESCWASDELHHTSASTTYDEGWQSIKPKDSPITRFGCSLQINAALLGRIDGLLKLKVGKTDDEWAIYKRKVVKCYEQEIVNKLSKVPI…	Tribe3	no	0	0	36434	4747	YES	2.16867	415	no	No hit	No hit	No hit	No hit	gi|282811395|gb|GR504265.1|GR504265 PTDH.cn1047.na PTDH Puccinia triticina cDNA clone PTDH.cn1047.na, mRNA sequence #1057#62.4#3.00E-12#33#40#120	No hit	No hit	No hit	YES	No hit	No NLS									0	2.2188	YES	No hit	No PFAM-A	YES
Mellp_90694	MPKDKLPTTIKSNLLRSIKQHLERPNPDLSSDHSLSNEVLPKQKYKSPSTIRSRLLRSVKKKLERKPTSLPNSRAAKKAKLTEHYGLPEDSKFLFLKKGRKFGRPRLSLSHGTVVCLDVDTSELLLVVRFVERQEGINDELFRSYNHSISTVYQHAKARNEVLGNFATYRGRRQGNKFGRMYAAGFRPGYDHIVKGGHYTWNAEVANDLRKMEADLKRQGNLPAIESFFAERFSSLSLFAFDSNATLAAQTNAPSWGNQSFYVTPNSKVFGSSIVVTCDEFVNKKHKDRDASKYAFGLFSLVNRATGELYHRGVNAPRGNNLGARFVLNDYNVDVNHDASDGVIEMLWNSQIHHHTIASKTFNKNHDRIPAESAEITRFGCSCQISQSLVDRLNTVKSL…	Tribe3	no	0	0	619	22373	YES	0.907029	441	no	No hit	No hit	No hit	No hit	gi|282811395|gb|GR504265.1|GR504265 PTDH.cn1047.na PTDH Puccinia triticina cDNA clone PTDH.cn1047.na, mRNA sequence #1057#72.8#3.00E-14#27#58#212	No hit	No hit	No hit	YES	yfwxc=37#LIAR=63	No NLS	37								0	ND	no	No hit	No PFAM-A	YES
PGTT_08871	MPRFRCNFRRSTIAPYATEKSRITLTKDNNRRYCDTPRGAPYICRACPGKHHNPLSCVRNIQMRCPALPSEAGLPARTGLLCGAQDSPECVRNIEIGCPALTQGNEPPQALVDGEAGILTGSPAKGHIIVDNSLAIPLPISTTFPAETPTPAKMTTSINSQAKAPSMSHKLPCGFQHLSPESPTDESPAEESSAEEEFSAEETISEEEESTADDESSTDDEYTEDEDESATDDESAADDEAPANDESAADDEPAPEAESAAKDQPPTDDPPLTKKQLRFKAFKARKQREKRAKANQKYVEWDLDDSLTSHVCTKNPEAPIRMFSDSVIAWREEARKNIIAVVKFRPFNTMDEETKSQYQKVAHHLIQQTRFQNPNKINGPALLGKMFSLGWRKGFEKDT…	Tribe3	no	0	0	2741	333	no	2.00617	648	no	AV_Paramecium_145477327|ref|XP_001424686.1| hypothetical protein GSPATT00028323001 [Paramecium tetraurelia strain d4-2] --HMM score = 0.998 --Signal peptide length = 19 #910#65.1#4.00E-09#31#32#101	No hit	No hit	No hit	gi|282811395|gb|GR504265.1|GR504265 PTDH.cn1047.na PTDH Puccinia triticina cDNA clone PTDH.cn1047.na, mRNA sequence #1057#64.7#2.00E-11#27#38#138	No hit	No hit	No hit	YES	yfwxc=41#LIAR=74	RQPSNKRQRR (650),	41						650		0	ND	ND	No hit	No PFAM-A	YES
PGTT_08109	MRCPALPSEAGLPARTGLLCGAQDSPECVQNIEIGCPALTQGNEPSQALVDGEAGILTGSPAKGHIIVDNSLAIPLPISTTFLAETPTPTKMTPANLPTVTLSTSINSQAKALSMSHKLPCGFQHLSPESPTDESPAEESSAKEDPADDESAADDEPATEAESAAKDKPPTNDPPLTKKHLRFKAFKAQKQREKRAKANQKFVEWDLDDSLASHVCTKNLEALIRMFSDSVIAWREEARKNIIAVVKFRPFNIMDEETKSQYQKVAHHLIQQTRFQNPNKINGPALLGKMFSLGWCKGFEKDTIIGVTGIAEKVARDPEGYKELQSQVDDVSRFVGQQFEALSQPVYQEVKRQNNAIGAPGLTPLFTSAPGDFTCHLSCTFNNFSKKPHTDRDSSPYTF…	Tribe3	no	0.128	0	3308	448	no	1.9678	559	no	Naegr1_64674|fgeneshNG_pg.scaffold_11000067 #824#45.4#0.003#26#40#152	No hit	No hit	No hit	gi|282811395|gb|GR504265.1|GR504265 PTDH.cn1047.na PTDH Puccinia triticina cDNA clone PTDH.cn1047.na, mRNA sequence #1057#66.6#4.00E-12#27#40#148	No hit	No hit	No hit	YES	No hit	No NLS									0	ND	ND	No hit	No PFAM-A	YES
Mellp_90632	MGTDGVPRYPIFSKVSDLFAARARRTHFTMGKGQPSKKKRSSSSQNHGKRLSNARTRIRPNPGPSNHLNRRTARTSHFDTLRKELTESLGLPSDCRIYFLKKYDLTNLPDTPRLKITHQNSVILDADTWKVLQVIRFSPFSELTEEKMNKMNFTIKTIYNHALARSTVKVNHAMKGIKHPGEMYVAGFRGASDKGRKLGVTALSAKTSRTMEAIAKDEARMDDLAIINDTLAEWMSTLCMRAFQSNLDLALKFSVPSFSDKKWSDSPNANVIASSIAVTRDGFNNNPHPDFDATPYAYGLFSRINRATGELHWVELSDYLGDIEGCYFILDQYHVELCLDGCDGVVECCWASDELHHTSASTTYNEGWIPIRPKDSPITRFGCSLQISAALVNRIDGLL…	Tribe3	no	0	0	17240	6669	YES	1.97531	405	no	No hit	No hit	No hit	No hit	gi|282811395|gb|GR504265.1|GR504265 PTDH.cn1047.na PTDH Puccinia triticina cDNA clone PTDH.cn1047.na, mRNA sequence #1057#63.9#2.00E-13#29#43#147	No hit	No hit	No hit	YES	No hit	No NLS									0	ND	ND	No hit	No PFAM-A	YES
Mellp_69936	MGKYKSKSTLNSRANHTINKNLDRTLHPIINAREAKKAELMEQYGLPPNTKFLFFKQGRFFKKVPRFPIKYGTVVCLDEDTSDLLLVARFVERTEGNETLFKSYEHSISTIYTHAKARGIVNNNGATYKERRRLRKYGTMYAFGLRPGYEKGVAAGQSHDHIFSGINLSMTNLSEHNFMISGTYTWNEETAADYAKMEADLKRQGNLPEIENFIAERFSGLSSKAFLSNRIIATITDAPSWANQSFYVSPNAQVFSSNITMTCDEFTNKKHKDRDATDYAFGFFGLVDRTTGNLYQKDSTSPSGNSIGARFVLDDYNLEVDLDSCDGVVEILRSTRVNHHTTPSKTYNHEYERVRPEEAEITRFACSCQISQALVDRISKVYRLRDGMDDQEWTSYRDT…	Tribe3	no	0	0	ND	1841	no	1.17371	426	no	No hit	No hit	No hit	No hit	gi|282811395|gb|GR504265.1|GR504265 PTDH.cn1047.na PTDH Puccinia triticina cDNA clone PTDH.cn1047.na, mRNA sequence #1057#63.2#3.00E-11#24#43#174	No hit	No hit	No hit	YES	RXLR=54	No NLS					54				0	ND	no	No hit	No PFAM-A	YES
Mellp_89499	MPKQKSQSTIRARAKRTVEKNKKNSLHPLLNARAAKKAKLTKEYGLPADSKFLFFKKGRKYGRPRFRLTYGTVVCLDADTSELLLIARFNERNESNKKLFALFDHAISTAYTHSTARNLIDINGASYKEKRRSRKYGKMYAFGMRAGFEKECLALTASYSWNEQTSRDLAKMQEDLECQENLLEIENFFAERFSGLSSYAFQSNADLAKATNAPSWAGESFYVSPNATVFSSNVTVTFDQFTNKKHKDRDATEYAFGFFSLIDRKTGGLYERGPSAPRGNVLGSCFVLDDYNLEVDLDACDGVIELLWRTKVHHRTTPSKTFNARKEVIAPELAEVRRFACSVQISQALVDRISKVYEMREGMTSEKWVEYRDSKLHGWGFEARKKMKALAIKHGVWDD…	Tribe3	no	0	0	3319	694	no	1.49626	401	no	FG_Lbicolor_164636196|gb|EDR00494.1| predicted protein [Laccaria bicolor S238N-H82] #263#49.3#1.00E-04#24#55#228	No hit	No hit	No hit	gi|282811395|gb|GR504265.1|GR504265 PTDH.cn1047.na PTDH Puccinia triticina cDNA clone PTDH.cn1047.na, mRNA sequence #1057#71.2#1.00E-13#30#41#134	No hit	No hit	No hit	YES	yfwxc=41#LIAR=74	RQPSNKRQRR (638),	41						638		0	1.7838	no	No hit	No PFAM-A	YES
PGTT_13899	MGLFNSIRWQRLTWYPNTRLYPTVPFDKATDKPTRHPTPAEVQKACKFADRNFYLMNAGRPVLLDPRNPESVIAIMDFTPWNRLTETDKANLEFVSTFLHQTKEFVNPVSSSTRSWGASGPFQNNQDLMKLFNLPYFDALSFGEKPSPNSCSPHLTFTTNNFFNPPHKDHNDMSKWAFVMFIPIYSATGKLARPDSGYDLKGGPFVFPSFHTGISFDKQHGIVKMIWQANKYRHCTLPYLSPSGSTEFTRLGLSLQITTSIVDAVKREAEVASVMQSYK	Tribe3	no	0	14	4346	1833	no	1.07527	279	no	No hit	No hit	No hit	No hit	gi|282811167|gb|GR504114.1|GR504114 PTDH.cn854.na PTDH Puccinia triticina cDNA clone PTDH.cn854.na, mRNA sequence #1217#57.4#1.00E-09#32#37#115	No hit	No hit	No hit	YES	LIAR=12	No NLS									0	1.86607	no	No hit	No PFAM-A	YES
Mellp_87489	MTKQKPKYRAKSTQLKRSKDHKDQLIVKNSEKKNKLHNPPPEPPTVASATQSRLATGLVSAKHSKRKSRRSLVYLPMSLLFIEPTMNGTKLIARLFKQFGQSVSTLYNHGIARNRITTNGPTVAPGKRKQGDMFAIGMRAGYRKGVFGGPYAISHQTALLIHSMEKDLRRQQNLPYIQNFLAGQFSSLSLEAYQSNYKIGAKLGLSWASNRSFNSPNGQAFGGNFVMTRDEWYNKAHKDCDATGYSYGLFGLIKRGTGKLYRCGSKSRHGYVKEGHFSFPEYNIQVSFEDCDGVVEMVWAMDVEHQTTESTTHGANGDRVKPRQSKITQFGSLCQVSKLIVQRINLILNKRSAMNEEEWVEYRESKVENYADKIKRKCQTHKKLRI	Tribe3	no	0	0	3060	1076	no	1.29534	386	no	No hit	No hit	No hit	No hit	gi|282811395|gb|GR504265.1|GR504265 PTDH.cn1047.na PTDH Puccinia triticina cDNA clone PTDH.cn1047.na, mRNA sequence #1057#64.3#7.00E-12#27#53#191	No hit	No hit	No hit	YES	No hit	No NLS									0	0.1035	no	No hit	No PFAM-A	YES
Mellp_87338	MDNSDFSKKKKKRSTSSQLHSKRHSNARHRLRPNPGPTNHLHRSKNRTTQFDALRKELTEKLGLPSDCRLYFMKKYDMDKLPDTPRLKITHHNCVILDAETWKVLQVIRFTPFSEMSDEQMKQMNFTIKTIYNHALARSTVKINHAMKGIKEPGEMYATGYRGASDKGRKFGVTALSAKTSKSLEAISKDEARMDDMAVINDTLAEWMSTLCMRAFQSNRDLALDFSIPSFSDKKWAESPNANVIASSIAVTRDGFNNNPHPDFDATPYAYGLFSRINRATGELHWVKISEYLGDIEGCYFILDQYHIELCLDACDGVVECCWASDELHHTLASTTYDEGWCPIRPKDSPITRFGCSLQISAALVKRIEGLLKMKEGKTDVEWETYQRSVIKCYDQEIE…	Tribe3	no	0	0	29001	1788	YES	2.60664	422	no	No hit	No hit	No hit	No hit	gi|282811395|gb|GR504265.1|GR504265 PTDH.cn1047.na PTDH Puccinia triticina cDNA clone PTDH.cn1047.na, mRNA sequence #1057#66.2#2.00E-14#28#42#149	No hit	No hit	No hit	YES	LIAR=30	RRRLRK (130),							130		0	ND	no	No hit	No PFAM-A	YES
PGTT_10185	MSHKLHCRFQHLSPESPTNESPTEESSAEEEFSAEETISEEEESTADDESSADDEYTEEEDESATDDESDADDEAAADEESAADDEPATEADSAAKDKPPTDDPPLTKKQLRFKAFKARKQREKRAKANQKFVEWDLDDSLTSHVCTKNPEAPIQMFSDSVIAWREEARKNIIAVVKFRPFNTMDKETKSQYQKFAHHLIQQTRFQNPNKINGPALSGKMFSLGWCKGFEKDKIIGVTGIAEKVARDPEGYEELQSQVDDVSRFIGQQFEALSRPIYQEVKRQHNAIGAPGLTPLLTSAPGDFTCHLLYTFDNFSNKPHTDRDSSPYTFVTWLPIDKTTGDLIEDDLDGYGGEFVFPRHGFGIDFSGFKGVVECAWRAKHIHHLTVPSTTPDSSPHARL…	Tribe3	no	0	0	827	1327	no	1.21951	410	no	AV_plasmodiumy_82541734|ref|XP_725087.1| hypothetical protein PY04750 [Plasmodium yoelii yoelii str. 17XNL] #1522#66.6#8.00E-10#29#38#127	No hit	No hit	No hit	gi|282811395|gb|GR504265.1|GR504265 PTDH.cn1047.na PTDH Puccinia triticina cDNA clone PTDH.cn1047.na, mRNA sequence #1057#65.1#8.00E-12#28#39#138	No hit	No hit	No hit	YES	LIAR=10	No NLS									0	ND	ND	No hit	No PFAM-A	YES
Mellp_90014	MIFLSQMTKGKPKKNRSASSQKYSKMKKNQRNRYKPNYYPINHANRKEERETDYEELRQIISEEFGVPTDCRLYFLKKHDIKNLPDRPRIRITFGNSVILDADTWEVIQVIRFHPFADMPTEKLDEFNFTVQNIYNHTLARSEVLICGSVKGIEDWGEMRSAGFRAGFDKGRTFGVTAFSATTGRNEHAIFEDQDRMLEMASINEILAESMADLCLHAYQSNRALAIKYSVPSFADPTWAESPNANVVGSSIVCTRDGFNNNPHRDHDASAYAYGLFARINRLTGELHWVSKSDYLGDVEGCRFIIDEYHVEVLLDACDGVVETIWALGWMPIHPRDSPITRFGCSLQINKSLVGRIDTLLKLKEGKSDAEWQEFKKKVVKCYEQEVDVKLDKIHNPSQ…	Tribe3	no	0	0	1340	3319	no	1.96078	408	no	No hit	No hit	No hit	No hit	gi|282811395|gb|GR504265.1|GR504265 PTDH.cn1047.na PTDH Puccinia triticina cDNA clone PTDH.cn1047.na, mRNA sequence #1057#56.6#2.00E-10#22#32#142	No hit	No hit	No hit	YES	No hit	No NLS									0	ND	no	No hit	No PFAM-A	YES
PGTT_08127	MAMMDDSDSDHDSELEEFYFFSMSQLQKQYLVARNSTTRFDPRYDLSELQELPELSFVQMFRMTFPCFLNLVQLIEQNPIFYNNSRNPQRDPPIQIAVAVCCLGSNGNGSAIYRLKNLFQVGFGTIDLYTRRVIHAVYGLRSSLVTWPTKSEQIESSQVMREEGFPGCVGFVDGTTIPLSQKPPKDGQHYFDRKKRYSISVTVICDINKKIISYLAGFPGSSHDAYVFSHMQVAQQPEKYFDQKQFLLADSAYTNDCYVVPAFKGKQLLKRRNINLLNRVSFTMARFRCNFRRSTIAPYATEKSRITLTKDNNRRYCDTPRGAPYICRACPGKHHNPLSCVRNIQMQCPALPSEAGLPARTGLLCGAQDSPECVRNIDIGCPALTQGNEPPQALVDGEA…	Tribe3	no	0	0	11377	333	YES	2.02775	937	no	FG_cryptococcus_57230655|gb|AAW46965.1| conserved hypothetical protein [Cryptococcus neoformans var. neoformans JEC21] #445#121#6.00E-26#30#77#255	harb1_bovin ame: full= nuclease harbi1 ame: full=harbinger transposase-derived nuclease	harb1	No hit	gi|282811167|gb|GR504114.1|GR504114 PTDH.cn854.na PTDH Puccinia triticina cDNA clone PTDH.cn854.na, mRNA sequence #1217#63.9#4.00E-11#23#54#234	No hit	No hit	No hit	YES	gifyalstr=110#LIAR=91	No NLS		110	110						0	ND	ND	No hit	No PFAM-A	YES
Mellp_66274	MYAAGFRPGFDPLIKAAVYAFNATTNAKLRWMQEDLTCQGNLPAIKDFFAERFVNLSSYTFESNTEIASRTGAPLWAGQAFYVSPNAQVFASNIAVTFDKFVNAPHNNNNISRYSFGFWICINCKTGKLYSLKNAEFKGNNVGSCFFLDDYNIVVDYDECDGVVEMLWNSHIEHHTSNSETYNARNVTVVPPRGKITRSGCACQINQTLVDRINQVNEMRGDMNDEEWNNFRGTLLTGYPEEARKEKIAKLAAKNGINDLSLSFVP	Tribe3	no	0.003	0	2812	17721	YES	2.63158	266	no	No hit	No hit	No hit	No hit	gi|282811395|gb|GR504265.1|GR504265 PTDH.cn1047.na PTDH Puccinia triticina cDNA clone PTDH.cn1047.na, mRNA sequence #1057#64.3#3.00E-13#29#40#137	No hit	No hit	No hit	YES	No hit	No NLS									0	ND	no	No hit	No PFAM-A	YES
PGTT_03703	MLKNFADIPFKSNQDLMETNGIPSFASAEFNDSLSKLDCAPHITFTSNGFFNAPHFDKGDTSEYAFALFVPTNSSDGTLADPSSGYNVSGGRFVFPNYRFYIDFKQKGIVKLLWPAKSIKHCTLPAVKPKGFRRMAMSLQITKKALNTCWGIKNDFGFSRFSNL	Tribe3	no	0	0	932	4568	no	1.82927	164	no	FG_Lbicolor_164636196|gb|EDR00494.1| predicted protein [Laccaria bicolor S238N-H82] #263#41.2#0.007#27#42#155	No hit	No hit	No hit	gi|282811167|gb|GR504114.1|GR504114 PTDH.cn854.na PTDH Puccinia triticina cDNA clone PTDH.cn854.na, mRNA sequence #1217#73.9#5.00E-15#36#44#122	No hit	No hit	No hit	YES	No hit	No NLS									0	1.7411	no	No hit	No PFAM-A	YES
Mellp_87765	MSKKESQDLTYRYRQDIGRTVDVLNGESSKAYRRFGNISIMESEYGRVRDLDQAGLGRTWQMSQLKLLYLKQELRSCHVTTRTNPPVYVSTSTLLLDSVLPIPNSASPLHPHRFVWQFPLLTAHLLLPQLACWWTGEKVAIGDIWVWFPNEGRNTPEVFNANLFSTPWAQVKVPQLACWWTGEKVAIGDIWVWFPNEGRNTPEVFNANLFSTPWAQVKVILSLNYIYNVYLQRLFFGFGLDSSDIHLPDSLFEQGLIQTDHIVNHLPSTMSQKRPSKKRSSSSQKYGKRQSNARDRIRPNPGPPNHLNRDIERQTTFDALRKDLAEAYGLPSDCRLYFLKKHDMANLPNTPRLQITHHNAVILDADTWKVLQVIRFTPFADMDEEKMKTMNYTIQTIYQ…	Tribe3	no	0	0	ND	3726	no	1	600	no	No hit	No hit	No hit	No hit	gi|282811395|gb|GR504265.1|GR504265 PTDH.cn1047.na PTDH Puccinia triticina cDNA clone PTDH.cn1047.na, mRNA sequence #1057#63.2#1.00E-12#35#34#97	No hit	No hit	No hit	YES	No hit	No NLS								PQLACWWTGEKVAIGDIWVWFPNEGRNTPEVFNANLFSTPWAQVKV...PQLACWWTGEKVAIGDIWVWFPNEGRNTPEVFNANLFSTPWAQVKV...	2	ND	ND	No hit	No PFAM-A	YES
Mellp_89366	MKSHPTSVDKAPFTNTNFSPLDASKPLNFLLSKHQPVCRLNNLHTLGSNFLFSKLQIVAVVQDQHGTPSTAKVIRCDPNRQVVRTIESGHVVLVDSLTGEFIASIYTLHEDDDSNKHLREKFDWAVQILYHHGLARNKCEVNKAQKALGDAKSGEMYPTGSRGGTDKGKSGGPYVLNAQTLSKPQLIKQDIERMKLMPSVDKFISQLFAYLVLSQFKANLELAQQYGVSWASTTFFNTLDKSSCGSNLVITRDEFANESHQDPDASGCAIGLFCLMERDTGKVIHPQETSAPPPFHIEEAYFYLDNYNTRIRLSHRAKVIVWNTKMHHHSSLSQTLDSFGKVVSPRKANLTNFGSSIQVSQTIVDRIRGMRKKQAGMSEKKWNAFKIKRVNDYADEINK…	Tribe3	no	0	0	1243	1880	no	1.40187	428	no	FG_Lbicolor_164636196|gb|EDR00494.1| predicted protein [Laccaria bicolor S238N-H82] #263#50.1#8.00E-05#24#54#218	No hit	No hit	No hit	gi|282811395|gb|GR504265.1|GR504265 PTDH.cn1047.na PTDH Puccinia triticina cDNA clone PTDH.cn1047.na, mRNA sequence #1057#54.3#1.00E-08#29#36#124	No hit	No hit	No hit	YES	yfwxc=64#LIAR=31	RQPSNKRQRR (927),	64						927		0	ND	ND	No hit	No PFAM-A	YES
Mellp_114445	MAKNPSQLASLARKQNDKRLNKKVLRSNLCRAIIQEQHGTPSTAKVLRIHRNPPDLQEPLINRTNLQERIIDHGHVILVDALTGEFIASIYTIHNDDNTNKHLRDKFDWAVQILYHHGLARKKCDINKAQQALGDAKSGEMYPTGSRGGTDKGKSGGPYVLNERTRSNPQLIKQDVDRMKLMPSIDKFISNLFSYLVLSQFKANLKIAEEYGISWASPTFFNTLDQSSCGSNLVITQDEFANESHQDPDASGCAIGLFCLMEHDSGRVIHPEATSPSAPYRINGAYFHLDNYNTKIRLSHHPKVVVWNTKMHHHSSHSQTVNSSGKRVTPKQANLTNFGSSIQVSKTIVDRIRGMRKKKSGMSDESWNAFKIMPYVIRPRQVKSTKTFFHGSEEILSVS…	Tribe3	no	0	0	6475	1904	no	1.1236	445	no	FG_Lbicolor_164636196|gb|EDR00494.1| predicted protein [Laccaria bicolor S238N-H82] #263#45.8#0.002#23#53#221	No hit	No hit	No hit	gi|282811395|gb|GR504265.1|GR504265 PTDH.cn1047.na PTDH Puccinia triticina cDNA clone PTDH.cn1047.na, mRNA sequence #1057#61.6#3.00E-11#28#48#171	No hit	No hit	No hit	YES	No hit	No NLS									0	ND	no	No hit	No PFAM-A	YES
PGTT_06766	MFSLGWRKGFEKDTIIGVTGIAEKVSRDPEGYKELQSQVDDVSRFVGQQFEALSRPIYQEVKRQHNAIGAPGLTPLFTSAPGDFTCHLSYTFDNFSNKPHTDRDSSPYTFVTWLPIDKTTGDSIEDDLDGYGGEFVFPRHGFGIDFSGFKGVVECAWRARHIHHLTVPSTTPDSSPLWCAVPFPMPKAYSRGVGIA	Tribe3	no	0.006	0	554	102	no	1.53061	196	no	FG_Lbicolor_164636196|gb|EDR00494.1| predicted protein [Laccaria bicolor S238N-H82] #263#42.7#0.004#22#43#195	No hit	No hit	No hit	gi|282811395|gb|GR504265.1|GR504265 PTDH.cn1047.na PTDH Puccinia triticina cDNA clone PTDH.cn1047.na, mRNA sequence #1057#66.2#1.00E-12#27#40#148	No hit	No hit	No hit	YES	No hit	No NLS									0	ND	ND	No hit	No PFAM-A	YES
Mellp_85489	MARCTRPVLGPDMITSPKQASSLEYHIGQLWRMQEDLVRQGNLPAIENFYAKRFAALSSYAFNSNAELASKVGVPSWAGESFYVSPNVQVFALNIAVTFDEFVNAKHTDFDESKYAFGFFTRINRKTGKLYSLKNDTFQGDSVGACFVLDDYNITVDYDACDGVVEMLWASQIHHHTAGSKTYNHNSERVIPSRGRITRFGCACQINKRLVERIIEVNDMRGDLSDEDWFKLRSTLLTGYPEEARKKLARLAEKKGIDDFHLVTS	Tribe3	no	0.005	0	3261	255	no	1.88679	265	no	No hit	No hit	No hit	No hit	gi|282811395|gb|GR504265.1|GR504265 PTDH.cn1047.na PTDH Puccinia triticina cDNA clone PTDH.cn1047.na, mRNA sequence #1057#67.8#7.00E-13#30#42#137	No hit	No hit	No hit	YES	No hit	No NLS									0	ND	no	No hit	No PFAM-A	YES
PGTT_07913	MTSVRKAYLAERKRKNRSKKHAEERMSEFSLTIDDTEQRKSATQASGTTRHLDKQLERELQTDSKETNEDNITWSSRRYTKLELFPYMLGSNPDRPPTSGEFDECRKLINGFKLFNYGKVVIHDKKDRAKIIAVMEFTPFEELTPSDFTNINYVTRFLHSAKQFVNAVGSESRSWGGKMFAIGWRKAMEIMNANSIPSIGQPDFGIPLGQDDCAPNLTFTTDGFFNPPHCDTEDLSEFAFGLFTPVNKSDWSLPDTVSASPTPGRAFVFPDYRCGIDLSKNNGVVKLVWRAKEVRHCTLYSPNPSPYNDLGMSLQINKKTAKTSHDITSGAIFNRPAYKDKPKDKLYIGNVEHYVKGLL	Tribe3	no	0	0	1246	1927	no	1.39276	359	no	No hit	No hit	No hit	No hit	gi|282811167|gb|GR504114.1|GR504114 PTDH.cn854.na PTDH Puccinia triticina cDNA clone PTDH.cn854.na, mRNA sequence #1217#67.4#1.00E-12#25#53#206	No hit	No hit	No hit	YES	No hit	No NLS									0	ND	ND	No hit	No PFAM-A	YES
Mellp_92935	MPKYKPRSTRESRLNRPIQKHEERPKYPPNAQAAKKAELTEKYGLPSDAKFLFFKKGRRFSKPRLSLSYGTVVCLDQDTFELLLVVRFVEKADGTPGLFESYDHSISTVYWHARARGEIKTNAATYRGRRPGRKFGRMHAAGFCPGYDAKVKGGHYTWNATTAADFRKMEADLKRQDNLPQIESFFAERFSGLSLSAFESNAAIAAQTHAPSWANESFYVSPNAKVFGSNIVVTFDEFVNKRHKDCDETKYAFGLFSLID	Tribe3	no	0	0	5838	1854	no	1.15385	260	no	No hit	No hit	No hit	No hit	gi|282811395|gb|GR504265.1|GR504265 PTDH.cn1047.na PTDH Puccinia triticina cDNA clone PTDH.cn1047.na, mRNA sequence #1057#55.8#3.00E-09#34#32#93	No hit	No hit	No hit	YES	No hit	No NLS									0	ND	no	No hit	No PFAM-A	YES
Mellp_86101	MAKNPSAQSALARKQVEKRLAKKDLRAHFRRAIVQDQHGAPSTAKVIRIHPNRRDLKEREIYFGHVILVDALTGEFIASIYTLHPDDEKNKNLKDKFDWAVQLLYHHGLARRKCSTNKAAKALGAAMSGEMYPVGSRGASDAGKSGGAYVLNIRTRSHPQLIKQDIDRMKIMPDVDKFISDLFSYLVLSQFKANLQLAQQYGVSWASAKFFNSVSQSSCGSNLVITRDEFANASHPDLDESGCAIGLFCLMERDSGKVIYPQETKNPAPYHIEGAYFHLDNYNTKIRLSHHPKIIVWNTKTYHHSSHSQTLDSSGKRVSPQQANLTNFGSSIQVSKTIVDRIRGMRKEKDNMSDEVWEDFKQRRVNNYSDEIEKRLKLLKKQQKLDPLIEEQMMASLSS…	Tribe3	no	0	0	1949	664	no	0.992556	403	no	FG_Lbicolor_164636196|gb|EDR00494.1| predicted protein [Laccaria bicolor S238N-H82] #263#52.8#1.00E-05#22#63#274	No hit	No hit	No hit	gi|282811395|gb|GR504265.1|GR504265 PTDH.cn1047.na PTDH Puccinia triticina cDNA clone PTDH.cn1047.na, mRNA sequence #1057#48.9#6.00E-07#24#41#167	No hit	No hit	No hit	YES	yfwxc=83	No NLS	83								0	2.5919	YES	No hit	No PFAM-A	YES
PGTT_12146	MPKFQRSKIAPYATEKSRITLTKDNNRRYCDTPRGAPYICRACPGKHHNPLSCVRNIQMQCPALPSEAGLPARTGLLCGAQDSPECVRNIEIGCPALTQGNEPPQALVDGEAGILTGSPSKGHIIVDNSLAIPLPISTTFPAETPTPAKMTTSINSQAKAPSMSHKLPCGFQHLSPESPTDESPAEESSAEEEFSAEETISEEEESTADDESSGDDEYTEDEDESATDDESAADDEAPANDESAANDEAPADDESAADEEPATEAESAAKDKPPTDDPPLTKKQLRFKAFKSRKQREKRAKANQKFVEWDLDDSLTSHVCTKNPDAPIRMFSDSVIAWREEARKNIMAVVKFRPFNTMDEETKSQYQKVAHHLIQQTRFQNPNKINGPALSGKMFSLGW…	Tribe3	no	0	0	9409	565	no	2.10158	571	no	FG_chaetomium_CHG00293 hypothetical protein (translation) #2922#69.7#1.00E-10#27#45#161	No hit	No hit	No hit	gi|282811167|gb|GR504114.1|GR504114 PTDH.cn854.na PTDH Puccinia triticina cDNA clone PTDH.cn854.na, mRNA sequence #1217#65.9#7.00E-12#24#51#211	No hit	No hit	No hit	YES	No hit	No NLS									0	ND	ND	No hit	No PFAM-A	YES
Mellp_102217	MGKNPSQLASLARKQAEKRQEKKDLHADFRRSIVHDQHGAPTTAKVIHVLPNRPDLKERIISYGHVILVDGHTGEFIASIFTLHNNHNNNQNLRDQFDWATKLLYHHGLARNKCTINKAAEALGQAKSGEMYPIGSRGGTDKGKSAGAYVLNTNTRSDPHLIMQDIQRMKLLPTIDKFISKLFANLVFSQFKANLVLRQQYGVYWASPKVLNTSSKSSVGSNLVITRDEFANELHEDPDASGCAIGLFCLMERDSGNVIYPNDSDTPPPFHIEGAYFHLDKYNTKIRLSHLPKVVIWNTKTLHHSSHSQTLNVFGERVTPEDANLTNFGSSVQISKTIVDRIKGMNKKEAGMSDKMKETFKKEHIKDYAEEITSRLTELKTAKKLDPLIEAQIKAGLKS…	Tribe3	no	0.002	0	4405	2113	no	0.74813	401	no	FG_Lbicolor_164636196|gb|EDR00494.1| predicted protein [Laccaria bicolor S238N-H82] #263#53.5#7.00E-06#26#57#218	No hit	No hit	No hit	gi|282811395|gb|GR504265.1|GR504265 PTDH.cn1047.na PTDH Puccinia triticina cDNA clone PTDH.cn1047.na, mRNA sequence #1057#55.5#6.00E-09#24#45#183	No hit	No hit	No hit	YES	No hit	No NLS									0	ND	no	No hit	No PFAM-A	YES
Mellp_87054	MGHLGWRGGSDPGYSAGPYSLNASTSSNGARIDDDIALMATFHRIRDFWAERFASLSFMIFISNLQIGMDTNVPGFDDLAWEGTPNGRVFASNLVVTCEGFFNEPHTDFDHTRYAFGFNCLIDRVTGELHEANGPSNKGTIVGSMFIMRDFDIIVDYDGCDGIYESIWDTTMSHYTAESLCFDEEGDEICPKKCAITRFGSSAQVAQTLVERIRLVEKSKDDMTPAQWEDYRKRKVKSYEAETSFKHARNIANAALCAERAKLKREAKVAALFKAPKKT	Tribe3	no	0.001	0	2342	12322	YES	2.50896	279	no	No hit	No hit	No hit	No hit	gi|282811395|gb|GR504265.1|GR504265 PTDH.cn1047.na PTDH Puccinia triticina cDNA clone PTDH.cn1047.na, mRNA sequence #1057#48.9#4.00E-07#29#34#114	No hit	No hit	No hit	YES	No hit	No NLS									0	ND	no	No hit	No PFAM-A	YES
Mellp_89458	MGKNPSQLASLARKQAEKRQEKKDLHADFRRSIVQDQHGAPTTAKVLHVLPNRPDLKERIISYGHVILVDGETGEFIASIFTLHNNDNNQNLRDQFDWATKLLYHHGLARNKCTINKAAEALGQAKSGEMYPIGSRGGTDKGKSAGAYVLNTNTRSDPHLIMQDIQRMKLLPTIDKFISKLFANLVFSQFKANLELGQQYGVSWASPKVLNTSSKSSVGSNLVITRDEFANELHEDPDASGCAIGLFCLMERDSGNVIYPNDSDTPPPFHIEGAYFHLDKYNTKIRLSHLPKVVVWNTKTLHHSSHSQTLNVFGERVTPEDANLTNFGSSVQISKTIVDRIKGMNKKAAGMSDKMKETFKKQHVKDYAEEITSRLTELKTAKKLDPLIEAQIKAGLKSL…	Tribe3	no	0.002	0	3140	2681	no	0.746269	402	no	FG_Lbicolor_164636196|gb|EDR00494.1| predicted protein [Laccaria bicolor S238N-H82] #263#53.5#7.00E-06#25#56#218	No hit	No hit	No hit	gi|282811395|gb|GR504265.1|GR504265 PTDH.cn1047.na PTDH Puccinia triticina cDNA clone PTDH.cn1047.na, mRNA sequence #1057#56.2#4.00E-09#24#45#183	No hit	No hit	No hit	YES	No hit	No NLS									0	ND	no	No hit	No PFAM-A	YES
PGTT_16459	MKKGVHGITASYVSVSVTYRTFSKYIILRVRCIVFMGNPEFPRLFQINPKKKLLSATFNKLISHWELAIVNRANEYDTIPCNCKLQKYDTGHYKNKAAIANAPDIYDNLMQQSCKIPSILGQIFKQLANVAFSNNQELMKEYGIPSIGHLSFGKPINDDDCAPNLTFTTNQFWNPPHCDPEDLSEFAFGMFIPVNRTDFSIGGVTSPSTLSGGQFHNGFVKLVWRSKEVRHCTLFSTNDEMFDQLGMSLKINKKTATASRDTHSGAIFNQRAFRDKPREMCYIGNHETYNNQIGLSLTSVEGIGYRGTEKHHAVGSKSWDWDRGTYSIYKILLPSCPVVNNIEERVYFEDKCVVETIVAPCLDWHGCGLDVGSVYKICGLISRDDTCGKTWEFNPLLAH…	Tribe3	no	0.023	0	6861	1721	no	3.23974	463	no	No hit	No hit	No hit	No hit	gi|282811167|gb|GR504114.1|GR504114 PTDH.cn854.na PTDH Puccinia triticina cDNA clone PTDH.cn854.na, mRNA sequence #1217#65.9#5.00E-12#31#50#157	No hit	No hit	No hit	YES	yfwxc=37#LIAR=70	No NLS	37								0	ND	ND	No hit	No PFAM-A	YES
PGTT_03608	MFCFQCGKSPVVFRGLCNDCVDKMIPNSVPPPKIRPPTGQLTSAQEVLQSKRQEAIQRARALYSNPITTPTVPSPLGQSMAFPIGVNPVVNGLTGSSQTVVPAVLNPAYKSAQASHSMAFPIAVNPVVNGPTGSSQTVVPAILNPAYESARASRVSKTQPYPNNRVGRTVARRAPASKGALPTTNPPDKISVQCGFEMWARGKYAPSQSVIRSNQFVLWSNLDSFQELIDTLCNKFNGKVELRTKMTEDREMFGVEHFSFCRLGTKKGGSVEDYESFVEFLRREKAIDLIYDRDTFERHTLDEEEQEGIDAQAARYALRSGKDTEYHEDLHSDAESDSSESSLPSTIFTSATGSTSTTTLPQNRSTLPPPPSLPSLSSATRSTPTTNLPQNKSLVPPPS…	Tribe3	no	0.001	0	1224	2305	no	1.99765	851	no	fugu_586143|e_gw2.174.62.1 #1847#58.2#7.00E-07#30#37#121	trpm7_rat ame: full=transient receptor potential cation channel subfamily m member 7 ame: full=long transient receptor potential channel 7 short=l -7 short=l 7 ame: full=transient receptor potential-phospholipase c-interacting kinase short=trp-plik	trpm7	635#738#619#738#PF02816#Alpha_kinase#Family#85#188#188#42.4#4.60E-11#1#No_clan	No hit	No hit	No hit	No hit	no	No hit	No NLS									0	ND	ND	635#738#619#738#PF02816#Alpha_kinase#Family#85#188#188#42.4#4.60E-11#1#No_clan	PF02816	no
PGTT_08370	MFCFQCGKSPVVFRGLCNDCVDKMIPNSAPPPKIRPPTGQLTSAQEFLQSKRQEAIQRARALYSNPITTPTVPSPLGQSMAFPIGVNPVVNGLTGSSQTVVPAVLNPAYKSAQASHSMAFTIAVNPVVNGSPGSSQTVVPAILNPAYESARASRVSKTQPYPNNRVGRTVARRAPASKGALPATNPPDKISVQCGFEMWARGKYAPLQSVIRSNQFVLWSNPDSFQELIDTLCNKFNGKVELRTKMTEDREMFGVEHFRFCRLGTKKGGSVEDYESFVAFLRREKAIDLIYDRDTFERHTLDEEEQEGIDAQAARYALRSGKDTEYHEDLHSDAESDSSESSLPSTIFTSATGSTSTTTLPQNRSTLPPPPSLPSLTSATRSTPTTHLPQNKSLVPPPS…	Tribe3	no	0.001	0	3241	699	no	1.94553	771	no	AN_zebrafish_71834284|ref|NP_001025232.1| transient receptor potential cation channel, subfamily M, member 7 [Danio rerio] #1774#60.5#1.00E-07#26#33#125	trpm7_human ame: full=transient receptor potential cation channel subfamily m member 7 ame: full=long transient receptor potential channel 7 short=l -7 short=l 7 ame: full=channel-kinase 1	trpm7	586#687#539#687#PF02816#Alpha_kinase#Family#89#188#188#41.4#9.30E-11#1#No_clan	No hit	No hit	No hit	No hit	no	No hit	No NLS									0	ND	ND	586#687#539#687#PF02816#Alpha_kinase#Family#89#188#188#41.4#9.30E-11#1#No_clan	PF02816	no
PGTT_01355	MFCFQCGKSPVVFRGLCNNCVDKMIPNSAPPPKIRPPTGQLTSAQEVLQSKRQEAIQRARALYSNPITTPTVPSPLGQSMAFPIGVNPVVNGLTGSSQTVVPAVLNPAYESAQASHSMAFPIAVNPVVNGSTGSSQTSRVSKTQPYPNNRVGRTVARRAPASKGALPATNPPDKISVQCGFEMWAQGKYAPSQSVIRSNQFVLWSNPDSFQELIDTLCNKFNGKVELRTKMTEDREMFGVEHFRFCRLGTKKGGSVEDYESFVAFLRREKAIDLIYDRDTFERHTLDEEEQEGIDAQAARYALRSGKDTEYHEDLHSDAESDSSESSLPSTIFTSATGSTSTTTLPQNRSTLPPPPSLPSLSSATRSTPTTNLPQNKSLVPPPSQLVVRNNHDEQPKFS…	Tribe3	no	0.001	0	3555	1767	no	1.79426	836	no	fugu_586143|e_gw2.174.62.1 #1847#58.5#5.00E-07#29#40#134	trpm7_rat ame: full=transient receptor potential cation channel subfamily m member 7 ame: full=long transient receptor potential channel 7 short=l -7 short=l 7 ame: full=transient receptor potential-phospholipase c-interacting kinase short=trp-plik	trpm7	620#723#604#723#PF02816#Alpha_kinase#Family#85#188#188#39.7#3.10E-10#1#No_clan	No hit	No hit	No hit	No hit	no	No hit	No NLS									0	ND	ND	620#723#604#723#PF02816#Alpha_kinase#Family#85#188#188#39.7#3.10E-10#1#No_clan	PF02816	no
PGTT_01661	MFCFQCGKSPVVFRGLCNDCVDKMIPNSAPPPKIRPPTGQLTSAQEVLQTKRQEQSKSQQRLYSIQSPHYCPQFHFDTVVPAVLNPAYESAQASHSMAFPIAVNPVVNGLTGSSQTVVPAILNPAYESARASRVSKTQPYPNNRVGRTVARRAPASKGALPTTNPPDKISVQCGFEMWARGKYAPSQSVIRSNQFVLWSNPDSFQELIDTLCNKFNGKVELRTKMTEDREMFGVEHFSFCRLGTKKGGSVEDYESFVDFLRREKAIDLIYDRDTFERHTLDEEEQEGIDAQAARYALRSGKDTEYHEDLHSAAESDSSESSLPSTIFTSATGSTSTTTLPQNRSTLPPPPSLPSLSSATRSTPATNVPQKKSLVPPPSQPVVQNDHNQRPKFSSVIQQE…	Tribe3	no	0.001	0	6865	3412	no	2.00753	797	no	AN_mouse_10946830|ref|NP_067425.1| transient receptor potential cation channel, subfamily M, member 7; transient receptor potential-related protein, ChaK; transient receptor potential M7 [Mus musculus] #1863#61.2#8.00E-08#27#44#158	trpm6_human ame: full=transient receptor potential cation channel subfamily m member 6 ame: full=channel kinase 2 ame: full=melastatin-related trp cation channel 6	trpm6	605#699#575#699#PF02816#Alpha_kinase#Family#90#188#188#38.4#7.30E-10#1#No_clan	No hit	No hit	No hit	No hit	no	No hit	No NLS									0	ND	ND	605#699#575#699#PF02816#Alpha_kinase#Family#90#188#188#38.4#7.30E-10#1#No_clan	PF02816	no
PGTT_15590	MQFHASVVPAILNPAYESARASRVSKTQPYPNNRVGRTVARRAPASKGALPATNPPDKISVQCGFEMWARGKYAPSQSVIRSNQFVLWSNPDSFQELIDTLCNKFNGKVELRTKMTEDREMFGVEHFSFCRLGTKKGGSVEDYESFVEFLRREKAIDLIYDRDTFERHTLDEEEQEGIDAQAARYALRSGKDTEYHEDLHSDAESDSSESSLPSTIFTSATGSTSTTTLPQNRSTLPPPPSLPSLSSATRSTPTTNLPQNKSLVPPPSQLVVRNDHDEQPKFSSVIQQETNPHVEALKRNLDNELVIVRILPPWRAETILDPNNLSWERFGSMENSLSYRDADNSDWVDGVRFSLDPDGLNMPQNICLYRVNYNKCFKVKETTKIIAAEVFDSGTVFPM…	Tribe3	no	0.195	0	2717	14467	YES	1.38169	579	no	FG_neurospora_NCU06874.1 hypothetical protein (6981 - 10298) #1012#49.7#2.00E-04#29#35#117	No hit	No hit	No hit	No hit	No hit	No hit	No hit	no	No hit	No NLS									0	2	YES	No hit	No PFAM-A	YES
PGTT_19963	MFCFQCGKSPVVFRGLCNDCVDKMIPNSAPPPKIRPPTGQLTSAQEVLQSKRQEAIQRARALYSNPITTPTVPSPLGQSMAFPIGMNPVVNGLTGSSQTVVPVVLNPAYESAQASHSMAFPIAVNPVVNGSTGSSQTVVPAILNPAYESARASRVSKTQPYPNNRVGRTVARRAPASKGALPATNPPDKILVQCGFEMWARGKYAPSQSFIRSNQFVLWSNPDSFQELIDTLCNKFNGKVELRTKMTEDREMFGVEHFSFCRLGTKKGGSVEDYKSFVEFLRREKAIDLIYDRDTFERHALDEEEQEGIDAQAARYALQSGKDTEYHEDLHSDAESDSSESSLPSTIFTSATGSTLTTTLPPPPSLPSLSSATRWWFGTTTMNSQNSPQSFKGSDNHTP…	Tribe3	no	0.001	0	3270	ND	no	2.38095	1050	no	AN_zebrafish_71834284|ref|NP_001025232.1| transient receptor potential cation channel, subfamily M, member 7 [Danio rerio] #1774#58.9#5.00E-07#27#33#118	trpm7_rat ame: full=transient receptor potential cation channel subfamily m member 7 ame: full=long transient receptor potential channel 7 short=l -7 short=l 7 ame: full=transient receptor potential-phospholipase c-interacting kinase short=trp-plik	trpm7	829#937#754#937#PF02816#Alpha_kinase#Family#88#188#188#34.8#9.40E-09#1#No_clan	No hit	No hit	No hit	No hit	no	No hit	No NLS									0	ND	ND	829#937#754#937#PF02816#Alpha_kinase#Family#88#188#188#34.8#9.40E-09#1#No_clan	PF02816	no
PGTT_14076	MFCFQCGKSPVVFRGLCNDCVDKMIPNSAPPPQIRPPTGQLTSAQEVLQSKRQEAIQRARALYSNPITTPTVPSPLGQSMAFPIGVNPVVNGLTGSSQTVVPAVLNPAYESAQASHSMAFPIAVNPVVNGSTGSKQTVVPAILNPAYESARASRVSKTQPYPNNRVGRTVARRAPASKGALPTTNPPDKISVQCGFEMWARGKYAPSQSVIRSNQFVLWSNPDSFQELIDTLCNKFNGKVELRTKMTEDREMFGVEHFSFCRREKAIDLIYDRDTFERHTLDEEEQEGIDAQAARYALRSGKDTEYHEDLHSAAESDSSESSLPSTILTSATGSTSTRTLPQIRSTLPPPPSLPSLKSATRQWFRTTMINVQNSPQSFNKRPTPMLKP	Tribe3	no	0.001	0	1778	250	no	1.80412	388	no	AN_zebrafish_125835759|ref|XP_001338685.1| PREDICTED: hypothetical protein [Danio rerio] #221#48.5#2.00E-04#29#38#130	No hit	No hit	No hit	No hit	No hit	No hit	No hit	no	No hit	No NLS									0	0.757858	no	No hit	No PFAM-A	YES
PGTT_12040	MFCFQCGKSPVVFRGLCNDCVDKMIPNSAPPPKIRPPTGQLTSAQEVLQSKRQEAIQRARALYSNPITTPTVPSPLGQSMAFPIGVNPVVNGLTGSSQTVVPAILNPAYKLARASRVSKTQPYPNNQLGCTVARRAPASKGALPATNPPNKISVQCGFEMWARGKYAPSQSVIRSNQFVLWSNPDSFQELIDTLCNKFNGKVELRTKMTEDREMFGVEHFSFCRSGTKKGGSVEDYESFIDFLRREKAIDLIYDRDTFERHTLDEEEQEGIEAQAARYALQSGKDTEYHEDLHSAAESDSSESSLPSTIFTSATGSTSTTTLPQNRSTLPPPPSLPSLSSATRSTPATNVPQNKSLVPPPSQPVVWNDHDEQPKFSSVIQQENNPHVEALKRNLDDELV…	Tribe3	no	0.001	0	2527	648	no	1.9656	407	no	FG_neurospora_NCU06874.1 hypothetical protein (6981 - 10298) #1012#52.4#2.00E-05#29#35#119	No hit	No hit	No hit	No hit	No hit	No hit	No hit	no	No hit	No NLS									0	ND	ND	No hit	No PFAM-A	YES
PGTT_13464	MWARGKYAPSQSVIRSNQFVLWSNPDSFQELIDTLCNKFNGKVELRTKMTEDREMFGVEHFSFCRLGTKKGGSVEDYESFVEFLRREKAIDLIYDRDTFERHTLDEEEQEGIDAQAARYALRSGKDTEYHEDLHSDAESDSSESSLPSTIFTSATGSTSTTTLPQNRSTLPPPPSLPSLSSATRSTPTTNLPQNKSLVPPPSQLVVRNDHDEQTKFSSVIQQETNPHVEALKRNLDDELVIVRILPPWRAETILDPNNLSWERFGSMENSLSYRDADNSDWVDGVQFSLDPDGLNMPQNICLYRVNYNKCFKVKETTKIIAAEVFDSGTVFPMVAEYSRVRKDLTCDSYAYVPNYWLRTYAVSRQFLAQFCQAINCRWISCSP	Tribe3	no	0.002	0	4587	7142	no	2.08877	383	no	FG_neurospora_NCU06874.1 hypothetical protein (6981 - 10298) #1012#49.7#9.00E-05#29#35#117	No hit	No hit	No hit	No hit	No hit	No hit	No hit	no	No hit	No NLS									0	2.2974	YES	No hit	No PFAM-A	YES
PGTT_15853	MFCFQCGKSPVVFRGLCNDCVDKMIPNSAPSPKIRPPTGQLTSAQEVLQSKRQEAIQRARALYSNPITTPTVPSPLGQSMAFPIGVNPVVNGLTGSTVVPAYESAQASHSMAFPIAVNPVVNGSTGSSQTVVPAILNPAYESARASRVSKTQPYPNNRVGRTVARRAPASKGALPATNPPDKISVQCGFEMWARGKYAPSQSVIRSNQFVLWSNPDSFQELIDTLCNKFNGKVELRTKMTEDREMFGVEHFSFCRLGTKKGGSVEDYELFVDFLRREKAIDLIYDRDTFERFYRSFNP	Tribe3	no	0.001	0	12201	1407	YES	2.34899	298	no	AN_zebrafish_125835759|ref|XP_001338685.1| PREDICTED: hypothetical protein [Danio rerio] #221#47.8#2.00E-04#27#43#159	No hit	No hit	No hit	No hit	No hit	No hit	No hit	no	No hit	No NLS									0	ND	ND	No hit	No PFAM-A	YES
PGTT_14075	MPQIICLYRVNYNKCFKVKETTKIIAAEVLDSGKVFPMVAEYSRVRKDVTRDSYSCVPNYWLRTYAVSRQFLAQFCQAISQSEGGTIIKQTAKRLRIVDGFPVHHDIFTRPRHEDKYVPGQDDDMFDSTEEPNYNLPPNNISDEPSPVFWMEEEITGGYTSLLSIDDDVYFTSEPRSPTEFLLHSFQHWLYNHTRGQITIHKFKGYGTLISKPHIVDLNTESIWENEYSKEFMELFLEKHKCNKVCKDLELPDLVEIPWVPPPSAPDDFANDLGHFCRATVNTAQSTSNNPQTSCEISQSSRFSHQSTSNINWAPRR	Tribe3	no	0	0	250	2574	no	2.52366	317	no	AN_mouse_10946830|ref|NP_067425.1| transient receptor potential cation channel, subfamily M, member 7; transient receptor potential-related protein, ChaK; transient receptor potential M7 [Mus musculus] #1863#57.8#3.00E-07#25#34#131	trpm7_rat ame: full=transient receptor potential cation channel subfamily m member 7 ame: full=long transient receptor potential channel 7 short=l -7 short=l 7 ame: full=transient receptor potential-phospholipase c-interacting kinase short=trp-plik	trpm7	146#246#120#246#PF02816#Alpha_kinase#Family#90#188#188#47.3#1.40E-12#1#No_clan	No hit	No hit	No hit	No hit	no	No hit	No NLS									0	1.7411	no	146#246#120#246#PF02816#Alpha_kinase#Family#90#188#188#47.3#1.40E-12#1#No_clan	PF02816	no
PGTT_19070	MVAEYSRVRKDLTCDSYAYVPNYWLRTYAVSRQFLAQFCQAISQSAGGTIIGRTAKRLRIVDGFPVHHDIFTRPRHEDKYVPGQDDDMFDSTEEPNYPLRSVNIDNEPSRVFWMEEEITGGYTCLLSIENDVYFTGEPRSPTKFLLHSFQHWVYNHTRGQLTIRKFKGHGTLLSKPHIVDLNTKSMWKNKYAKEYMELFLEKHKCNKVCKALELPDLVEIPWFPPPSAPDDFANDLGNFCRATVNTAQSTSNNPQTACEISQSSRPPLIHHPNSCSAPPAPLNPEPGPIRNPTLKPRPIRWIDRYSVAVQYLHMLSDAKSRTLLATLAARVKMGCVHVWVTREKWGKGA	Tribe3	no	0	0	9127	6046	no	2.5788	349	no	fugu_586143|e_gw2.174.62.1 #1847#58.2#2.00E-07#30#37#121	trpm7_rat ame: full=transient receptor potential cation channel subfamily m member 7 ame: full=long transient receptor potential channel 7 short=l -7 short=l 7 ame: full=transient receptor potential-phospholipase c-interacting kinase short=trp-plik	trpm7	105#209#89#209#PF02816#Alpha_kinase#Family#84#188#188#43.9#1.60E-11#1#No_clan	No hit	No hit	No hit	No hit	no	No hit	No NLS									0	ND	ND	105#209#89#209#PF02816#Alpha_kinase#Family#84#188#188#43.9#1.60E-11#1#No_clan	PF02816	no
PGTT_15429	MFCFQCGKSPVVFRGLCNDCVDKMIPNSAPPPKIRPPTGQLTSAQEVLQSKQQEAIQRARALYSNPITTPTVPSPLGQSMAFPIGVNPVVNGLTGSSQTVVPVVLNPAYESAQASHSMAFPIAVNPVVNGSTGSSQTVVPAILNPAYESARASRVSKTQPYPNNRVGRTVARRAPSK	Tribe3	no	0.001	0	1283	2948	no	2.25989	177	no	AN_zebrafish_125835759|ref|XP_001338685.1| PREDICTED: hypothetical protein [Danio rerio] #221#41.6#0.006#29#32#109	No hit	No hit	No hit	No hit	No hit	No hit	No hit	no	No hit	No NLS									0	ND	ND	No hit	No PFAM-A	YES
PGTT_16557	MACRRTRQSAAGVQIGVRLSTPGSYGLAWGLNAYVYAFRPQIHWRAASHAKSLWRAGLHANCRPISPAGDWRAGPHAKLLWQLIDTLCNKFNGKVELRTKMTEDREMFGVEHFSFWKDTEYREDLHSAAESDSSESSLPLTIFTSATGSTSTTTLPQNQSTLPPPPSLTSLSSATWSTPTTNLPQNKSLVPPPSQPVVRNDHNEQPKFSSVIQQETNPHVEALKRNLDNELVIVRILPPSKYSRVRKDLTCDSYAYVANYWLRTYAVSRQFLAQFCQAISQFTGGTIIGRTAKRLQIVNGFPVHHDIFTRPSHEDKYVPGQDDDMFDSTEQPNYPLRPVNSDKEPSRVFWMEEEITGGYTCLLSIVNDVYFTGEPRSPTKFLLHSFQHWVYNHTCGQLT…	Tribe3	no	0.261	0	2007	861	no	1.69492	531	no	AN_mouse_10946830|ref|NP_067425.1| transient receptor potential cation channel, subfamily M, member 7; transient receptor potential-related protein, ChaK; transient receptor potential M7 [Mus musculus] #1863#55.1#3.00E-06#27#35#129	trpm7_rat ame: full=transient receptor potential cation channel subfamily m member 7 ame: full=long transient receptor potential channel 7 short=l -7 short=l 7 ame: full=transient receptor potential-phospholipase c-interacting kinase short=trp-plik	trpm7	343#446#325#446#PF02816#Alpha_kinase#Family#86#188#188#39.5#3.50E-10#1#No_clan	No hit	No hit	No hit	No hit	no	No hit	No NLS									0	ND	ND	343#446#325#446#PF02816#Alpha_kinase#Family#86#188#188#39.5#3.50E-10#1#No_clan	PF02816	no
PGTT_06063	MATFHQHVFEYIHTITQTQTHTSPTNNFFIQVSAIPHLPIPSKSTRAWHPPTIHTHTPKCGKPGQLVLLGCCQACVDRAASKTTAPSSMISPTPNSQPTSAHQLIQSKRQEAIQRARGLYSHPTSTPVIPSPLSQPPAPTLLPQQTHFPPPSASNPGLPAITAPEISRSNPYLMARTARMSAIQPYPTQRAARTAARVPKPPKLPTSKGALPLTSPPDKISVQCGFEMWYRSKWTQQQGVLRTNHFVNWADPSSFTSLLTTLCNKFCDLVELKTKITDERAMFAKEHFDFCRLGSRKGGSVEDYDSFVDFLKREKVIDLIYDQDAFEKFSLDEEERLGMEAESARHKLRSSQSRPSTNRSPTPESEMSYSSLPSPKTVVTRSTSIVTRSASAVSSQMFT…	Tribe3	no	0.001	0	4575	1300	no	2.12766	658	no	PL_poplar_549228|eugene3.00011669 --HMM score = 0.973 --Signal peptide length = 24 #414#51.6#5.00E-05#28#50#175	No hit	No hit	No hit	gi|282828310|gb|GR505248.1|GR505248 PTDH_P008.D19.r1 PTDH Puccinia triticina cDNA clone PTDH_P008.D19.r1 3'-end, mRNA sequence #908#43.9#3.00E-05#26#46#174	No hit	No hit	No hit	YES	yfwxc=53	No NLS	53								0	ND	ND	No hit	No PFAM-A	YES
PGTT_18740	MATFHQHVFEYIHTITQTQTHTSPTNNFFIQVSAIPHLPIPSKSTRAWHPPTIHTHTPKCGKPGQLVLLGCCQACVDCAASKTTAPSSMISPTPNSQPTSAHQLIQSKRQEAIQRARGLYSHPTSTPVIPSPLSQPPAPTLLPQQTHFPPPSASNPGLPAITAPEISRSNPYLMARTARMSAIQPYPTQRAARTAARVPKPPKLPTSKGALPLTSPPDKISVQCGFEMWYRSKWTQQQGVLRTNHFVNWADPSSFTSLLTTLCNKFCDLVELKTKITDERAMFAKEHFDFCRLGSRKGGSVEDYDSFVDFLKREKVIDLIYDQDAFEKFSLDEEERLGMEAESARHKLRSSQSRPSTNRSPTPESEMSYSSLPSPKTVVTRSTSIVTRSASAVSSQMFT…	Tribe3	no	0.001	0	3405	2273	no	1.90476	735	no	FG_Fusariumg_FG08013.1 hypothetical protein 138324 141927 + #1117#51.6#6.00E-05#25#54#208	No hit	No hit	No hit	gi|282828310|gb|GR505248.1|GR505248 PTDH_P008.D19.r1 PTDH Puccinia triticina cDNA clone PTDH_P008.D19.r1 3'-end, mRNA sequence #908#43.9#4.00E-05#26#46#174	No hit	No hit	No hit	YES	No hit	No NLS									0	ND	ND	No hit	No PFAM-A	YES
PGTT_20505	MIPNSAPPPKIRPPTGQLTSAQEVLQSKRQEAIQRARALYSNPITTPTVPSPLGQSMAFPIGVNPVVNGLTGSSQTVVPAVLNPAYESAQASHSMAFPIAVNPVVNGSTSSSQTVVPAILNPAYESARASRVSKTQPYPNNRVGHFGPMWL	Tribe3	no	0	0	ND	ND	no	0	151	no	FG_ylipolytica_50547915|ref|XP_501427.1| hypothetical protein [Yarrowia lipolytica] #2174#45.8#2.00E-04#35#42#119	No hit	No hit	No hit	No hit	No hit	No hit	No hit	no	No hit	No NLS									0	1.1487	no	No hit	No PFAM-A	YES
PGTT_00919	MEEEITGGYTSLLSIDDDVYFTGEPRSPTEFLLHSFQHWLYNHTHGQITIHKFKGYGTLISKPHIVDLNTESIWENEYSKEFMELFLEKHKCNKVCKDLELPDLVRIPWQPRSTRSSTPGNIHHSTVNSAHLANEIGHSTINIKESTSNTRQTPGHTNSITDEDLGLISVVRLGTQALRSRFHD	Tribe3	no	0	0	5015	2661	no	1.08696	184	no	AN_zebrafish_71834284|ref|NP_001025232.1| transient receptor potential cation channel, subfamily M, member 7 [Danio rerio] #1774#55.8#4.00E-07#25#30#116	trpm6_human ame: full=transient receptor potential cation channel subfamily m member 6 ame: full=channel kinase 2 ame: full=melastatin-related trp cation channel 6	trpm6	1#96#1#96#PF02816#Alpha_kinase#Family#95#188#188#43.3#2.40E-11#1#No_clan	No hit	No hit	No hit	No hit	no	No hit	No NLS									0	ND	ND	1#96#1#96#PF02816#Alpha_kinase#Family#95#188#188#43.3#2.40E-11#1#No_clan	PF02816	no
PGTT_12039	MEEEITGGYTCLLSIENDVYFTDEPRSPTKFLLHSFQHWVYNHTRGQITFHKFKGYGTLISKPHIVDLNTESIWENKYAKEFMELFLEKHKCNKVCKELELPDLVRIPWQPRSTRSSTPGNIHHSTVNSAHLANEIGQSTININESTSNTRQTPGPTNLITDEDLGLISVVRLGTQALRSRFHD	Tribe3	no	0	0	648	2290	no	1.63043	184	no	AN_homosapien_18921093|ref|NP_060132.3| transient receptor potential cation channel, subfamily M, member 6 [Homo sapiens] #2022#55.8#4.00E-07#26#26#98	trpm6_human ame: full=transient receptor potential cation channel subfamily m member 6 ame: full=channel kinase 2 ame: full=melastatin-related trp cation channel 6	trpm6	No hit	No hit	No hit	No hit	No hit	no	No hit	No NLS									0	ND	ND	No hit	No PFAM-A	YES
PGTT_10513	MVIYRHFGQVTAKYCSCTARVAKFKNDLNCHHQRAPGPGIHPPSTHTPKVSFIDFITPKVTPQLQLMLYLAQGVKHVLFAVWETRGNWVLLGCCQACVDRAASKTTAPSSMISPTPNSQPTQEAIQRARGLYSHPTSTPVIPIPLSQPPAPTLLPQQTHFPPPSASNPGLPAITAPEISRSNPYLMARTARMSAIQPYPTQRAARTAARVPKPPKLPTSKGALPLTSPPDKISVQCGFEMWYRSKWTQQQGVLRTNHFVNWADPSSFTSLLTTLCNKFCDLVELKTKITDERAMFAKEHFDFCRLGSWKGGSVEDYDSFVDFLKREKVIDLIYDQDAFEKVSLDEEERLGMCQPG	Tribe3	no	0	0	5942	2801	no	3.09859	355	no	FG_ylipolytica_50549423|ref|XP_502182.1| hypothetical protein [Yarrowia lipolytica] --HMM score = 0.967 --Signal peptide length = 19 #830#53.1#8.00E-06#24#49#203	No hit	No hit	No hit	gi|282828563|gb|GR505352.1|GR505352 PTDH_P011.N08.r1 PTDH Puccinia triticina cDNA clone PTDH_P011.N08.r1 3'-end, mRNA sequence #1119#45.1#7.00E-06#30#36#119	No hit	No hit	No hit	YES	No hit	No NLS									0	ND	ND	No hit	No PFAM-A	YES
PGTT_10035	MNPTQAFQTKRDEAIARARNLYGTPTLPQVPAFLNRTPISTLPVSKAAEPVLNGIQVTKPVSNTTAVQAFNISQEPYHLARRQRVTPQPYPATRSSRLIAKKVIAGKGAIPLMNAPEKVQVQCGFEMWSKGRFVAGQAVIRSASWVFHADINAHQVLLQELCQKHEGNLELITKSTEDREFFSEAHFPFCRLGTRKGSVNDHESFVQFLKDNKVIDLIFDRDNFTNHSLDEEERLGMEEETRRYAASSSTALTINSHDITQNFGSAVIEPEFQAVPQNPASAIVETTLTGSDNSVALPSNASMMLSPYVVAALEEEGLLFIRKSPPWVSETILDPTDLRWNHFGTAQHSHWYCGLDDLGWVDGVRYQLEIDGLNTSQKICLYRVDYQKPLRCKKTSKVI…	Tribe3	no	0	0	2945	584	no	1.54905	581	no	xenopus_352218|e_gw1.228.64.1 #160#56.6#1.00E-06#34#36#103	trpm6_human ame: full=transient receptor potential cation channel subfamily m member 6 ame: full=channel kinase 2 ame: full=melastatin-related trp cation channel 6	trpm6	479#547#471#547#PF02816#Alpha_kinase#Family#121#188#188#33.5#2.40E-08#1#No_clan	No hit	No hit	No hit	No hit	no	No hit	No NLS									0	1.6245	no	479#547#471#547#PF02816#Alpha_kinase#Family#121#188#188#33.5#2.40E-08#1#No_clan	PF02816	no
PGTT_10512	MEAESARHKLRSSQSHPSTNRSPTPESEMSYSSLPSPKTVITRSTSIVTRLASAVSSQMFTMDDSTKQLSKNIPGPLNPNKCQKIDLFSTIQIAIFPWGKIGIVCCVLNPNDLSWDRFGTLETSYWDRGSNDSDWVDGVRYQLEMDGLIMVQRICLYRVDYKKCFKLKPGSKVIAAEILNSGTVFQMVAEYERQKMDLSKESYSIWPNCIMRSYAAARQFLAQFAHAVKSSDDCSTSQKQLAAKLRIVDNFPVHHDFMNRGRSGDPYVEGQDDDMLPAREDTPESYYVDGPHDPEEEPSRVFIMEEHIEGYSTLLSAATKDYYISNHSKTIDLLLHSFQHWVHAHTKVCKSLSLPQLCRIAWPQGTHQDGSNSHPNPTAGTSRKPHGIVEQDMELISVV…	Tribe3	no	0	0	2801	1438	no	2.43309	411	no	No hit	No hit	No hit	No hit	No hit	No hit	No hit	No hit	no	No hit	No NLS									0	ND	ND	No hit	No PFAM-A	YES
PGTT_18378	MTCIQCGNTPTVLGEYCLECVRSVKVKQQPAFQPTISPTPTSDSVTEAMRIKREEAINLARGLYGIPTPSAGSLSVPSSMKPPPPPPVHSNLVLPQNPDFPYASARAQRNSACKPYSTTRPRLVIKQSASGKGAIPLENPPYRVSVQCGFEVRHKNKWVSNQAPMRVATWIFPGDPNAHQSLLLELTKRHEGKMQLQIKNYDGRLFFSEKHFPFCRLGTRKGSVIDQEGFIQFLKENKAIDLLLEYDEFEDHEEDEEEACGMETQSRQYALRSATSASFNSRANTPSVGSTLAISNDREDSTFSLPTITTKPPVITQENSPDIVVATSANQIGLGSIKTPVDQALEPVVIYKKSPPWLAPAILDLKDLSWDRFGTPEHSSTFRGHDDTGWANGLRSQLD…	Tribe3	no	0.001	0	604	1626	no	2.01342	745	no	AN_mouse_10946830|ref|NP_067425.1| transient receptor potential cation channel, subfamily M, member 7; transient receptor potential-related protein, ChaK; transient receptor potential M7 [Mus musculus] #1863#53.9#1.00E-05#25#31#124	trpm7_mouse ame: full=transient receptor potential cation channel subfamily m member 7 ame: full=long transient receptor potential channel 7 short=l -7 short=l 7 ame: full=channel-kinase 1 ame: full=transient receptor potential-phospholipase c-interacting kinase short=trp-plik	trpm7	No hit	No hit	No hit	No hit	No hit	no	No hit	No NLS									0	ND	ND	No hit	No PFAM-A	YES
PGTT_05639	MTCIQCGNTPTVLGEYCLECVRSVKVKQQPAFQPTISPTPTSDAVTEAMRIKREEAINLARGLYGIPTPSAGSLSIPSSMKPPPPPPVHSNLVLPQNPDFPYASARAQRNSACKPYSTTRPRLVIKQSASGKGAIPLENPPYRVSVQCGFEVRHKNKWVSNQAPMRVATWIFPGDPNAHQALLLELTKRHEGKMQLQIKNYDGRLFFSEKHFPFCRLGTQKGSVIDQEGFIQFLKENKAIDLLVDYDEFEDHEEDEEEACGMETQSRQYALRSATSASFNSRANTPSVGSTLAISNDREDSTFSLPTITNKPPVITRENSPDIVVATSAHQIGLGSIKTPVDQAVAPVVIYKKSPPWLAPAILDLKDLSWDRFGTPEHSSTFRGHDDTGWANGLRSQLD…	Tribe3	no	0.001	0	1054	437	no	2.17707	689	no	AN_mouse_10946830|ref|NP_067425.1| transient receptor potential cation channel, subfamily M, member 7; transient receptor potential-related protein, ChaK; transient receptor potential M7 [Mus musculus] #1863#53.9#1.00E-05#25#31#124	trpm7_mouse ame: full=transient receptor potential cation channel subfamily m member 7 ame: full=long transient receptor potential channel 7 short=l -7 short=l 7 ame: full=channel-kinase 1 ame: full=transient receptor potential-phospholipase c-interacting kinase short=trp-plik	trpm7	No hit	No hit	No hit	No hit	No hit	no	No hit	No NLS									0	ND	ND	No hit	No PFAM-A	YES
PGTT_15792	MSCIQCGNTPTVLGEYCLECVRSVKVKQQPAFQPTISPTPTSDSVTEAMRIKREEAINLARGLYGIPTPSAGSLSVPSSMKPPPPPPVHSNLVLPQNPDFPYASARAQRNSACKPYSTTRPRLVIKQSASGKGAIPLENPPYRVSVQCGFEVRHKNKWVSNQAPMRVATWIFPGDPNAHQALLLELTKRHEGKMQLQIKNYDGRLFFSEKHFPFCRLGTRKGSVIDQEGFIQFLKENKAIDLLLEYDEFEDHKEDEEEACGMETQSRQYALRSATSASFNSRANTPSVGSTLAISNDREDSTFSLPTITTKPPVITRENSPDIVSPPWLAPAILDLKDLSWDRFGTPEHSSTFRGHDDTGWANGLRSQLDPDGLYITLRICSYRVHYNQVVRIKDTSKI…	Tribe3	no	0.001	0	1005	186	no	2.17077	691	no	AN_mouse_10946830|ref|NP_067425.1| transient receptor potential cation channel, subfamily M, member 7; transient receptor potential-related protein, ChaK; transient receptor potential M7 [Mus musculus] #1863#53.1#2.00E-05#25#31#124	trpm7_mouse ame: full=transient receptor potential cation channel subfamily m member 7 ame: full=long transient receptor potential channel 7 short=l -7 short=l 7 ame: full=channel-kinase 1 ame: full=transient receptor potential-phospholipase c-interacting kinase short=trp-plik	trpm7	No hit	No hit	No hit	No hit	No hit	no	No hit	No NLS									0	ND	ND	No hit	No PFAM-A	YES
PGTT_13647	MTSRQNPYLDPPLTQPTLQRDTIQPSNTSPVIEQVTNPHVEALKRNLDDELVTIRILPPWQAEAIWDPNNLSWQRFGTRQFSPSYRGLDNSNWVDGIWLSLEINGEKSTKVIAAKVLDSGTVVPMVAKYSRICQDLQQYSYVDIPNMHTKAYAVSHQFLAQFSQAIGQSKCETIIKKTARGLQVPKRTWEYFLRSTSEERCAKPLNYPTWSKSLGSRHPVPWATFAKPPIYGHVTMVGCYTMLR	Tribe3	no	0	0	3063	1587	no	1.63934	244	no	No hit	No hit	No hit	No hit	No hit	No hit	No hit	No hit	no	No hit	No NLS									0	2.14355	YES	No hit	No PFAM-A	YES
PGTT_13350	MWNCRIQASKNESQFYMLKEGLQLQSTHKLDLITYSPLIHTRHTDTSAVPLAKNVLMKTKQKDALIRAKERLLKSIPEDQPSSTTHHSSHPVPSKNTEVEVDSSPPVDAYSFARARRVKPSPYPTRTSRNARLSKPKPAAPNKGAIPSSDPPQKVMVQCGFEIRVGGKFQPKLSEPRTPHWIETGNINSHNILLSELCQKYVGHDLGGYGSFSKNHFPFSKLGSKVAGVDDQASFIFHLEQNKFIDLIFNYDAYDKKCLKEEEEYSQSDSELETLDSIRIINPKKNPRLPLNTPTSYTIESNLDGNNNQVLDNASSLGIDQSGIYSGQTTPAFFSSLSSVSDRSQIQMLPNLAVQRCPPWVFNPIMDLSNFSWDRFGSTNLSTLFTDQNGLGWTEGIRL…	Tribe3	no	0	0	829	136	no	1.1611	689	no	xenopus_381405|e_gw1.511.12.1 #332#60.5#1.00E-07#28#43#152	trpm6_human ame: full=transient receptor potential cation channel subfamily m member 6 ame: full=channel kinase 2 ame: full=melastatin-related trp cation channel 6	trpm6	504#643#427#643#PF02816#Alpha_kinase#Family#74#188#188#47.2#1.50E-12#1#No_clan	No hit	No hit	No hit	No hit	no	No hit	No NLS									0	0.287175	no	504#643#427#643#PF02816#Alpha_kinase#Family#74#188#188#47.2#1.50E-12#1#No_clan	PF02816	no
PGTT_11303	MRIKREEAINLARGLYGIPTPSAGSLSVPSSMKPPPPPPVHSNLVLPQNPDFPYASARAQRNSACKPYSTTRPRLVIKQSASGKGAIPLENPPYRVSVQCGFEVRHKNKWVSNQAPMRVATWIFPGDPNAHQALLLELTKRHEGKMQLQIKNYDGRLFFSEKHFPFCRLGTQKGSVIDQEGFIQFLKENKAIDLLLDYDEFEDHEEDEEEACGMETQSRQYALRSATSASFNSRANTPSVGSTLAISNDREDSTFSLPTITTKPPVITRENSPDIVVSTSAHQIGLGSIKTPVDQALEPVVIYKKSPPWLAPAILDLKNLSWDRFGTPEHSSTFRGHDDTGWANGLCSQLDPDGLYITLRICSYRVHYNQVVRIKDTSKIIHAEILDSGVIYPMVAEYT…	Tribe3	no	0.006	0	306	186	no	1.78571	672	no	AN_mouse_10946830|ref|NP_067425.1| transient receptor potential cation channel, subfamily M, member 7; transient receptor potential-related protein, ChaK; transient receptor potential M7 [Mus musculus] #1863#53.1#2.00E-05#24#30#124	trpm7_mouse ame: full=transient receptor potential cation channel subfamily m member 7 ame: full=long transient receptor potential channel 7 short=l -7 short=l 7 ame: full=channel-kinase 1 ame: full=transient receptor potential-phospholipase c-interacting kinase short=trp-plik	trpm7	531#609#503#609#PF02816#Alpha_kinase#Family#109#188#188#44.6#9.70E-12#1#No_clan	No hit	No hit	No hit	No hit	no	No hit	No NLS									0	ND	ND	531#609#503#609#PF02816#Alpha_kinase#Family#109#188#188#44.6#9.70E-12#1#No_clan	PF02816	no
PGTT_16381	MFCSQCGKPGQLVLLGCCQACVDRAASKTTAPSSMISPTPNSQPTSAHQLIQSKRQEAIQRARGLYSHPTSTPVIPSPLSQPPAPTLLPQQTHFPPPSASNPGLPAITAPEISRSNPYLMARTARMSAIQPYPTQRAARTAARVPKPPKLPTSKGALPLTSPPDKISVQCCQPQKDLSSARIKSN	Tribe3	no	0.795	0	5074	2318	no	3.78378	185	no	PL_grape_157353448|emb|CAO45387.1| unnamed protein product [Vitis vinifera] #570#52.4#4.00E-06#32#54#167	No hit	No hit	No hit	gi|282828563|gb|GR505352.1|GR505352 PTDH_P011.N08.r1 PTDH Puccinia triticina cDNA clone PTDH_P011.N08.r1 3'-end, mRNA sequence #1119#42#2.00E-05#29#41#139	No hit	No hit	No hit	YES	No hit	No NLS									0	1.7411	no	No hit	No PFAM-A	YES
PGTT_09650	MLPNLVVQRCPPWVLNPIMDMSNFSWDHFGSTNLSTLFTDQNGLGWTEGIRLELDPNGIDMFRRLVHYKIHKTEVISESEKGRVVKADLLDTPNIHSMIVKCSTKCQHPSLSHLPFPIYQARSYAAAHQFLVLFTNSVLTSSVAASDLKNLAQNLRIAQAFPINSGLEPGHTLGAMVSH	Tribe3	no	0	9	511	723	no	1.67598	179	no	No hit	No hit	No hit	No hit	No hit	No hit	No hit	No hit	no	No hit	No NLS									0	ND	ND	No hit	No PFAM-A	YES
PGTT_06329	MVIKRLQYRSTAVGIPAIFRSAERVSPDPNEAQGHIVQRNWAWPGLGPFAFLFIYVPQTDLFDMYSAQAMRGFGRRPAGTAISKESEPLGAWPRGWAKTTSRRATCSDDTKLSNDKHIEQATSSLGDPVQPLKAQGHTFGPVRGQPKAFLPSHQPISKNPIRASLFLSKSSPSPLHAGANAYSRHLAKEAQMGKSKDPSKPPAKKTIESSLFLYQDGTLWEKKGLFCCKQTAVLTDPSLYENLCYQLWEVFSEEIIKQTEIKSLPYFPRDSLSLCQGISRIPSQTVLQNITQETTSRKKLVIDLMYHHSDSSDPQPPLTSSKIRTASKSSKRVLTSESPPPMKRRNTQPEGSVAKSGQQQWALGGKFASKPATQQTNLTSHLGRLSQRVQSSSTGGPSA…	Tribe3	no	0.09	61	2353	4323	no	1.30933	611	no	FG_Fusariumv_12010 | FVEG_12010 | Fusarium verticillioides conserved hypothetical protein (translation) (833 aa) #832#85.1#4.00E-15#40#47#116	ef2k_caeel ame: full=eukaryotic elongation factor 2 kinase short=eef-2 kinase short=eef-2k ame: full=calcium calmodulin-dependent eukaryotic elongation factor 2 kinase	ef2k	473#575#451#581#PF02816#Alpha_kinase#Family#86#185#188#87#9.60E-25#1#No_clan	No hit	No hit	No hit	No hit	no	No hit	No NLS									0	ND	ND	473#575#451#581#PF02816#Alpha_kinase#Family#86#185#188#87#9.60E-25#1#No_clan	PF02816	no
PGTT_09743	MAHQTWFLIFTQTEPAHNLRTIRLSSRFSPTLGFIVNRPELYPTVNCCTAIKLLINLLNLNLADSSNRSNSVKVSCYSQPIEFHQGWLVLSTDQITSRTEKLASMSSNRKEYLKQRKRDNRNERRSNDRTSELRLSGHDPDPSLPPERIVWSIQKYKPCELFPHQILEGDRKPTPAELEHAQSVAEDFFYFGHGKVVVLDEDNENEIIAIIEFTPLEELSPQQIRDLNIVTAFLHKCKRFVNSISSAPRCWGGKMWAFGWRKCMDAFKLAGLYLNSAKIRAAKAEYDSHMRSSPRPSKILGKMFKNLANVAFEQNRDLMKANSIPAFASLHHQDPLGEFDCSPNLTFTTGGFYNPPHKDDEDLQDFAFALFLPTKTADGTLVNPSENYNITGGAFVFPD…	Tribe4	no	0.154	65	1812	1360	no	2.25394	1331	no	FG_Lbicolor_164640585|gb|EDR04850.1| predicted protein [Laccaria bicolor S238N-H82] #1314#218#9.00E-55#25#189#731	No hit	No hit	No hit	gi|282811167|gb|GR504114.1|GR504114 PTDH.cn854.na PTDH Puccinia triticina cDNA clone PTDH.cn854.na, mRNA sequence #1217#138#3.00E-33#34#83#242	No hit	No hit	No hit	YES	No hit	No NLS									0	ND	ND	No hit	No PFAM-A	YES
PGTT_05451	MPPQNESKHPTSQHQPNEIPIQQADSISVYNPTIPTHSTPEPSIDVVTPESSTGGDSSDLGNLHHRLFQILKIPHETIAIMLRAACHYLLNHASVASVTLDLHLDRAILSRQRQPIGRWDSVPCNIRTVLSRLNIQANLHRSICCSKCYTMYPLDTKSLLCSYRATPRSKVCDEPLFTNLNQTSKPLTVPKRLYTTQSFYEWIGRFLNRPGIEDELDQSTQPKDPGNGMITDIWYSPMWLKEKNSDGKSYSSISGNLSFALGIDWFNPWGNKAAGKIVSLGAIVLVCLSLPPNLRYNPENIFVAGVTPGPSEPTVLQIGNVLNPLVEELLALWNGVEFSGTWCYPSRGRTIRAMILQVICDLPAIRKVMGMAGHSSTNHTSILSASMLLTCKGCALSVN…	Tribe4	no	0	0	1497	6322	no	2.85714	420	no	FG_Ccinereus_ok_116510439|gb|EAU93334.1| predicted protein [Coprinopsis cinerea okayama7#130] #781#230#4.00E-59#43#126#287	No hit	No hit	No hit	gi|282846215|gb|GR505372.1|GR505372 PTDH_P012.B01.f1 PTDH Puccinia triticina cDNA clone PTDH_P012.B01.f1 5'-end, mRNA sequence #776#38.9#6.00E-04#30#30#97	No hit	No hit	No hit	YES	No hit	No NLS									0	ND	ND	No hit	No PFAM-A	YES
PGTT_20246	MAPSRSTMQLCVCSLCITNSVHDSEGKIINGKYLSARNLAKHRSDEYKRLLNAEAHNTNQSDTPSEQLETSESSSDQYSEESGVFLGFDETQNNFHLIFIILFVSWLHIFCNVSRQNCRTAVTALFNILKETARRSSSTRTLSRMPRDPRTLILKAAIKPTLLETVCCRACFHLYPHEANKPPPPTLCTYKAFPNDEPCGEELWIQKSGHSGIKDLGQFPKLPKKFWPATYGVPRCLFISQPILSWLEWLLAKPETEAAIEKWACDLRNPDTELSDVQHGQTFRRLSLKHTPSSLNLMLSLFVDWFNPRGNKISGKIESTGVFAISCMNLPPSLRNKISHICIAGLTPGPYSPDKTTINNLLKPIVDELIMLDSGVIIKTHQHPHGRLVRAQLLCLLGD…	Tribe4	YES	0.935	26	ND	244	no	2.66963	899	no	FG_Ccinereus_ok_116510439|gb|EAU93334.1| predicted protein [Coprinopsis cinerea okayama7#130] #781#322#2.00E-86#29#237#798	No hit	No hit	263#436#260#471#PF02992#Transposase_21#Family#5#177#226#45.4#3.90E-12#1#No_clan	No hit	No hit	No hit	No hit	no	No hit	No NLS									0	ND	ND	263#436#260#471#PF02992#Transposase_21#Family#5#177#226#45.4#3.90E-12#1#No_clan	PF02992	no
PGTT_00838	MRRILFIVSVFLALMESTTVATLWPPTPRSGDDQRRPNTRIKGTSQSQCFGGFSCGSVGLAGACDHDPFGGLSSSNIRELGLRFGARSLLYTNGLMGLGDSLRNSLSRTLDLLLAWSTRQTLYHWATDTAGISVSLRRAASSDVSDQIHVPARQFKFGYATTPAPCNDTCNDITLAPCDDTTDHPITLQRHPRLIGRPSLLNCLLSGSNSKIRLSKGWCLLERASFVPGHPWLADIISLLTNHNNDTYPRDIYDDDGNEIAGKYMSDRNLAVHRLQDQRRPLEIQTRCDRSNDQLSSSPVELPESNKDSEEDGVFEGLDENENSFHLMFIIIFVSWLHIFCNVSRENCRSAINALFNILNETVQRRSSSQSLSKMPRDPRTLISRADLDTELVETLCCR…	Tribe4	no	1	21	833	1029	no	2.5641	1209	no	FG_Ccinereus_ok_116510439|gb|EAU93334.1| predicted protein [Coprinopsis cinerea okayama7#130] #781#311#4.00E-83#29#248#839	No hit	No hit	551#685#522#717#PF02992#Transposase_21#Family#38#169#226#44.4#7.70E-12#1#No_clan	No hit	No hit	No hit	No hit	no	No hit	No NLS									0	0.217638	no	551#685#522#717#PF02992#Transposase_21#Family#38#169#226#44.4#7.70E-12#1#No_clan	PF02992	no
PGTT_10441	MYHYMSNHGHYHPTTLEVTSVSLRASRCRCGPQQHHDDSDQFQVPAGHFRFDHQVFMEVCICSRCIINTILNDEGQPISGKYLTTRNIAKHLSEDYKRFAEVKHHTSNQPDPQSDSPSVEITESSGYSEESRVFEGLDQNEHNFHLFDVSRENCRTAITALFNILKETIRQRTSNQSLLKMPRDPRTLISKANLEIELVESICCGACFHLYPNNTNTPLLCEYAPFAHSQRCNEELYKQIRTQSGFKDLGRFPNPKHLYPSTVRPISVWLNWLLKKPDIKTAINAWKDEILRSDGALVDVQHGSIYRNVEWELSPTPSEDSASDDTASSLNNIPPLNLILSLFVDWFNPRGDRISGKVESTGVFALTYLKYMPSTDHPWAIFARHKHYKSPSQANCRRA…	Tribe4	no	0.002	0	3023	739	no	2.29008	917	no	FG_Ccinereus_ok_116510439|gb|EAU93334.1| predicted protein [Coprinopsis cinerea okayama7#130] #781#240#1.00E-61#27#222#804	No hit	No hit	No hit	No hit	No hit	No hit	No hit	no	No hit	No NLS									0	1.7411	no	No hit	No PFAM-A	YES
PGTT_16880	MANDDLDATCLPATLPSIDWTNITECIRSKLNQTEVLLHFFILVFVILFVSWLHLFCNVSRENCKTAIQMIINILSVAVKHPNLIQDIEAIPRDPRTVIEKAQLDVQLSTKICCRVCFHLYELDPTSNWRCNYKQFSTSLPCDEELFIKKKVYRGHKDIGDVAHYQKLPDIPADVVGTPRCVYLSQSILTWMTWLLSKPETEKAMDNWIQVNKDLKDQGYFSDVQHGDNFTGTTWKKGSDVLKLGVSLFVDWFNPRGNKISGKTESTGVLALSCLNLPPSIRNKLSHMCIAGITPGPYAPDPQTFNHLLGPLVDELINLDAGIIIPTHQFPAGRLVQVKLLCVYGDVLATKKVVGFASHSATKFCSFCHAELPNLPSLQLSRRREKSETISAARNSKNA…	Tribe4	no	0	61	3938	773	no	2.99145	936	no	FG_Ccinereus_ok_116510439|gb|EAU93334.1| predicted protein [Coprinopsis cinerea okayama7#130] #781#312#2.00E-83#31#218#697	No hit	No hit	244#372#222#405#PF02992#Transposase_21#Family#42#167#226#31.7#6.10E-08#1#No_clan	No hit	No hit	No hit	No hit	no	No hit	No NLS									0	ND	ND	244#372#222#405#PF02992#Transposase_21#Family#42#167#226#31.7#6.10E-08#1#No_clan	PF02992	no
PGTT_19897	MVQHGVHEPWPSCPNPSRQIHLWLCSQASPCLTIAVMIKIVPKGESGLEFKSRASVDQLPVPGAHPLTRTTPPLTEPNSDEPDGSIELRRGFSHVGESLAYAFVKRKARGLLMKKNLKVYGSDVPRGAPVMQSVRWQPRVTMPSSMALRWLDLEFVSLVAGTTCPEGVQTGRHLFRSAAVVCAGAAYRLSHLGEDALGMSLGWTRDTLLGCPGDVRAERPGADIFFWHGERPKVRLARPVKPKSAATIAPHATTNGLSGQRRPGRYLSSRNAAKHRLDDLYQPQPPSREDSSISSSLTLSETESELSSIVERDNPLGLSIVLLITWLHLFCNLSRQKCATAIQMIINILSLAVKHSNSFPDLDAIPRDPRTIIQRANLDVEFTEKICCRVCFQLFDIHP…	Tribe4	no	0.03	0	1148	798	no	2.20713	1178	no	FG_Ccinereus_ok_116510439|gb|EAU93334.1| predicted protein [Coprinopsis cinerea okayama7#130] #781#304#8.00E-81#29#223#760	No hit	No hit	516#646#499#677#PF02992#Transposase_21#Family#42#167#226#31#9.90E-08#1#No_clan	No hit	No hit	No hit	No hit	no	No hit	No NLS									0	2	YES	516#646#499#677#PF02992#Transposase_21#Family#42#167#226#31#9.90E-08#1#No_clan	PF02992	no
PGTT_14125	MADNNLISFIVLFISWLYLFCGVSRENCRTACNFLFKILEEFQKKPAPINQLETLARDPRSLIEKADINPTLIKTICCRECFSLYPPNRDAPLFCTYLPYPNEEQCGEPLFKQNRVYRGMKDLGQFPPKSTTKNPVPYPQFVGVPRCYFISQSILTWVTWLLSKPDTEKEIQEWAGKVGNQDDFLIDVQNGTAFKTLFSKDQSNSLDLALSLFVDWFNPRGNKISGSVESSGVFAFSCLNLPPSTRNKVSHIGLAGITPGPFSPNTETINHLLKPFVDELIQLESGVEIRTYQYPNGRTVRIKLLCLLGDAPAVKKVAGFASHSAKYFCSFCKEKLNDLGMLQRGPNRSKDATLAAAQLAKDSKSSTESENLLKESGVRWSELNRLSYWNPSDNIVLGV…	Tribe4	no	0.759	25	2134	ND	no	2.2973	740	no	FG_Ccinereus_ok_116510439|gb|EAU93334.1| predicted protein [Coprinopsis cinerea okayama7#130] #781#331#4.00E-89#32#226#693	No hit	No hit	No hit	gi|282846215|gb|GR505372.1|GR505372 PTDH_P012.B01.f1 PTDH Puccinia triticina cDNA clone PTDH_P012.B01.f1 5'-end, mRNA sequence #776#37.7#0.003#25#27#106	No hit	No hit	No hit	YES	No hit	No NLS									0	ND	ND	No hit	No PFAM-A	YES
PGTT_18561	MADNNLISFIVLFISWLYLFCGVSRENCRTACNFLFKILEEFQKKSAPINQLETLARDLRSLIEKADINPTLIKTICCRECFSLYPPNRDAPLFCTYLPYPNEEQCGEPLFKQNRVYRGMKDLGQFPPKSTTKNPVPYPQFVGVPRCYFISQSILTWVTWLLSKPDTEKEIQEWAGEVGNQDDFLIDVQNGTAFKTLFSKDQSNSLDLALSLFVDWFNPRGNKISGSVESSGVFAFSCLNLPPSTRNKVSHIGLAGITPGPFSPNTETINHLLKPFVDELIQLESGVEIRTYQYPNGRTVRIKLLCLLGDAPAVKKVAGFASHSAKYFCSFCKEKLNDLGMLQRGPNRSKDATLAAAQLAKDSKSSTESENLLKESGVRWSELNRLSYWNPSDNIVLGV…	Tribe4	no	0.759	25	918	1092	no	2.2973	740	no	FG_Ccinereus_ok_116510439|gb|EAU93334.1| predicted protein [Coprinopsis cinerea okayama7#130] #781#330#6.00E-89#32#225#693	No hit	No hit	No hit	gi|282846215|gb|GR505372.1|GR505372 PTDH_P012.B01.f1 PTDH Puccinia triticina cDNA clone PTDH_P012.B01.f1 5'-end, mRNA sequence #776#37.7#0.003#25#27#106	No hit	No hit	No hit	YES	LIAR=34	KKRTQPETRLDMPSNKRRR (515),							515		0	ND	ND	No hit	No PFAM-A	YES
PGTT_00383	MSLVHPWMTEYLVLQSSLGTGPRHVCPSATGAWVTQLSIGCRISLLRHLSLRIEFKFEPASCCDIRSDRPNLGATELNTDATVDTRADQSLILGTHHRLDHSRLSASCSPLAWSTISHLDHSQRRRDKRHHWKVKNRLKTVSSEALQIHIFGVRSRCTINPTTSISNNSLQTILSNRSPRNLATLIFSSFKHTGSISQWYYANEIYGKHISSRNEAKHRLSDFTKPVALPSESGTTENEETESASITDSSEYNEMFPYERHNRLIYFIYMFICWLHIFCNLGREKCAVALRIIMNIIKEARNNSIPITMLNKLPKDPRTVVKNTGLGVELVEDLCCRTCFKTYKLDRSSPIFCEYQQFPTSTPCNEPLFVQKKLFRGLKDLGLHPPKPLDVLPESAGVP…	Tribe4	no	0.199	0	764	529	no	2.32342	1076	no	FG_Ccinereus_ok_116510439|gb|EAU93334.1| predicted protein [Coprinopsis cinerea okayama7#130] #781#340#1.00E-91#30#228#747	No hit	No hit	438#590#426#631#PF02992#Transposase_21#Family#16#168#226#36.9#1.60E-09#1#No_clan	No hit	No hit	No hit	No hit	no	yfwxc=52	No NLS	52								0	ND	ND	438#590#426#631#PF02992#Transposase_21#Family#16#168#226#36.9#1.60E-09#1#No_clan	PF02992	no
PGTT_05707	MADNNLISPINQLETLARDPRSLIEKADINPTLIKTICCRECFSLYPPNRDAPLFCTYLPYPNEEQCGEPLFKQNRVYRGMKDLGQFPPKSTTKNPVPYPQFVGVPRCYFISQSILTWVTWLLSKPDTEKEIQEWAGEVGNQDDFLIDVQNGTAFKTLFSKDRSNSLDLALSLFVDWFNPRGNKISGSVESSGVFAFSCLNLPPSTRNKVSHIGLAGITPGPFSPNTETINHLLKPFVDELIQLESGVEIRTYQYPNGQTVRIKLLCLLGDAPAVKKVAGFASHSAKYFCSFCKEKLNDLGMLQCGPNRSKDATLAAAQLAKDSKSSTESENLLKESGVRWSELNRLSYWNPSDNIVLGVLHNWLEGILQAHFRYRWGFKSITKKESEKRRRSAYAQSR…	Tribe4	no	0	0	864	1417	no	2.28245	701	no	FG_Ccinereus_ok_116510439|gb|EAU93334.1| predicted protein [Coprinopsis cinerea okayama7#130] #781#323#6.00E-87#33#215#637	No hit	No hit	No hit	gi|282846215|gb|GR505372.1|GR505372 PTDH_P012.B01.f1 PTDH Puccinia triticina cDNA clone PTDH_P012.B01.f1 5'-end, mRNA sequence #776#41.6#2.00E-04#25#29#114	No hit	No hit	No hit	YES	No hit	KRRRTH (547),							547		0	ND	ND	No hit	No PFAM-A	YES
PGTT_14963	MNIIKEAQNNSIPITMLNKLPKDPRTVVKNTGLGVELVEDLCCRTCFKTYKLDRSSPIFCEYQQFSTSTPCNEPLFVQKKLFRGLKDLGLHPPKPLDVLPESAGVPRCLYARQTITTWLIWLLGKQGIEEAIENWSNQIRNSDRMTDIQHGTGFKDIKWNDTPNSLNIALSMFIDWFNPRGLKIAGKVESTGVITFSCLNLPPDIRNKPSHICLAAISPGPNSPDPQTVNHLMSPHIDELIGLESGILIPTYQYPNKRLVQVKLLCVVGDILATKKAAGFANHNATYFCSWCLAKSADLSSLQLGPLRTKDSAISAAKEMTTAKSSYAQDQLLKKSGVRWSDLNRLSYWDPTRHVVLGMMHNWLEGILQTHFRYRWGFYLSSSNLKDRKRKINASNNQP…	Tribe4	no	0	0	9667	524	no	2.12766	752	no	FG_Ccinereus_ok_116510439|gb|EAU93334.1| predicted protein [Coprinopsis cinerea okayama7#130] #781#320#5.00E-86#32#202#627	No hit	No hit	145#297#133#339#PF02992#Transposase_21#Family#16#168#226#37.8#8.50E-10#1#No_clan	No hit	No hit	No hit	No hit	no	No hit	KKKRR (462),							462		0	ND	ND	145#297#133#339#PF02992#Transposase_21#Family#16#168#226#37.8#8.50E-10#1#No_clan	PF02992	no
PGTT_00478	MTVGSDNCSPGNDSCSPEATVDDFESTHSPPHHLKTSKPSPIDLIPSKHLSIPSMEICECSACLNFYILGEDGYRRPGRYLSSRNIAKHRQADFDRAPPIIPTPSQEVSSSSSSSPLSETESELSSIIETNNPLGLYVILFVTWLHLFCNVSREKCTTAIQMIINILSLAVKHPNSIPDPALIPRDPRTIIQRANFDVQFSEKICCRVCFKLYDVHPSTPQRCNYKPFTNSDPCNEELFVNKKIYRGNKDIGDLAYHFKPPDFPPSVVGTPRCVFLSQSILTWMTWLLSKPDTEKAIDDWVQTNQDLKDQGYFSDIQHGEVFMNTKWKNKPHMLKLGLSLFVDWFNPRGNKISGKVQSTGVLALSCLNLPPTFRNKLSHMCIAGITPGPYSPDPHSFNH…	Tribe4	no	0	0	4783	801	no	2.2508	933	no	FG_Ccinereus_ok_116510439|gb|EAU93334.1| predicted protein [Coprinopsis cinerea okayama7#130] #781#280#1.00E-73#28#218#765	No hit	No hit	326#465#306#510#PF02992#Transposase_21#Family#34#168#226#30.4#1.50E-07#1#No_clan	No hit	No hit	No hit	No hit	no	yfwxc=22	No NLS	22								0	1.86607	no	326#465#306#510#PF02992#Transposase_21#Family#34#168#226#30.4#1.50E-07#1#No_clan	PF02992	no
PGTT_13416	MVLCQCSVCRINLVGYDSDGQEIYGKHISSRNEAKHRLSDFTKPVALPSEPGTTDNEETESALITDSSEYNEMFPYEKHNRLIYFIYMFICWLNIFCNLGREKCAVALRIVLNIIRESQKSSIPITMLNKVPTDPRTILKNSHLGVEMVAEICCRTCFKTYKDDRSCPLFCNYQEFSTSTPCNESLFIQKKVFCGLKDLGVRPRKPSDVQPSSIGAPRCIYARQTITAWLTWLLSKPGIEEAIEKWSNDIRSADRMTDIQHGTSFKNVKWHAKPNSLNIVLSMFIDWFNPRGLKIGGKVESTGVITFTCLNLPPDIRNKPSHICLAAISPGPNSPNPDTVNHLMRPHIDELIELESGIQIPTIQYPSNRFVQVKLLCVVGDVLATKKAAGFAAHNATYF…	Tribe4	no	0.004	0	1404	758	no	3.0303	759	no	FG_Ccinereus_ok_116510439|gb|EAU93334.1| predicted protein [Coprinopsis cinerea okayama7#130] #781#250#9.00E-65#28#184#656	No hit	No hit	No hit	No hit	No hit	No hit	No hit	no	No hit	KRRRSAYAQSRRKR (427),							427		0	ND	ND	No hit	No PFAM-A	YES
PGTT_17434	MDLCTCSRCAQLSFTDANGNEFQGQIISKRNITKHVRSDQANALCPKFQNNSDSEHLGPASPSSSTTSSGYIPFEKSSTVVLILSVFMAWLHLFCGLSVNKCRLARTFLIQIVEKLQDPDPQKFSEKSLPKDIATIMKRLNVTPNLNSCVCCPTCFSMYFPPDIPTTCVYKETSRSRECGDLLFSSSSRLWTENNIGPTQRVPSRYKQLVKRFEARSPTPTSIYVTQPIESWLSWFLNCKDVEHDISDWSTQLNLDDNSVIQDIQHGLAWREMKWPHDPVKTHPLHLTFSLFIDWFNPRGNKVAGKQQSLGLMSMNCLNLPPSKRNLVSYTYIAGITPGPNAPTVLTINHCLKSLVDNLLHLNEGINLKTSMFPEGQLVRVRLLPLLGDMVGVHKVAGY…	Tribe4	no	0.026	0	3511	945	no	2.77427	793	no	FG_Ccinereus_ok_116510439|gb|EAU93334.1| predicted protein [Coprinopsis cinerea okayama7#130] #781#389#1.00E-106#32#261#808	No hit	No hit	No hit	No hit	No hit	No hit	No hit	no	RXLR=57	KRRRSAYAQSRRKR (427),					57		427		0	ND	ND	No hit	No PFAM-A	YES
PGTT_09520	MPNLMFNSAQKSAVECVFICMNLTPLPTGVATTNNSAPHCPEMKNSSSKRRFIEAIRTLAMLHIIKNYLISPPMWSEHPVVSILTWMTWLLSKPETEKAMDNWIQVNKDLKDQGYFSDVQHGNNFTGTTWKKGSDVLKLGVSLFVDWFNPHGNKISGKTESTGVLALLCLNLPPSIRNKLSHMCIAGITPGPYAPDPQTFNHLLGPLMDELINLDAGIIIPTHQFPAGRLVQVKLLCVYGDVLATKKVVGFASHSATKFCSFCHAELPNLPSLQLSRRREKSETISAARNSKNATSVTEQDRILKATDSLAFISVSVLFSHIFVVRLNRHRFACFCSLVSSRWSCPNASVWKTSVHVGRALTPRFGKPQFLGSLILQGHFRYRWKFGWIPPSEAKKKRR…	Tribe4	no	0.156	0	3685	771	no	2.88018	868	no	FG_Ccinereus_ok_116510439|gb|EAU93334.1| predicted protein [Coprinopsis cinerea okayama7#130] #781#206#1.00E-51#28#165#580	No hit	No hit	138#267#115#300#PF02992#Transposase_21#Family#41#167#226#34.5#8.60E-09#1#No_clan	No hit	No hit	No hit	No hit	no	No hit	KRKINASNNQPHKRRR (681), KRRRI (693),							693		0	ND	ND	138#267#115#300#PF02992#Transposase_21#Family#41#167#226#34.5#8.60E-09#1#No_clan	PF02992	no
PGTT_06068	MDLCTCSRCAQLSFTDANGNEFRGQIISKRNITKHVRSDQANALCPKFQNNSDSEHLGPASPSSSTTSSGYIPFEKSSTVVLILSVFMAWLHLFCGLSVNKCRLARTQDPDPQKFSEKSLPKDIATIMKRLNVTPNLNSCVCCPTCFSMYFPPDIPTTCVYKETSRSRECGDLLFSSSSRLWTENNIGPTQRVPSRYKQLVKRFEARSPTPTSIYVTQPIKSWLSWFLNCKDVEHNISDWSTQLNLDDNSVIQDIQQGLAWREMKWPHDPVETHPLHLTFSLFIDWFNPRGNKVAGKQQSLGLMSMNCLNLPPSKRNLVSYTYIAGITPGPNAPTVLTINHCLKSLVDNLLHLNEGLNLKTSMFPEGRLVRVRLLPLLGDMVGVHKVAGYASHSATLFC…	Tribe4	no	0.021	0	774	1657	no	2.93367	784	no	FG_Ccinereus_ok_116510439|gb|EAU93334.1| predicted protein [Coprinopsis cinerea okayama7#130] #781#385#1.00E-105#31#258#809	No hit	No hit	240#404#237#416#PF02992#Transposase_21#Family#5#165#226#37.8#8.30E-10#1#No_clan	No hit	No hit	No hit	No hit	no	No hit	KRRRSAYAQSRRKR (388),							388		0	1.86607	no	240#404#237#416#PF02992#Transposase_21#Family#5#165#226#37.8#8.30E-10#1#No_clan	PF02992	no
PGTT_00289	MADKNLISFIVLFISWLYLFCGVSRENCRTACDFLFKILEESQKKSAPINQLETLARDPQSLIEKADINPTLIKTICCRECFSLYPPNRDAPLFCTYLPYPNEEQCGEPLFKQNRVYRGMKDLGQFPPKSTTKNPVPYPQFVGVPRCYFISQSIITWVTWLLSKPDTEKEIQEWAGEVGNQDDFLIDVQNGTAFKTLFSEDQSNSLDLALSLFVDWFNPRGNKISGSVESSGVFAFSCLNLPPSTRNKVSHIGLAGITPGPFSPNTETINHLLKPFVDELIQLESGVETRTYQYPNGQTVRIKLLCLLGDAPAVTKVAGFASHSAKYFCSFCKEKLNDLGMLQRGPNRSKDATLAAAQLAKDSKSSTESENLLKESGVQWSELKRLSYWNPSDNIVLGV…	Tribe4	no	0.796	25	4805	136	no	3.21782	404	no	FG_Ccinereus_ok_116510439|gb|EAU93334.1| predicted protein [Coprinopsis cinerea okayama7#130] #781#191#2.00E-47#31#130#417	No hit	No hit	No hit	No hit	No hit	No hit	No hit	no	LIAR=109	KRKINASNNQPHKRRR (388), KRRRI (400),							400		0	ND	ND	No hit	No PFAM-A	YES
PGTT_12287	MCIAGITPGPYSPDPQTFNHLLGPLVDELIRLDAGIIIPTHQFPAGRLVQVKLLCIYGDVLATKKVAGYASHSATKFCSFCHAEQSKLHLLQLSRRREKDETISAAVDSKNATSTTEQDNLLKASGVRWSELNRLHYWDPSRHVVLGVMHNWLEGILQGHFRYRWRFGWVPPSQKKKKRQNGSRSTTRPNKRTRTAIESIEIAMDLDDDDIEYQSDEDDDILLNSGLGGSFFTEGDVERFRAAMKHIVLPPGVPHLPHNLGEASHGKLSASQWHALYVFVIPLVICELYIDEVGAIDLHSNRYKFLANTAQLVQCTNVVFARKFKQGDIKRFEMHYKKYSQSVQELFENIKVQPNHHFALHTPQQMSDWGPLVSVAEFAGERLIGFLQKINTNNKIDEM…	Tribe4	no	0	0	2398	480	no	1.66052	542	no	FG_Ccinereus_ok_116510439|gb|EAU93334.1| predicted protein [Coprinopsis cinerea okayama7#130] #781#226#1.00E-57#32#138#430	No hit	No hit	No hit	No hit	No hit	No hit	No hit	no	No hit	No NLS									0	0.0883883	no	No hit	No PFAM-A	YES
PGTT_02948	MSLQICTCDTCIQQTITNPNGETTQGCWVHPSTRRRHWAQTTTPLDDLNELNTALPSDSAPPETSQISNSESETEEMIIEPECIRLTNANNSIHYHCLIGYIYYFITWLSLICGVSQNHCRIARDWIVFIIKIFRKLPQDRNGYLKSYKDGRTITKHLGLDPELESSICCPKCFSLYEPEDAPSNCSYQKSKKAQVCGEGLFKSNQDKLLPRYQPVSHAKPPSSPTFKPFTPRLMYHTQKFDSWLKWFLNIPGIEDEIFSWQQQVQSSTEKRIVDIQQSKAWQGFQLRNERVPSGNELRLTFSVFIDWFNPFGNKLAGRHASMGVIALTCLDLPPHSRNKHNNIFIAGMIPAPKEPDMTTISHILAPLVDELLLINTGTFVETPQFPNGRRLSVHLGAL…	Tribe4	no	0.004	0	984	630	no	2.43619	862	no	FG_Ccinereus_ok_116510439|gb|EAU93334.1| predicted protein [Coprinopsis cinerea okayama7#130] #781#362#2.00E-98#32#261#800	No hit	No hit	No hit	No hit	No hit	No hit	No hit	no	yfwxc=88	No NLS	88								0	ND	ND	No hit	No PFAM-A	YES
PGTT_16447	MCYWGYNHKMGGGQSTSPNFCPHTTGDSLTPTPHHQHLVNPSKMNLKICTCPQCAQQTTSLPNGDTIPGCWVHPSTRSKHWSRCYSSLDSLDNLAIELPSTSVLPKNSRKPPTTSPPQSSEKSDSGSESESFETKTEPECIKIVLFFIAWLSLICGVSQHNCRVARDWIVFIIKTFRNLPQDRNNYLHTYKDVRTITKRLGLDPELESYPCCPKCFSLYELEETPTTCTYRKSKKAEVCGESLFKANVDPLLAQFQPTSRAVKPREVPFKPFSPRLMYHTQKFDSWLNWFLNVPGIEDEVYSWREKVQSATGRIVDIQQSNAWKSFALKTDRNLRTNELRLTFSLYVDWFNPFGNKLAGRQASMGVVALTCMDLPPHSRNKRENIFIAGMIPAPQEPDM…	Tribe4	no	0	0	398	708	no	3.23699	865	no	FG_Ccinereus_ok_116510439|gb|EAU93334.1| predicted protein [Coprinopsis cinerea okayama7#130] #781#362#2.00E-98#31#255#799	No hit	No hit	No hit	No hit	No hit	No hit	No hit	no	No hit	No NLS									0	ND	ND	No hit	No PFAM-A	YES
PGTT_17456	MSLQICTCDTCIQQTITNPNGETTQGCWVHPSTRRRHWAQTTTPLDDLNELNTALPSDSAPPETSQISNSESETEEMIIEPECIRLTNANNSIHYHCLIGYIYYFITWLSLICGVSQNHCRIARDWIVFIIKIFRKLPQDRNGYLKSYKDGRTITKHLGLDPELESSICCPKCFSLYEPEDAPSNCSYQKSKKAQVCGEGLFKSNQDKLLPRYQPVSHAKPPSSPTFKPFTPRLMYHTQKFDSWLKWFLNIPGIEDEIFSWQQQVQSSTEKRIVDIQQSKAWQGFQLRNERVPSGNELRLTFSVFIDWFNPFGNKLAGRHALMGVIALTCLDLPPHSRNKHNNIFIAGMIPAPKEPDMTTISHILAPLVDELLLLNTGTFVETPQFPNGRRLSVHLGAL…	Tribe4	no	0.004	0	23972	630	YES	2.43619	862	no	FG_Ccinereus_ok_116510439|gb|EAU93334.1| predicted protein [Coprinopsis cinerea okayama7#130] #781#355#3.00E-96#32#258#800	No hit	No hit	No hit	No hit	No hit	No hit	No hit	no	yfwxc=17	KKKRR (394),	17						394		0	ND	ND	No hit	No PFAM-A	YES
PGTT_19123	MVYELLTVMCYVDQLSKYLSYLHHGASFLKLAPSAGRFPEESVQRMRSERLRDALASQHHLDASKSIQVTLAKYEAVSIGHFDLTFPIGAGGRWSKKDPKVWSMVEKSSKKAVDRRKSTPKVRLIVEKHSKNSRPGCIVTCHQFRHLGQSASLHQRISSAHLPRPRSPAHCYNTPPAQRHNMSLQICTCSVCIQQIITTPEGESTRGCWVHPSTRRRHWSQETTPLDALPKSKSPCRSVSAPSESLPTSESESEPADTIIEPECIRYIYYFIAWLSLICGISQSNCRIARDWIVFIIKIFRKLPQDRNGYLQSYKDVRTITKHLGLDPELESSICFPKCFSLYEPEDAPTNCGYRKSKNAQVCGESLFKSNIDKLLPYYQPVSRAKRPSSPTFKPYTPR…	Tribe4	no	0.003	0	764	708	no	2.48162	1088	no	FG_Ccinereus_ok_116510439|gb|EAU93334.1| predicted protein [Coprinopsis cinerea okayama7#130] #781#357#1.00E-96#32#263#813	No hit	No hit	No hit	No hit	No hit	No hit	No hit	no	No hit	No NLS									0	ND	ND	No hit	No PFAM-A	YES
PGTT_02418	MEIQIQICDPAQSSPVWNFVTSDTAPPDFVTSHNPPPDFVSSCHISHPVELAIPTIPTITAVPNIQTIPIIPIIPTMDLRICTCPVCIQQTTTSTNGETTQGCWVHRSTRQRHWAQKATPLDDFCPLVPERLSTSPPPQTSPLSDSDSKPANTFTETECIRYIYYFIVWLGLVCGVSQRNCRIAREWIIFIIRIFRNLPEDRNEYQLSYKDGRTITKHLRLDPKLESSICCPKCFTLYEPEDAPTDCPYRKSKKAKVCGASLFKLNVDKLLPGYQPVSRAQRPSSPTFKPFTPRLTYHTQGFDSWLNWFLNVPGIEDEIFSWRQKVQSTSDDRIVDIQQSKAWRSFQLRNERVLSRNELRLTFSVFIDWFNPFGNKLAGRQASMGVIALTCLDLPPHSR…	Tribe4	no	0	0	5003	880	no	2.54323	983	no	FG_Ccinereus_ok_116510439|gb|EAU93334.1| predicted protein [Coprinopsis cinerea okayama7#130] #781#364#4.00E-99#35#243#682	No hit	No hit	No hit	No hit	No hit	No hit	No hit	no	No hit	No NLS									0	ND	ND	No hit	No PFAM-A	YES
PGTT_20471	MPKTQNQKELCTCSKCIFNSVYDPETKTTQHGKYLAPRTIRTHQLQDRKPLVMEDSNSDKSSTNNSTVIHSDSSNGSVFEGPNMADNNLISFIVLFISWLYLFCGVSRENCRTACDFLFKILEESQKKSAPINQLETLARDPQSLIEKADINPTLIKTICCRECFSLYPPNRDAPLFCTYLPYPNEEQCGEPLFKQNRSILTWVTWLLSKPDTEKEIQEWAGEVGNQDDFLIDVQNGTAFKTLFSEDQSNSLDLALSLFVDWFNPRGNKISGSVESSGVFAFSCLNLPPSTRNKVSHIGLAGITPGPFSPNTETINHLLKPFVDELIQLESGVETRTYQYPNGQTVRIKLLCLLGDAPAVTKVAGFASHSAKYFCSFCKEKLNDLGMLQRGPNRSKDAT…	Tribe4	no	0	0	ND	112	no	3.27511	458	no	FG_Ccinereus_ok_116510439|gb|EAU93334.1| predicted protein [Coprinopsis cinerea okayama7#130] #781#208#2.00E-52#29#153#518	No hit	No hit	No hit	No hit	No hit	No hit	No hit	no	No hit	No NLS									0	ND	ND	No hit	No PFAM-A	YES
PGTT_09388	MSLQICTCDTCIQQTITNPNGETTQGCWVHPSTRRRHWAQTTTPLDNLNELNTALPSDSAPPETSQISNSESETEEMIIEPECIHRNGYLKSYKDGRTITKHLGLDPKLESSICCPKCFSLYKPEDAPSNCSYQKSKKAQVCGEGLFKSNQDKLLPRYQPVSHAKPPSSPTFKPFTPRLMYHTQKFDSWLKWFLNIPGIEDEIFSWQQQVQSSTEKRIVDIQQSKAWQGFQLRNERVPSGNELRLTFSVFIDWFNPFGNKLAGRHASMGVIALTCLDLPPHSRNKHNNIFIAGMIPAPKEPDMTTISHILAPLVDELLLLNTGTFVETPQFPNGRRLSVHLGALVGDIVATHKIAGFASHAATLFCSWCKCRKENMSQMQVGRKRNRRETRLQAIRWRD…	Tribe4	no	0.004	0	1650	1039	no	2.23325	806	no	FG_Ccinereus_ok_116510439|gb|EAU93334.1| predicted protein [Coprinopsis cinerea okayama7#130] #781#348#3.00E-94#35#225#626	No hit	No hit	No hit	No hit	No hit	No hit	No hit	no	yfwxc=94	No NLS	94								0	ND	ND	No hit	No PFAM-A	YES
PGTT_16003	MFIPQGSTQFYINIMPPIPDHVICVCARCSSLTFTNSDGKEEQGSLVHPSTRQRHLAAIRSPKPTPPVEKIQPSKPKQAGKSPQIRLSGHNKHEEMLLQASHQKTTISMIVCGLSQAKCRIARDHILAIIETFTRPTKDIESLLAKDVRTIVKRLDLTPEFNSYICCPKCYALYPLETQRAVCSYRSTPKAQACKYNLRKNSRLGRPGLVARIKLRKKSQPTRPPHAMYKMIFATQDFQDWLLWFLSLPETEKAIEDWADRVCDAPPNNAFDYQQSKAWKKINPDKVEPHAKGTYLKLNFSLFVDWFNPFGNKLAGRQASFGVLALTCLDMPPELRHQPQYLFLAGIIPGPKEPNMVTISNVLTPLIDELLVLNDGVRMPTFKFPVGRKVRARLGALVG…	Tribe4	no	0.001	0	383	325	no	2.47578	929	no	FG_Ccinereus_ok_116510439|gb|EAU93334.1| predicted protein [Coprinopsis cinerea okayama7#130] #781#351#4.00E-95#30#243#809	No hit	No hit	No hit	No hit	No hit	No hit	No hit	no	No hit	No NLS									0	ND	ND	No hit	No PFAM-A	YES
PGTT_03929	MVVEVGNIHHGASFLKLAPSAGRFPEESVQRMRSERPRDALASQHHLDASKSIQVTLAKYEASDGRYDLSSIGHSPTKSVRWMTVFSVSIGHFELQFLIGAGGRWSKVASKVRMSAYPDVICPDLSMYSQETYPDLSFNCFTNCVQLKYSTHTCRSLRVVCIAWNMDGQQELCSCPKCSRNVFVEDGITRQGIYVHPRTRQKHRLEAGNDEQSLASSLIQLALEEFPSLATKQPTNQLDQPPPHSETSNSSKSEDPKYKPISINYHYVMFFIAWLHLFCGISQAKCREAVQYILYLIKHCRDLPADVQMESKVPKDVRTITKKLKLDPELDIHVCCPKCYSLYDIESSPFECDYRATPKSAVCGTNLFDGSKLMSHNRLPRLNQRMPPSKVRRQLIHPV…	Tribe4	no	0.001	0	2679	606	no	2.53165	1106	no	FG_Ccinereus_ok_116510439|gb|EAU93334.1| predicted protein [Coprinopsis cinerea okayama7#130] #781#327#6.00E-88#29#237#814	No hit	No hit	No hit	No hit	No hit	No hit	No hit	no	yfwxc=94	No NLS	94								0	ND	ND	No hit	No PFAM-A	YES
PGTT_05042	MHMYTCHNCNFINRPTPLNSDLDSPVIQLFCKHWHDTGKDNGKQLAESMVKLALDEFPSLLSDKKPAQPIPEVDASKRDSRGSDDNKYQPIGISHSSPRCQYGNKDPEGCAKLKLTPELEEHVCCRKCYSLYDIETAPFTCGYRATPNSLVCGEELFDTNRIPLLNQVSRTPNQRLPPSKLRRQQLQQLHPTNPSSIFITQDLTDWLKWFLSLPEVKVSMEESSGQADPCPDGISDYLQSRAFKKLNSQDVCSTNQPPPLNLVFTLFVEWFNPLGNKLAGKQVLLSVLAPTCLNLHPALRYKPQYTYVAGIIPAPNQPDMITTNKVLRPLVDDFIKLYKSQKIQTHQFPQGQRITAKLGALLGDVVATHKVAGFTSHSGKRFCSWCNVLDTDISQMKIG…	Tribe4	no	0	0	5401	1312	no	2.70575	887	no	FG_Ccinereus_ok_116510439|gb|EAU93334.1| predicted protein [Coprinopsis cinerea okayama7#130] #781#298#3.00E-79#30#191#626	No hit	No hit	No hit	No hit	No hit	No hit	No hit	no	No hit	No NLS									0	ND	ND	No hit	No PFAM-A	YES
PGTT_10725	MHMYTCHSCNFITRPTPLNSDPDSPVIRLFCNGLTRQGLYVHPRTRQKHWHDTGKDNGKQLAESMVKLALDEFPSLLSDKKPAQPIPEVDASKRDSRGSDDHEYQPIGISHYYVLYFIAWLYLFCGISQDKCREAVDYILYLIKHCRQLPPDADIETKIPKDVRTITKQLKLTPELEEHVCCPKCYSLYDIETAPFTCGYRATPKSLVCGEELFDTNRIPSLNQVSRAPNQRLPPSKLRRQQLQQLHPTNPSSIFITQDLTDWLKWFLSLPEVEDSIEESSGPADPRPDGISDYLQSRAFNKLNSQDVYSTNQPPPLNLVFALFVDWFNPLGNKLAGKQVSLGVLALTCLNLHPELRYKPQYTFVAGIIPAPNQPDMITTNNVLRPLVDDFIKLYKSQK…	Tribe4	no	0.002	0	661	638	no	2.04918	732	no	FG_Ccinereus_ok_116510439|gb|EAU93334.1| predicted protein [Coprinopsis cinerea okayama7#130] #781#276#1.00E-72#36#167#460	No hit	No hit	No hit	No hit	No hit	No hit	No hit	no	No hit	No NLS									0	ND	ND	No hit	No PFAM-A	YES
PGTT_05113	MVEWSKVDTLAAAKTAADSRTRTESTALLKKSGVRWSQLNRLSYWDPSKNIVLGVLHNWLEGILQGHFRYRWGFKSITKKEAQKRRLTANLASRKRMRLGGCASAMSLDETSAISMAAESSDESDTDLVLDGGPDGSFFSQSDVETFRRSMKEVILPHGLDKLPPNLGEESHGRLKAAQWYTLFAYVVPLIIFDLYITDIGNLESKPNLAAFLLNTGHLVSCTQIICSRRINEVHIKRFETNYGKYSATVGKLFKGVKVQPNHHYALHYSEQLRQWGPVMCLSEFPGERLIGFLQKIKTNNLIDQMNGTMMTRGCQLQRMLDKPGYKKIFQKDDSDTEQKISRSPASIYLTDTVYEKLFTWGINYQTTKLCSCKDSKFQHLDFALHYTSAKLLLEGYIK…	Tribe4	no	0.002	0	2119	445	no	1.71149	409	no	FG_Ccinereus_ok_116510439|gb|EAU93334.1| predicted protein [Coprinopsis cinerea okayama7#130] #781#178#1.00E-43#34#113#331	No hit	No hit	No hit	No hit	No hit	No hit	No hit	no	No hit	No NLS									0	ND	ND	No hit	No PFAM-A	YES
PGTT_01439	MHMYTCHRFNLCVMDSPSRRELCTCPKCRENIFIENGLTRQGLYVHPRTRQKHWHDTGKDNGKQLAESMVKLALDEFPSLLSDKKPAQPIPEVDASKRDSCGSDDHEYQPIGISHYYVLYFIAWLYLFCGISQDKCREAVDYILYLIKHCRQLPPDADIKTKIPKDVRTITKQLKLTPELEEHVCCPKCYSLYDIKTAPFTCGYRATPKSLVCGEELFDTNRIPSLNQVSRAPNQQLPPSKLRRQQLQQLHPTNPSSIFITQDLTDWLKWFLSLPEVEVSIEESSGPADPRPDGISDYLQSRAFNKLNSQDVYSTNQPPPLNLVFTLFVDWFNPLGNKLAGKQVSLGVLALTCLNLHPELRYKPQYTFVAGIIPAPNQPDMITTNNVLRPLVDDFIKLY…	Tribe4	no	0	0	405	230	no	3.23194	526	no	FG_Ccinereus_ok_116510439|gb|EAU93334.1| predicted protein [Coprinopsis cinerea okayama7#130] #781#259#7.00E-68#32#176#544	No hit	No hit	No hit	No hit	No hit	No hit	No hit	no	No hit	No NLS									0	ND	ND	No hit	No PFAM-A	YES
PGTT_19147	MADNNLISPINQLETLARDLQSLIEKANINPTLIKTICCRECFSLYPPNRDASLFCTYLPYPHEEQCGETLFKQNQSILTWVTWLLSKPDTEKEIQEWAGKVGNQDIFLTDVQNGTAFKTLFSKDQSNSLDLALSLFVNWFNPHGNKIAESVESSGVFAFSCLNLPPSTQNKVSHIGLAGITPDPFSPNTKTINHLLKPWNLVLKSEHISILMVKRSKDATLVAAQLAKDSTSSTESENLLKESGVQWSELNRLSYWNPSDKIVLGDLHNWLEGILQAHFQYLWGFKSITKKESKKRRRSAYAQSRRKQAQLGGATSAMSLEETSENSRLEDSSDESNTDLVLDGGPDGPFFSQNNVTMQSAPPDPTTHQ	Tribe4	no	0	0	3391	923	no	1.62162	370	no	FG_Lbicolor_164638325|gb|EDR02603.1| predicted protein [Laccaria bicolor S238N-H82] #639#123#5.00E-27#26#83#314	No hit	No hit	No hit	No hit	No hit	No hit	No hit	no	No hit	EKKKIRKL (540),							540		0	ND	ND	No hit	No PFAM-A	YES
Mellp_86009	MTKTCTTKDGHKQNGQFVTRQVQLRHHLDDLQGPSAHTPSREASPEPQPLDDDQASHYAALDSAFEELQLDGRDPSLTVMTLVALFLGWLHLFCGVSRAKCRMARDFILEILGLARHHPILDDTDHRKLPKDIRTTLKNLQINPELEKKICCPVCFTLYDLSNAPWRCKYKKSPMARVCDEELFELKTVYRGIRDQGTSQKYPSILKDLPPSEVGYPRSVYVTQKLSSWLSWFLSKSTTEADILNWSDEVASSTEDKIFDIQQSAAWKDVTWPTPPSSGPEPLNLVFSLFVDWFNPRGNTQRGAQQSMGVLAFNCLNLPPSSRNLIHNTCVAGITPGPNSPDMTTISHVLESLVDDLLLLERGILIKTRQFPDGRLVRVKLLSLLGDTVGMRKVAGFAS…	Tribe4	no	0	0	2020	14662	YES	2.39808	417	no	FG_Ccinereus_ok_116510439|gb|EAU93334.1| predicted protein [Coprinopsis cinerea okayama7#130] #781#176#6.00E-43#33#112#333	No hit	No hit	245#397#242#408#PF02992#Transposase_21#Family#4#152#226#33.6#1.60E-08#1#No_clan	No hit	No hit	No hit	No hit	no	No hit	No NLS									0	ND	ND	245#397#242#408#PF02992#Transposase_21#Family#4#152#226#33.6#1.60E-08#1#No_clan	PF02992	no
Mellp_117259	MNIECSGLDGRHNSARQVPGNFTVEYPENADDVIGVLAHRQLYHRGQKSVASGFATTGRFPRVAATHTSSTGLKHHKLDLEASLAEPKADDSEDDLPGVATAEEYVKPAEDWTPTLSITAKRPTYEEGGGNAVDSDKDFEDEDEDEELDSGWNGGLFTEENIKLFRHCMKDIVLPTGITRLPSNLGESKHGKLKASQWHSLFAFIIPLIVLQIYVLDVEDILVDSNRGRILLNIADLVQCTNIVTTKAVTRHDADMFAFFYKRYHKNSLCIFGNMGVVPNHHYALHIPDQLRRWGPLNQVSEFAGERLIGMLQGIQTNTHLAEMDKTMLRRFAQLQRLMGDHPIDENTVSEELTKSKAARRKIELKDYKYDALLSYVKSKTPEVRSHRKLPHPRNAKVL…	Tribe4	no	0	0	2413	361	no	1.30841	535	no	FG_Ccinereus_ok_116510439|gb|EAU93334.1| predicted protein [Coprinopsis cinerea okayama7#130] #781#126#1.00E-27#35#70#198	No hit	No hit	No hit	No hit	No hit	No hit	No hit	no	No hit	RRISKRK (761),							761		0	ND	ND	No hit	No PFAM-A	YES
PGTT_16525	MLQRGPNRSKDATLAAAQLAKDSKSSTESENLLKESGVRWSELNRLSYWNPSDNIVLGVLHNWLEGILQAHFRYRWGFKSITKKESEKRRRSAYAQSRRKRTRLGGAASAMSLDETSENSRLEDSSDESDTDLVLDGGPDGSFFSQNDIKTFRRSMKEVILPHGLDKLPPNLGEESHGRLKASQWFTLFSYIIPLVIFDLYITEIGNIDSQPKLSNFLFNTGNLVSCTRIICSRKINDLHIKRFESHYRKYSDTVGELFKGVKMNATMMTRGCQLQKMIDKPGYKEFLQTNGENNKSQTAKSPASIYLSDAVYGKLFSWVRRQHPSLRHRDEFPIPRGLPVLSGLMFVFHVKY	Tribe4	no	0.018	0	3270	1014	no	0.849858	353	no	FG_Ccinereus_ok_116510439|gb|EAU93334.1| predicted protein [Coprinopsis cinerea okayama7#130] #781#134#3.00E-30#31#94#297	No hit	No hit	No hit	No hit	No hit	No hit	No hit	no	No hit	No NLS									0	ND	ND	No hit	No PFAM-A	YES
PGTT_02456	MNLESSDHDHQFSDLYLDRPQEDLNISGSNYDDALQGIQALSFQDGEQNNQNNDQVAANSYDCTPFFIDHLNRNPMLLLVSLKTALFYVTSQCSLSTLSCLLQLDRQLVEIVASYGMTASTPARELSHAEKLILKSFPGDPRAIIRHLAIDPQLTYLVCCSDCFAMYPDDSTAPQRCSYRRFQTMKPQPGPDGGTAGQDQDDPGDPAHHGEQFEEGDPFICGAELFQGSGLNRKPIRRFAYQNLDAWLARFFSREDIEDALVQTAARSSSPYDPAMEMEDIQDARVWKEFCGPNGQQFTAHDGNITFGMFMDGINPYGNRQAGKHFSVSFIIMVCLSLPVELRYLPENIFLVGIAPGPKEPSLEQVNSILKPLVEELQNMWDPGLFLSRTTRHPQGRLV…	Tribe4	no	0	0	651	595	no	2.09581	1002	no	FG_Ccinereus_ok_116502103|gb|EAU84998.1| predicted protein [Coprinopsis cinerea okayama7#130] #1045#338#3.00E-91#29#269#919	No hit	No hit	No hit	gi|282846215|gb|GR505372.1|GR505372 PTDH_P012.B01.f1 PTDH Puccinia triticina cDNA clone PTDH_P012.B01.f1 5'-end, mRNA sequence #776#37.4#0.005#29#32#108	No hit	No hit	No hit	YES	No hit	No NLS									0	ND	ND	No hit	No PFAM-A	YES
PGTT_12087	MNPYVCTCENYSCDKAQHTVEGIGVVPGRVLSRQVHQEHQRKEAQRLERMRQALCKKREEISATIQCDAATAPAGAGVAESALFLEEDFCMQVMIQMTKSVFNGKMSKDAAKSFLLSARQNVLLLANIWGSLHGITIDATRMIEQIPINSGAVIHRLGLKPELTSRVCCPKCFALYPLDVVDTICTERFLSKYRTFEKWTQSQDKVPKCDQDLWRTNSQGQKKPVRTFNYVTLEAWLKNRLLNQKFETLLDSSLAAVNHTSEMAMEDVWHGSVWQEFPNNDRGEGIFTRSSGNLVFSLYLDWFNAGGTSNLGKKNSLGAITLVCLNLPPTERYKVENIYLFGIIPGPKEPSLEQVNHLLRPLVQELQMFWSTGCFFKSTSAHPNGRTIRVAVFPLIADL…	Tribe4	no	0	0	591	217	no	2.28928	961	no	FG_Ccinereus_ok_116502103|gb|EAU84998.1| predicted protein [Coprinopsis cinerea okayama7#130] #1045#302#2.00E-80#28#247#864	No hit	No hit	No hit	No hit	No hit	No hit	No hit	no	No hit	No NLS									0	ND	ND	No hit	No PFAM-A	YES
PGTT_06093	MNPYVCTCENYSCDKAQHTCDAATAPAGAGVAESALFLEEDFCMQVMTQMTKSVFNGKMSKDAAKSFLLSARQNVLLLANIWGSLHGITIDATRMIEQIPINSGAVIHRLGLKPELTSRVCCPKCFALYPLDVVDTICTERFLSKYRTFEKWTQSQDKVPKCDQDLWRTNSQGQKKPVRTFNYVTLEAWLKNRLLNQKFETLLDSSLAAVNHTSEMAMEDVWHGSVWQEFPNNDRGEGIFTRSSGNLVFSLYLDWFNAGGTSNLGKKNSLGAITLVCLNLPPTERYKVENIYLFGIIPGPKEPSLEQVNHLLRPLVQELQMFWSTGCFFKSTSAHPNGRTIRVAVFPLIADLPALRKAAGFGGHQATLFCSFCLLDQKNIEETDKSKFPLRTHEEHLAH…	Tribe4	no	0	0	593	217	no	2.43619	862	no	FG_Ccinereus_ok_116502103|gb|EAU84998.1| predicted protein [Coprinopsis cinerea okayama7#130] #1045#234#7.00E-60#34#141#412	No hit	No hit	No hit	No hit	No hit	No hit	No hit	no	No hit	No NLS									0	ND	ND	No hit	No PFAM-A	YES
PGTT_14234	MSETRRESVVCHCRKCSKLRFRQRDGNWASGAIVSSATKFSHAAADTQMAAKLLKYQDSDDDENEDEDEDEDDDCQKSNRSESPHVSQLNIEEIRLSATEIYDCSRFYKLTLKDVDPAVLHMSLLSAMLSVFDHVSVATASWFLKSGKELLTLTAAGGLGDRDLKKGLNFLQENTLEALPSDIRTVLSRLQIEPTLVTVVCCPSCWAMYPMPTPQKDDALPTAPQTAQKNAPKIPAAPTGPTSCINQVFPKENGATAAQLREAPSECGAELYRLRNGRWSPIKSYAYQSLYDWLGRLFSRPEIEPALEKIAALAVQPFDPTYKATDIHHTKMWKNFLGPDGTQYTKQPENLTFGMFMDGINPYGKSTKSASIHFIIMICYSLPLEIRYQPQNLFIVGIA…	Tribe4	no	0.006	0	558	2603	no	2.34146	1025	no	FG_Ccinereus_ok_116502103|gb|EAU84998.1| predicted protein [Coprinopsis cinerea okayama7#130] #1045#325#3.00E-87#32#221#682	No hit	No hit	No hit	No hit	No hit	No hit	No hit	no	No hit	No NLS									0	ND	ND	No hit	No PFAM-A	YES
PGTT_20162	MGILGDLHVERKRVKLALNYIVKPLEQKVRGTPREALFRLGHSSMAPAFWILCRCNQCAKLSHLNADGKKVFGREWNKNSTPYKQHLKTHPAKVSSSRSDACNRGRCNNKRQAGDQVSKPVSQPPRPQVTQELREPRPPVIPNPDPAITLWKGRTINCGKYASFYNYFTQIAHPKCQSGVLLAACQYFFLHLSSEGVTSTLACLKGMVSDLEIQRERLYMPTDIRKIIQDLHLGPEIRRTVCCPRCFYLYPVGDPPHACTARATRRSQKCLEPLYKTDTRNPGRPQVRRYFSTQSFTGWLARFLARPGIEDLLEESLLTTGENTSIGDIWDSNMWKTLKTSDGQQFTSYSGNLVFSLNVDWFNPSGNKTAGKHISLGTIALICLNLPPHLRASHDNIFL…	Tribe4	no	0	0	361	1125	no	2.19675	1047	no	FG_Ccinereus_ok_116510439|gb|EAU93334.1| predicted protein [Coprinopsis cinerea okayama7#130] #781#320#1.00E-85#33#200#603	No hit	No hit	No hit	No hit	No hit	No hit	No hit	no	No hit	No NLS									0	ND	ND	No hit	No PFAM-A	YES
PGTT_05985	MHQQKQEAQRLESNSVVSGEPSAGAVSFLKAARENVSFLGKLWSSKGRVIHTADLIQQIPKTRDAVFHRLGLNPEITTQICCKKCFALYPLSNSDTDPPAKCTQSFLSQYQGYCKWAKSQAIEPTCDQDLLELDKQHKSKPIRTYSYVTMKSWLKAQLSRPSFESLLDSSLSAASWDPLQDMEDVWHGRVWQEFPNLDDGSGIYTEKSGNLVFSLYLDWFNAEGTSNLGKHNSIGAVILICLNLPPEDRYKVENIFLFGIIPGPKEPSLEEVNHLLRPLVNELKDLWTGIFFESTASHPQGRIIRAAIFPLIADLPALRKAAGFGSHSSTRFCSFCMLSKHDLEEIDKSKFPLRKNEEHRKHADAWLELQNATERKKYVKEHGARWSVLNELPYWQPIE…	Tribe4	no	0	0	781	339	no	1.69133	946	no	FG_Lbicolor_164640585|gb|EDR04850.1| predicted protein [Laccaria bicolor S238N-H82] #1314#273#9.00E-72#27#249#905	No hit	No hit	No hit	gi|282846215|gb|GR505372.1|GR505372 PTDH_P012.B01.f1 PTDH Puccinia triticina cDNA clone PTDH_P012.B01.f1 5'-end, mRNA sequence #776#45.8#1.00E-05#27#57#210	No hit	No hit	No hit	YES	No hit	KRRRSAYAQSRRKR (87),							87		0	ND	ND	No hit	No PFAM-A	YES
PGTT_06033	MHQQKQEAQRLESNSVVSGEPSAGAVSFLKAARENVSFLGKLWSSEGRVIHTADLIQQIPKTRDAVFHRLGLNPEITTQICCKKCFALYPLSNSDTDPPAKCTQSFLSQYQGYCKWAKSQAIEPTCDQDLLELDKQHKSKPIRTYSYVTMKSWLKAQLSRPSFESLLDSSLSAASWDPLQDMEDVWHGRVWQEFPNLDDGSGIYTEKSGNLVFSLYLDWFNAEGTSNLGKHNSIGAVILICLNLPPEDRYKVENIFLFGIIPGPKEPSLEEVNHLLRPLVNELKDLWTGIFFESTASHPQGRIIRAAIFPLIADLPALRKAAGFGSHSSTRFCSFCMLSKHDLEEIDKSKFPLRKNEEHRKHADAWLELQNATERKKYVKEHGARWSVLNELPYWQPIE…	Tribe4	no	0	0	781	11918	YES	1.89474	950	no	FG_Ccinereus_ok_116510439|gb|EAU93334.1| predicted protein [Coprinopsis cinerea okayama7#130] #781#275#2.00E-72#30#201#670	No hit	No hit	No hit	gi|282846215|gb|GR505372.1|GR505372 PTDH_P012.B01.f1 PTDH Puccinia triticina cDNA clone PTDH_P012.B01.f1 5'-end, mRNA sequence #776#45.8#1.00E-05#27#57#210	No hit	No hit	No hit	YES	yfwxc=60	No NLS	60								0	ND	ND	No hit	No PFAM-A	YES
PGTT_19724	MCRNPQHPKPALPNPDPQVALWKGKTVRCNEKFAAFYNYFTTIAHPQCRSRVLLAACQYFFLHLSSEATTSTLACLKGMLSDSVVQSQQSYMPGDIRTIIKDLNLGPEITRTICCPRCFFLYPVDASPHACTARATRRSRKCLEPLYKTDTLNSGCPKIRRYFSTQSFTGWLARFLTRPGIEDLLEESRSPTGDSSSMSDIWDSNMWKTLKTSEGEQFTSYSGNLVFSLNVDWFNPSGNKTAGKHISLGTIALVCMNLPPHLRSSHDNIFLAGLIPGPSEPTVLQINHVLKPLVHELKELWTGVKFDSTVNFPNGRIIKVMLGPIVCDLPAIRKVLGMAGHSSDKNMCSFCRVTKKRIDRVDLDRMHPRKARVLRRQASNWNSATTLKERKEIFATYGV…	Tribe4	no	0	0	276	643	no	1.75167	1941	no	FG_Ccinereus_ok_116510439|gb|EAU93334.1| predicted protein [Coprinopsis cinerea okayama7#130] #781#337#1.00E-90#32#206#632	No hit	No hit	No hit	No hit	No hit	No hit	No hit	no	yfwxc=10	RKRDSNLPISPTEKPNKRRR (554), KRRRV (570),	10						570		0	ND	ND	No hit	No PFAM-A	YES
Mellp_110771	MRDVVIPTGITRLPLNLGETKHGKLKAAQWHSLFAYVIPLIILELYVDDPQDIPMDSNKRNIIVNIGYLTQCTNIVCAKSVSDADANHFESLYKKYTLSSKKIFHNLIIKPNHHYALHIPEQIRMWGPLGQVAEFAGERLIGVLQNFWLTYGIYVSGEMDRTMMRRFCQLQRLMADHPIVEDISLGDDPGPLNSRSQEKKNRIELDDEEYEALLSYVQIKSPDARDHRKLPHPPNAKVFQPYVAPTKTWKVSDRVSVSVLKPNNCIEFKQHGKVQYGFVRQIYHFATPEGKWNTVFLVNPINNLFPKDLDSTSKDFRYILFLLKAVVGIVEEEFTYLSPQSVSCVAAYRLLPPHTFGIAEAGIILRPSDYNSQLSI	Tribe4	no	0.003	0	6982	596	no	1.32979	376	no	FG_Ccinereus_ok_116510439|gb|EAU93334.1| predicted protein [Coprinopsis cinerea okayama7#130] #781#105#1.00E-21#38#54#140	No hit	No hit	No hit	No hit	No hit	No hit	No hit	no	yfwxc=10#LIAR=69	No NLS	10								0	ND	no	No hit	No PFAM-A	YES
PGTT_08655	MSLIDRVSDKKVSEFLKTEGKKVNQLAEEFGFSASRIISHIPLSKSKLMQQLGFDVTLEEDICCPECFKLYPIPEIPKSDDESLAELKTTCTSIFYSESKKYLKTIGNEVKFCDTKLMDIEGTGKKTKIYPTRTFSFQKLKNWLAHKLWLPGFELLLDSNLKNENTTDGTMKDVWDGSVWKTLVGPANSNGIYTSKSGNLVFSLYVDWFNPYGNKSGGKSVSLGAVALVCLNLPLAERYKIENMFLFGVIPGPTEPKLDQMNHVLEPLISEMKEFWRGVWFTKTHQFPQGRLIFAAIFPLIGDLPAIRKTGGFSSHAATQFCSFCEINLQDINIIEINQFTKKTHEAHMERVQRWEGSDSFHEREKIAKLEGARGSILNELPYWRSVEHCGIEVMHNLL…	Tribe4	no	0	0	2121	1535	no	1.02157	881	no	FG_Ccinereus_ok_116510439|gb|EAU93334.1| predicted protein [Coprinopsis cinerea okayama7#130] #781#261#6.00E-68#26#197#734	No hit	No hit	No hit	No hit	No hit	No hit	No hit	no	yfwxc=101	No NLS	101								0	ND	ND	No hit	No PFAM-A	YES
PGTT_01562	MSLIDRVSDKKVSEFLKTEGKKVNQLAEEFGFSASRIISHIPLSKSKLMQQLGFDVTLEEDICCPECFKLYPIPEIPKSDDESLAELKTTCTSIFYSESKKYLKTIGNEVKFCDTKLMDIEGTGKKTKIYPTRTFSFQKLKNWLAHKLWLPGFELLLDSNLKNENTTDGTMKDVWDGSVWKTLVGPANSNGIYTSKSGNLVFSLYVDWFNPYGNKSGGKSVSLGAVALVCLNLPLAERYKIENMFLFGVIPGPTEPKLDQMNHVLEPLISEMKEFWRGVWFTKTHQFPQGRLIFAAIFPLIGDLPAIRKTGGFSSHAATQFCSFCEINLQDINIIEINQFTKKTHEAHMERVQRWEGSDSFHEREKIAKLEGARGSILNELPYWRSVEHCGIEVMHNLL…	Tribe4	no	0	0	2364	484	no	0.914634	984	no	FG_Ccinereus_ok_116510439|gb|EAU93334.1| predicted protein [Coprinopsis cinerea okayama7#130] #781#261#7.00E-68#26#197#734	No hit	No hit	No hit	No hit	No hit	No hit	No hit	no	No hit	No NLS									0	ND	ND	No hit	No PFAM-A	YES
Mellp_94117	MSSEGPAIYDVQQSPAWESLDWNEPNLKSSAPSIRLVFSVFIDWFNPWGNKIAGKKASIGLEALNCLNLPIQSRWKTTNTCIAGIIPGPREPNNVTISHVLDPFMEQLLILDKGTIISTHQYPKGRVVQVKILPLIADIVAAHKVAGFASHSHTYFCALCYCTRKDVKQLRIGRLRKKDETLAQALKWKDSKTSEEQDKITKATGL	Tribe4	no	0	0	1725	2643	no	2.42718	206	no	FG_Lbicolor_164640143|gb|EDR04410.1| predicted protein [Laccaria bicolor S238N-H82] #472#145#3.00E-34#38#79#203	No hit	No hit	8#166#1#204#PF02992#Transposase_21#Family#16#169#226#44.2#9.10E-12#1#No_clan	No hit	No hit	No hit	No hit	no	No hit	KRKFEAAEEENPSKRRR (462),							462		0	ND	ND	8#166#1#204#PF02992#Transposase_21#Family#16#169#226#44.2#9.10E-12#1#No_clan	PF02992	no
PGTT_15109	MNPYVCTCENYSCDKAQHTVEGIGIVPGRVLSRQVHQEHQRKEAQRLDRMRQALCEKREEISATIQCDAATAPAGAGVAESALFLEEDFCMQVMIQMTKSVFNGKMSKDAAKSFLLSARQNVLLLANIWGSLHGITIDATRMIEQIPINSGAVIHRLGLKPELTSRVCCPKCFALYPLDVVDTICTERFLSKYRTFEKWTQSQDKVPKCDQDLWRTNSQGQKKPVRTFNYVTLEAWLKNRLLNQKFETLLDSSLAAVNHTSEMAMEDVWHGSVWQEFPNNDRGEGIFTRSSGNLVFSLYLDWFNAGGTSNLGKKNSLGAITLVCLNLPPTERYKVENIYLFGIIPGPKEPSLEQVNHLLRPLVQELQMFWSTGCFFKSTSAHPNGRTIRVAVFPLIADL…	Tribe4	no	0	0	593	2921	no	2.27273	1056	no	FG_Ccinereus_ok_116498229|gb|EAU81124.1| predicted protein [Coprinopsis cinerea okayama7#130] #1266#253#1.00E-65#25#233#922	No hit	No hit	No hit	No hit	No hit	No hit	No hit	no	No hit	KRKFEAAEEENPSKRRR (462),							462		0	ND	ND	No hit	No PFAM-A	YES
PGTT_01063	MNPYVCTCENYSCDKAQHTVEGIGIVPGRVLSRQVHQEHQRKEAQRLERMRQALCEKREEISATIQCDAATAPAGAGVAESALFLEEDFCMQVMIQMTKSVFNGKMSKDAAKSFLLSARQNVLLLANIWGSLHGITIDATRMIEQIPINSGAVIHRLGLKPELTSRVCCLKCFALYPLDVVDTICTKRFLSKYRTFEKWTQSQDKVPKCDQDLWRTNSQGQKKPVRTFNYVTLEAWLKNRLLNQKFETLLDSSLAAVNHTSEMAMEDVWHGSVWQEFPNNDRGEGIFTRSSGNLVFSLYLDWFNAGGTSNLGKKNSLGAITLVCLNLPPTERYKVENIYLFGIIPGPKEPSLEQVNHLLRPLVQELQMFWSTGCFFKSTSAHPNGRTIRVAVFPLIADL…	Tribe4	no	0	0	593	217	no	2.45203	938	no	FG_Ccinereus_ok_116502103|gb|EAU84998.1| predicted protein [Coprinopsis cinerea okayama7#130] #1045#230#1.00E-58#36#135#374	No hit	No hit	No hit	No hit	No hit	No hit	No hit	no	No hit	No NLS									0	ND	ND	No hit	No PFAM-A	YES
PGTT_00775	MNPYVCTCENYSCDKAQHTVEGIGIVPGRVLSRQVHQEHQRKEAQRLERMRQALCEKQEEISATIQRDAATAPAGAGVAESALFLEEDFCMQVMIQMTKSVFNGKMSKDAAKSFLLSARQNVLLLANIWGSLHGITIDATRMIEQIPINSGAVIHRLGLKPELTSRVCCPKCFALYPLDVVDTICTERFLSKYRTFEKWTQSQDKVPKCDQDLWRTNSQGQKKPVRTFNYVTLEAWLKNRLLNQKFETLLDSSLAAVNHTSEMAMEDVWHGSVWQEFPNNDRGEGIFTRSSGNLVFSLYLDWFNAGGTSNLGKKNSLGAITLVCLNLPPTERYKVENIYLFGIIPGPKEPSLEQVNHLLRPLVQELQMFWSTGCFFKSTSAHPNGRTIRVAVFPLIADL…	Tribe4	no	0	0	611	217	no	2.17803	1056	no	FG_Ccinereus_ok_116498229|gb|EAU81124.1| predicted protein [Coprinopsis cinerea okayama7#130] #1266#255#3.00E-66#26#192#716	No hit	No hit	No hit	No hit	No hit	No hit	No hit	no	No hit	No NLS									0	ND	ND	No hit	No PFAM-A	YES
PGTT_18550	MNPYVCTCENYSCDKAQHTVEGIGIVPGRVLSRQVHQEHQRKEAQRLERMRQALCEKQEEISATIQCDAATAPAGAGVAESALFLEEDFCMQVMIQMTKSVFNGKMSKDAAKSFLLSARQNVLLLANIWGSLHGITIDATRMIEQIPINSGAVIHRLGLKPELTSRVCCPKCFALYPLDVVDTICTERFLSKYRTFEKWTQSQDKVPKCDQDLWRTNSQGQKKPVRTFNYVTLEAWLKNRLLNQKFETLLDSSLAAVNHTSEMAMEDLWHGSVWQEFPNNDQGEGIFTRSSGNLVFSLYLDWFNAGGTSNLGKKNSLGAITLVCLNLPPTERYKVENIYLFGIIPGPKEPSLEQVNHLLRPLVQELQMFWSTGCFFKSTSAHPNGRTIRVAVFPLIADL…	Tribe4	no	0	0	634	217	no	2.27273	1056	no	FG_Ccinereus_ok_116498229|gb|EAU81124.1| predicted protein [Coprinopsis cinerea okayama7#130] #1266#252#3.00E-65#25#231#922	No hit	No hit	No hit	No hit	No hit	No hit	No hit	no	No hit	KKKDSGKELFKGLKFPEIKRKK (430),							430		0	ND	ND	No hit	No PFAM-A	YES
PGTT_11573	MLQAAKLSLVTRVSDKKISDFLKTEHQKVKQLSEEFSFDGSRIISNIPLSKPTVFQKLGFENDFSEEICCTDCFKLYPIPKLPKGKDERIPELTTTCKTVFYSESKKFLKKVGKEVQYCNAKLMDVERTGEKITKIIPIRTFTFQPLKAWLTHKLWLPGFEALLDSNLKHKNSGSGTMGDVWDGSVWKNLVGPQDSDEIFTSRPGHLVFSLYVDWFNPYGNKSGGKSVSLGAVALVCLNLPLAERYKIENLYLFGVIPGPTEPKVDQMNNILEPLVEEMLDFWKGVWFTKTSTFPKGRLIFAAIFPLIGDLPAIRKTAGFASHAATKFCSFCEITIHQAEIIDIDQFEPKTHEAHMERVKRWEEATDHATREEIATKEGARSSILNKLPYWRPVEHCGI…	Tribe4	no	0.002	0	1041	550	no	1.02669	974	no	FG_Ccinereus_ok_116510439|gb|EAU93334.1| predicted protein [Coprinopsis cinerea okayama7#130] #781#278#4.00E-73#28#209#734	No hit	No hit	No hit	No hit	No hit	No hit	No hit	no	No hit	KKKDSGKELFKGLKFPEIKRKK (430),							430		0	ND	ND	No hit	No PFAM-A	YES
PGTT_06659	MKSWLKAQLSRPSFESLLDSSLSAASWDPLQDMEDVWHGRVWQEFPNLDDGSGIYTEKSGNLVFSLYLDWFNAEGTSNLGKHNSIGAVILICLNLPPEDRYKVENIFLFGIIPGPKEPSLEEVNHLLRPLVNELKDLWTGIFFESTASHPQGRIIRAAIFPLIADLPALRKAAGFGSHSSTRFCSFCMLSKHDLEEIDKSKFPLRKNEEHRKHADAWLELQNATERKKYVKEHGARWSVLNELPYWQPIEFCSIELMHALILGDLKDHTMWFLSLPSAGSKLKDMQEKDTEWQNDLSYTEHPFDNQPGPKTKAKRKLEAAEEENPSKRRHTTANIGGEEDQTDRGNRSCSGSEGNSDASTTHLYQLRIRKRVACDLNEEVTTDSDDDCGSDHTATRAQH…	Tribe4	no	0.095	0	389	339	no	1.25471	797	no	FG_Ccinereus_ok_116510439|gb|EAU93334.1| predicted protein [Coprinopsis cinerea okayama7#130] #781#257#7.00E-67#30#183#591	No hit	No hit	No hit	gi|282846215|gb|GR505372.1|GR505372 PTDH_P012.B01.f1 PTDH Puccinia triticina cDNA clone PTDH_P012.B01.f1 5'-end, mRNA sequence #776#45.8#1.00E-05#27#57#210	No hit	No hit	No hit	YES	No hit	No NLS									0	ND	ND	No hit	No PFAM-A	YES
PGTT_09788	MASHHPKQSQQPRHVLDQILAFATPNKQTTLAQRWIPEIIEMEAMGAASFTHKNENHTSDNECWIILEHGEAQKGGNRWAGYLNSFILLANPNKQKPDLWMPDTIEMKVLEEAPSNDNLEDNTLHGEPLCFFHAIMPRQILVPCTCDDCKNSSTYRDKNGQSHPGHLWPQSLYLKHRQKSSNQSISSLKLEPLPTLPVAHTSSNFDIPEATSNKIPADACIRGSNSGNTNCSRDTKASFMKTNPPPLSSSSGLKQPATANNWHRMFPSLLTLQILKDHLKFFVHLPALEISLDLVDHNQADAFPFQLVGNLDETVLKHYNSSFLNQNLILSMSIPTDILASMLRSACQHLLNHASIESSNLDLQVQQGILDAKSSSRQQHIGLLPANISTILKKLKLEP…	Tribe4	no	0.012	0	490	355	no	2.11742	1039	no	FG_Ccinereus_ok_116510439|gb|EAU93334.1| predicted protein [Coprinopsis cinerea okayama7#130] #781#358#3.00E-97#34#212#615	No hit	No hit	No hit	gi|282846215|gb|GR505372.1|GR505372 PTDH_P012.B01.f1 PTDH Puccinia triticina cDNA clone PTDH_P012.B01.f1 5'-end, mRNA sequence #776#37.4#0.005#32#26#80	No hit	No hit	No hit	YES	yfwxc=10	RKRDSNLPISPTEKPNKRRR (554), KRRRV (570),	10						570		0	ND	ND	No hit	No PFAM-A	YES
PGTT_18930	MLQAAKLSLVTRVSDKKISDFLKTEHQKVKQLSEEFSFDGSRIISNIPLSKPTVFQKLGFENDFSEEICCTDCFKLYPIPKLPKGKDERIPELTTTCKTVFYSESKKFLKKVGKEVQYCNAKLMDVERTGEKITKIIPIRTFTFQPLKAWLTHKLWLPGFEALLDSNLKHKNSGSGTMGDVWDGSVWKNLVGPQDSDEIFTSRPGHLVFSLYVDWFNPYGNKSGGKSVSLGAVALVCLNLPLAERYKIENLYLFGVIPGPTEPKVDQMNNILEPLVEEMLDFWKRVWFTKTSTFPKGRLIFAAIFPLIGDLPAIRKTAGFASHAATKFCSFCEITIHQAEIIDVDQFEPKTHEAHMERVKRWEEASDHATREEIATKEGARSSILNKLPYWRPVEHCGI…	Tribe4	no	0.002	0	1050	367	no	2.0316	443	no	FG_Ccinereus_ok_116502103|gb|EAU84998.1| predicted protein [Coprinopsis cinerea okayama7#130] #1045#211#2.00E-53#33#124#375	No hit	No hit	No hit	No hit	No hit	No hit	No hit	no	yfwxc=10	RKRDSNLPISPTEKPNKRRR (554), KRRRV (570),	10						570		0	ND	ND	No hit	No PFAM-A	YES
Mellp_103067	MVYEEGCGNAIYDDEDMEDGAESSESELDVDLEGGWDGGLLSKEDIMFFRKRLQDVVLPTGIPGMPSNLGDAKAGSLKASQWHSLFAFIIPLIIVELYVADDVEELKNDTNRVIDDVVNSENGTKKDPSKSRYRIKLDAREYELLLDFSQVQDNQIQDYRNLPHPPRARVLQPYAIPRATWRVSKRIVVSVLKPNNCIEYKDEGKTKYGIIRQIYEYQNVKEKWETVLLVSPINNLYPKDLESPSRIFRYLIFLLKCVVGQIDKHHIILPTKSVVCVAAYRLLPTDVFGIKDNGIMLRPYDYNSQLDIV	Tribe4	no	0	0	5884	580	no	1.2945	309	no	FG_Lbicolor_164639556|gb|EDR03826.1| predicted protein [Laccaria bicolor S238N-H82] #406#44.7#0.002#29#18#61	No hit	No hit	No hit	No hit	No hit	No hit	No hit	no	yfwxc=10	RKRDSNLPISPTEKPNKRRR (554), KRRRV (570),	10						570		0	ND	no	No hit	No PFAM-A	YES
PGTT_18509	MWKVRGAAGNGRIDSTGCFVIVNLSQFITVSFNHTVAVHPPSTSMSSAHQAILNLSQASHNVTTGSQVNYLFKAKLNEFRPPDESMRSFDFCEPHTLVVMLQAAELWLLEGLSEAAVNRFLRMEIEKLNLLKPPNCDLIAKQIPKTVDTILVRLDCSLVQPIDTELMSDVWHGGVWKSFQDSTDPSIRYTSISGNLVFSLFVDWFNPFRGKHQSPVSVGVIVLVCLNLPPAQRYQEENIFLFGIIPGPEEPSLQQINSLLQPLVDELQLFWKGIWFDRSFRQPHGRLIKAVIFPLIADLPALRKTAGFTSHNSSNFCSYCLLKTDDINIIDPKRFEPRVHESHLAHSSRWFQASTHSERKEISDEQGVRYSVLNDLPYWRPIEFCGIELMHSMILGNLK…	Tribe4	no	0.116	0	2328	2939	no	1.71674	932	no	FG_Ccinereus_ok_116498229|gb|EAU81124.1| predicted protein [Coprinopsis cinerea okayama7#130] #1266#192#2.00E-47#41#100#239	No hit	No hit	No hit	gi|282846215|gb|GR505372.1|GR505372 PTDH_P012.B01.f1 PTDH Puccinia triticina cDNA clone PTDH_P012.B01.f1 5'-end, mRNA sequence #776#46.2#9.00E-06#26#42#159	No hit	No hit	No hit	YES	yfwxc=10	RKRDSNLPISPTEKPNKRRR (554), KRRRV (570),	10						570		0	ND	ND	No hit	No PFAM-A	YES
PGTT_19521	MHCQESGCRQKVYRDQSGVERMGVPLSDVCFRKHQRIAELTGLLRTRTPGTSDPAPQALETEMPSTVSINSPPHALTQNKPPIGEDTNVAAFSHTTSESTTAGPSRGLDPTKRNPREHVLHVLLQASRLHFKDYMSEAACERFLADEKQKLTQLGNRFGFQTSIMVKNIPASMSTVTRRLGLDCKFQEQAACPKCWTLYEAIPDTENWAQQKLHLAVTTRCTARFFTTARSLSTSNEQIRKCDEPVFKEFTAAGKPAWRPIKGFCYQKLEDWLKRKLICPDFEDLIDAPLRYTQQDGVMSDLWDGSVWKTLKFPSTNSEPYTSTSGNLVFSLYVDWFNPHGNKVGGKCLEAGAITLVCLNIPPAKRYLEENIFLFGITPGQPSADHIFNVLQPLVDEFL…	Tribe4	no	0	0	295	275	no	1.75439	1254	no	FG_Ccinereus_ok_116510439|gb|EAU93334.1| predicted protein [Coprinopsis cinerea okayama7#130] #781#266#3.00E-69#27#235#865	No hit	No hit	No hit	No hit	No hit	No hit	No hit	no	No hit	RKKTPDDEASSTDEEGVGGRKRR (457),							457		0	ND	ND	No hit	No PFAM-A	YES
PGTT_07643	MLQAAKLSLVTRVSDKKITDFLKTEHKKVQQLAEEFAFDGSNIIMNIPLSKPTVLQKLGLENDFSEEVCCPECFKLYPIPQIPKKKESKKFLKKVGEEVQFCNTKLMDVEKDGNKIMKIIPTQTFTFQTLKAWLTHKLWLPGFKVLLDSNLKHEIPSNGRMADVWDGSVWKNLVGPQDSDETFTSKPGHLVFSLYVDWFNPYGNKSGGKSVSLGAVALVCLNLPLAERYKIENIYLFGVIPGPKEPKVDQMNHILEPLVEEMLDFWKGVWFTKTIRFPKGRLIFAAIFPLIGDLPAIRKTAGFASHAATRFCSLCEITIHQSDVIGINNFEPKTHEAHMERVKRWEEATDHATREDIATKEGARSSILNKLPYWRPVDHCGIEIMHVLLLGNLKDHSST…	Tribe4	no	0.002	0	2160	497	no	1.15075	869	no	FG_Ccinereus_ok_116510439|gb|EAU93334.1| predicted protein [Coprinopsis cinerea okayama7#130] #781#285#2.00E-75#28#204#715	No hit	No hit	No hit	No hit	No hit	No hit	No hit	no	No hit	No NLS									0	ND	ND	No hit	No PFAM-A	YES
PGTT_11850	MHQQKQEAQHLEVNSVVSSEPSVIPTASTSNPCVTDNSKLPIFEEDLSKQVTIQMAESVLKNKLSKAGAVVSFLKAARENVSFLGKLWSSKGRVIHTADLIQQIPKTQDAIFHFLGLNPEITTQICCKKWFALYPLSNSDTDAPAKCTQSFLSQYQGYCKWAKSQAIEPTCDQDLFELDKQHKSKPIHTYSYVTMKSWLKAQLSRPSFESLLDSSLSAASWDPLQDMEDVWHGRVWQEFPNLDDGSGIYTKKSGNLVFSLYLDWFNAEGTSNIGKHNSIGAVILICLNIPLEDRYKVENIFLFGIIPGPKEPSLEEVNHLLRPLVNELKDLWTGIFFESTASHPQGRIIRAAIFPLIANLPALRKAAGFGSHFSTRFFSFCMLSKHDLKEIDKSKFPLR…	Tribe4	no	0	0	782	337	no	1.5213	986	no	FG_Ccinereus_ok_116502103|gb|EAU84998.1| predicted protein [Coprinopsis cinerea okayama7#130] #1045#276#1.00E-72#26#227#870	No hit	No hit	No hit	gi|282846215|gb|GR505372.1|GR505372 PTDH_P012.B01.f1 PTDH Puccinia triticina cDNA clone PTDH_P012.B01.f1 5'-end, mRNA sequence #776#38.5#0.002#36#24#65	No hit	No hit	No hit	YES	No hit	No NLS									0	ND	ND	No hit	No PFAM-A	YES
PGTT_11593	MVQMAQLVLRNRLSKSGAADFLQAARENAILLSKIWSTTDSTSTVSRMVEQIPHTREAVFNRLGLNPEIITQACCKKCFALYRLDDCEHPCPEKCNQAFLSSYQRFCKWAKEQDMKPECNQHLLKPNRKNQLQPLRTFSYMKLETWLKARLLESHFETLLDSSLSAQNQSSDGIMEDVWDGKVWLEFPETNQGDGIYTKTSGNLVFSLYLDWFNAKGSSNLGSHNSVGAITLICLNLPPGQRYKVENIFLFGVIPGPKEPSLEQVNHLLLPLVTELQSFWKGVRFESTASHPKGRVIRAAIFPLIADLPALHKTAGFGSHAATLFCSFFLTDKKDIEQIDPSKFPARNNEQHLLHAKEWLELDNYQQRKKFMKENGARWSVLNHLPYWRPVDYCSIELM…	Tribe4	no	0.006	0	186	994	no	1.3899	1367	no	FG_Ccinereus_ok_116502103|gb|EAU84998.1| predicted protein [Coprinopsis cinerea okayama7#130] #1045#246#3.00E-63#34#138#404	No hit	No hit	No hit	gi|282846215|gb|GR505372.1|GR505372 PTDH_P012.B01.f1 PTDH Puccinia triticina cDNA clone PTDH_P012.B01.f1 5'-end, mRNA sequence #776#38.1#0.004#30#29#95	No hit	No hit	No hit	YES	No hit	No NLS									0	ND	ND	No hit	No PFAM-A	YES
PGTT_02757	MNLFRSALPEVVLPTVVGCIPSQLGKAKCGKLKASQWYVLFVYVIPLIVADIFVTDIDKINAKSNQALIVDNIACLIQCTHIVNSRHVKEVHGKRFEDSYQKYNETSKKIFENLAVHPNHHYALHIPKQLKLWGTLGGVAEFTGELEGTMMKRICQIQRLEARDEFTNILDDLKDDQKPETRGRAIMVNKEMYERLLTHMQVTLPELRHHQNFPHPVNASILQPDVLLKSTFCCNNNISVSAMSPNNCISFKVDGLLCYGFIQDIIQEKEYKN	Tribe4	no	0.225	50	644	419	no	3.2967	273	no	FG_Ccinereus_ok_116510439|gb|EAU93334.1| predicted protein [Coprinopsis cinerea okayama7#130] #781#87.4#2.00E-16#32#49#150	No hit	No hit	No hit	No hit	No hit	No hit	No hit	no	No hit	No NLS									0	ND	ND	No hit	No PFAM-A	YES
PGTT_05531	MLQAAKLSLVTRVSDKKITDFLKTEHKKVQQLAEEFAFDGSNIIMNIPLSKPTVLQKLGLENDFSEEVCCPECFKLYPIPQIPKKKESKKFLKKVGEEVQFCNTKLMDVEKDGDKIMKIIPTRTFTFQTLKAWLTHKLWLPGFEALLDSNLKHEIPSNGRMADVWDGSVWKNLVGPQDSNETFTSKPGHLVFSLYVDWFNPYGNKSGGKSVSLGAVALVCLNLPLAERYKIENIYLFGVIPGPKEPKVGQMNHILEPLVKEMLDFWKGVWFTKTIGFPKGRLIFAAIFPLIGDLPAIRKTAGFASHAATRFCSLCEITIHQSEVIGINNFEPKTHEAHMERVKRWEEATDHATREDIATKEVARSSILNKLPYWRPVDHCGIEIMHVLLLGNLKDHSST…	Tribe4	no	0.002	0	1048	813	no	1.13507	881	no	FG_Ccinereus_ok_116510439|gb|EAU93334.1| predicted protein [Coprinopsis cinerea okayama7#130] #781#283#1.00E-74#28#202#713	No hit	No hit	No hit	No hit	No hit	No hit	No hit	no	No hit	No NLS									0	ND	ND	No hit	No PFAM-A	YES
PGTT_20037	MTYLDDQDQWQPGKLVDPRTATRHRIADQALGISPPRTGEQLSHNPSAESSAALLNQASDDPSVPVSQPAHTVNVDAPVAMDSVLTGLAKSLEATHLAPEDPCVASLDRQVYDTSALLQSPFGLTPPTFTYLILVSAIHSILHPSSHLVSTWHLQSLCDLIELALCQGLECNPNPRALTETERLTLQKLPRTIPTVIKWLRLDPDIVRLNCCPKCFATYPLDQTPMYCISTEGKPPTRQKHTNPQEAEDPKKPLPGTCGAILLHSRCGHMVPIRQFAFQKLADWIARLISRPGMEELLDQSIPSSEISLDDHVSDIHDSHLWKEYKGPNGLPFTARSGNLLFGLFIDAINPYGNKQAGKHASITFLVLVCLSLPYAVRFLPENIYLVGIAPGPKEPSLT…	Tribe4	no	0	0	ND	658	no	2.38837	963	no	FG_Lbicolor_164640585|gb|EDR04850.1| predicted protein [Laccaria bicolor S238N-H82] #1314#261#6.00E-68#32#191#588	No hit	No hit	No hit	No hit	No hit	No hit	No hit	no	No hit	No NLS									0	ND	ND	No hit	No PFAM-A	YES
PGTT_00070	MNPYVCTCENYSCDKAQHTVEGIGIVPGRVLSRQVHQEHQRKEAQRLERMRQALCKKREEISATIQCDAATAPAGAGVAESALFLEEDFCMQVMIQMTKSVFNGKMSKDAAKSFLLSARQNVLLLANIWGSLHGITIDATRMIEQIPINSGAVIHRLGLKPELTSRNRLLNQKFETLLDSSLAAVNHTSEMAMEDVWHGSVWQEFPNNDRGEGIFTRSSGNLVFSLYLDWFNAGGTSNLGKKNSLGAITLVCLNLPPTERYKVENIYLFGIIPGPKEPSLEQVNHLLRPLVQELQMFWSTGCFFKSTSAHPNGRTIRVAVFPLIADLPALRKAAGFGGHQATLFCSFCLLDQKNIEETDKSKFPLRTHEEHLAHATEWLNTDSRTDRDGLVKKHGARWS…	Tribe4	no	0	0	593	631	no	2.07921	1010	no	FG_Ccinereus_ok_116498229|gb|EAU81124.1| predicted protein [Coprinopsis cinerea okayama7#130] #1266#242#3.00E-62#25#210#812	No hit	No hit	No hit	No hit	No hit	No hit	No hit	no	No hit	RKKTPDDDGSSTDEEGMGGRKRR (440),							440		0	ND	ND	No hit	No PFAM-A	YES
Mellp_68357	MNEGYCITYRYHQAALEPCLFDFIIPLTVLEIFVLDIEDIKAESNRGQILLNIADLVQCTNIVTTKAVSEKDAEMFEFFYKRYHKTSRQVFVWCIDFESGLSAEMDRTMVRRFSQLQRLMGDQPIEENTNAEALAKSKSVRRKIELKDFEYDALLSYLKIKMPELCSHCDLPHPPKAKVLHRYAVPKPSWKISQYLLVSVLKPNNCIKYKHGGKSMYAMIKQIYVFTNPSGNEQTELLVHPIENLFPKDATSPSKDFRYLLHSLKCVIGRVEDHSVFVSPSNVVAVAAYRLLPNNTLSVAEGGVILRPYDYQSQLEDV	Tribe4	no	0	0	1969	598	no	2.51572	318	no	No hit	No hit	No hit	No hit	No hit	No hit	No hit	No hit	no	No hit	No NLS									0	ND	no	No hit	No PFAM-A	YES
PGTT_11638	MAPGEILVVNQTEDGSTEKEKAVANGYLVVDTELSKANTFQLIPRHSLTTMLQAAKLSLVTRVSDKKITDFLKTEHKKVQQLAEEFAFDGSNIIMNIPLSKPTVLQKLGLENDFSEEVCCPECFKLYPIPQIPKKKESKKFLKKVGEEVQFCSTKLMDVEKDGDKIMKIIPTRTFTFQTLKAWLTHKLWLPGFKVLLDSNLKHEIPSNGRMADVWDGSVWKNLVGPQDSDETFTSKPGHLVFSLYVDWFNPYGNKSGGKSVSLGAVALVCLNLPLAERYKIENIYLFGVIPRPKEPKVDQMNHILEPLVEEMLDFWKGVWFTKTIGFPKGRLIFAAIFPLIGDLPAIRKTAGFASHAATRFCSLCEITIHQSEVIGINNFEPKTHEAHMERVKRWEEAT…	Tribe4	no	0	0	709	1194	no	1.1919	839	no	FG_Ccinereus_ok_116510439|gb|EAU93334.1| predicted protein [Coprinopsis cinerea okayama7#130] #781#278#3.00E-73#28#200#713	No hit	No hit	No hit	No hit	No hit	No hit	No hit	no	No hit	No NLS									0	ND	ND	No hit	No PFAM-A	YES
PGTT_19471	MHSRWKICQCTELGCNQETYRDSETGEEKMGKACLAVMLQAARLSLINRISDKNITEFLKTEIEKLKQLSQEFKFDGSQIISNIPLSKATIMQRLGFDVGFSKMICCPDCFKLYPIPEIPKKDDESTPEVTTTCTTVFYSTSKKFLKEVGNEEQLCEAKVADVEGSGTKMIIKPVRTFTFQTLKNWLSYKLWLPGFECLADSNLKYQSQENGRMRDVWDGSVWKNFVGPSDSSDIFTSKSGNLVFSLYIDWFNPFSKKPGGKSVSLGTVALVCLNLPLIERYKIENMYLFAIIPGPKEPSLDQMNHILEPLVLEMNEFWKGVWFTKTSQFPGGRLIFAAIFPLIGDLPAICKTAGFASHAADKFCSFCEITLQDINEIDLGKFEKKTHEAHMERVQRWE…	Tribe4	no	0.001	0	591	433	no	1.56863	1020	no	FG_Ccinereus_ok_116510439|gb|EAU93334.1| predicted protein [Coprinopsis cinerea okayama7#130] #781#281#5.00E-74#28#220#785	No hit	No hit	No hit	No hit	No hit	No hit	No hit	no	No hit	No NLS									0	ND	ND	No hit	No PFAM-A	YES
PGTT_04619	MTTTPPPSAPDNRSAGFAYPAQQAPALEGNPTVFTQFSPSGKQRRPSVIVHKIQPRQVSNPKCMQSDLAQMRAAFAKNAQVAPVNQEAGNSVNQSAMQKTRGPFAQVDQTASPAINVAGWVPRIPSEASEAGSNDEEDATGRPSGPQLSSKLVSQIEKIPAELSFLLEPNNDLQKRSCTKELILKGIRHFIPSYKPPVKQPKKGLLVRAFQLQILPLIAPYVQWKMEQFEQAAADESVEMQEDPAPVDLSGINPNNPSITTDIILTIIAERRPSTKLPETMSKSAAINFFHQYISPRPPHGYPQAFTTWPTTVPMPYHRFLTRDELRYIIQCYVGILFIPCAIGKVHLLAIYEQFVLDEISEENIYEGIHYFVRQDPNPPQHLDITSRLSTPPKPLLRI…	Tribe4	no	0.002	0	1360	552	no	1.56584	1405	no	FG_Lbicolor_164640585|gb|EDR04850.1| predicted protein [Laccaria bicolor S238N-H82] #1314#345#3.00E-93#30#273#909	No hit	No hit	No hit	No hit	No hit	No hit	No hit	no	No hit	RKKTPDDDGSSTDEEGMGGRKRR (440),							440		0	ND	ND	No hit	No PFAM-A	YES
PGTT_18946	MTVQYISCTCTELGCQAKSYKLGGTVHRGQRMCASTFRAHQKKIDEIILNSNQLGLPVDPVFEQVVPSSLNQPSITKASMTSTNMEISQTAVVNVSATMDAPEHSTRTQTLDTSRWAPVTLQYLNPYALVVILQALSASLLTRSSNKDTNNFLKIEQAKAKLNFSSSTVSDLIPSTINTCLAQLGLAPDVIRSICCPSCFALYPAPVKAKIDRSAKPPTNNTKSPPLIPNSQAENLEISLACNPELQAGPSTSMSIPSSETIPAITSSRVSTDSHLRIAPLETSTSTPPANCSSEIYLPGKRYLKSNQIPVCSTKLFHTRTHLDEKPYKVYAHQSLKSWLGRMLWRSDFEELIDSPLAQPPWSPANYMHDVWDGSVWNEFEDPSNPGSIYTRVSGNLVF…	Tribe4	no	0.015	0	1582	2384	no	2.32558	1247	no	FG_Lbicolor_164649297|gb|EDR13539.1| predicted protein [Laccaria bicolor S238N-H82] #1502#226#3.00E-57#26#219#834	No hit	No hit	No hit	gi|222429295|gb|GH737072.1|GH737072 PSTha12i4 Puccinia striiformis f. sp. tritici haustoria cDNA library Puccinia striiformis f. sp. tritici cDNA clone 12i4 5', mRNA sequence #658#37.7#0.004#30#37#120	No hit	No hit	No hit	YES	No hit	No NLS									0	ND	ND	No hit	No PFAM-A	YES
PGTT_18286	MLQAAKLSLVTRVSDKKISDFLKTEHQKVKQLSEEFSFDGSRIISNIPLSKPTVFQKLGFENDFSEEICCTDCFKLYPIPKLPKGKDERIPELTTTCKTVFYSESKKFLKKVGKEVQYCNAKLMDVERTGEKITKIIPIRTFTSTRKPVLRINSGSLDLKLYWIPISNTKILVAGLWVMCGMEVLYVDWFNPYGNKSGGKSVSLGAVALVCLNLPLAERYKIENLYLFGVIPGPTEPKVDQMNNILEPLVEEMLDFWKGVWFTKTSTFPKGRLIFAAIFPLIGDLPAIRKTAGFASHAATKFCSFCKITIHQAEIIDIDQFEPKTHEAHMERVKRWEEATDHATREEIATKEGARSSILNKLPYWRPVEHCGIEIMHVLLLGNLKDHSSNILKTFEAGK…	Tribe4	no	0.002	0	13895	550	YES	1.05485	948	no	FG_Ccinereus_ok_116498229|gb|EAU81124.1| predicted protein [Coprinopsis cinerea okayama7#130] #1266#222#2.00E-56#28#171#592	No hit	No hit	No hit	No hit	No hit	No hit	No hit	no	yfwxc=10	RKRDSNLPISPTEKPNKKRR (482),	10						482		0	ND	ND	No hit	No PFAM-A	YES
PGTT_00290	MSLDETSENSRLEDSSDESDTDLVLDGGPDGSFFSQNDIETFRRSMKEVILPHGLDKLPPNLGKESHGRLKASQKIKDLHIKQFESDYRKYSDTVGELFKGVKVQPNHHYALHYTTQLRRWGPVVCLSEFPGERLIGFLQKIKTNNLIDQMNATMMTRGCQLQKMIDKPGYKEFLQTNGENNKSQTAKSPASIYLSDAVYGKLFSWVRRQHPSLRHRDEFPIPRGLPVLSGLMFVFHVKY	Tribe4	no	0	0	136	3790	no	0.833333	240	no	FG_Ccinereus_ok_116510439|gb|EAU93334.1| predicted protein [Coprinopsis cinerea okayama7#130] #781#75.1#1.00E-12#28#53#183	No hit	No hit	No hit	No hit	No hit	No hit	No hit	no	No hit	No NLS									0	ND	ND	No hit	No PFAM-A	YES
PGTT_06928	MCKQSGPSHSNVVPVHTPESSARPLLLEEDFCKQVMVQMAQLVLRNRLSKSGAADFLQAARENAILLSKIWSTADSTSTVSRMVEQIPHTREAVFNRLGLNPEIITQACCKKCFALYRLDDREHPCPEKCNQAFLSSYQRFCKWAKEQDMKPECNQHLLKPNRKNQLQPLRTFSYMKLETWLKARLLESHFETLLDSSLSAQHQSSDGIMEDVWDGKVWLEFPETDQGDGIYTKTSGNLVFSLYLDWFNAKGSSNIGSHNSVENIFLFGVIPGPKEPSLEQVNHLLLPLVTELQSFWKGVRFESTASHPKGRVIRAAIFPLIADLPALRKTAGFGSHAATLFCSFCLTDKKDIEQIDPSKFPARNNEQHLLHAKEWLELDNYQERKKFMKENGARWSVL…	Tribe4	no	0.001	0	932	993	no	1.58845	1385	no	FG_Ccinereus_ok_116502103|gb|EAU84998.1| predicted protein [Coprinopsis cinerea okayama7#130] #1045#216#2.00E-54#32#131#404	No hit	No hit	No hit	gi|282846215|gb|GR505372.1|GR505372 PTDH_P012.B01.f1 PTDH Puccinia triticina cDNA clone PTDH_P012.B01.f1 5'-end, mRNA sequence #776#38.9#0.002#34#29#85	No hit	No hit	No hit	YES	No hit	KKKHVCGVDIFQGLKFPDQKRKK (470),							470		0	ND	ND	No hit	No PFAM-A	YES
Mellp_104354	MTIRPNHHYALHIPDQMRRWGPLSQVAEFAAEMDRTMLRRFCQLQRLLGDHAIDDHREKNRIQLRDEQYEALLVHVRKTIPDTRDHRHIPHPAKSKVLHTDAVPKPSYKVSKFISVSVLKPNNCIKYKEAGKSRYAMVRQIYQFTDPVGSVRTELWVNPIENLFSKDLDSPSKNFRYLLHLMKCVLGKVEDHCIFVSPAKVVAVAAYRLLPDNTLSVAEGGIMLLPYDYKSQNEDM	Tribe4	no	0	0	2037	312	no	1.69492	236	no	FG_Ccinereus_ok_116510439|gb|EAU93334.1| predicted protein [Coprinopsis cinerea okayama7#130] #781#45.4#8.00E-04#45#18#40	No hit	No hit	No hit	No hit	No hit	No hit	No hit	no	No hit	RKKTPDGDSSGTEDEEMGGRKRR (492),							492		0	2	YES	No hit	No PFAM-A	YES
PGTT_19338	MTKSVFSGKMSKEAAKYFLSSARENVVLLANTWGSLHGITIDLTRIVQQIPITSGAVFHQLGLKPDLTSQLCCAKCFALYPHDSTETRCTQRFLSKYRTFEKWTKSQDKVPKCEQDLWRTNSKGQKKPVRTFNYVTLEAWLKNRLLKKHESSLAAVNRTSDQAMEDVWHGRVWQEFLNNDRGEGIFTSSSGNLVFSLYLDWFNAGGTSNLGKKNSLGAITLVCLNLPPTERYKSTSAHPNGRTIRVAVFPLIADLPALRKAAGFGGHQATLFCSFCLLDQKDIEETDKSKFPLRTHADHLAHATEWLESNSCPDRDGLVKKYGARWSVLNELTYWRPIEHSSIELMHALALGDLKDHSMRFLALPTVGEELGKKKTKDEAWQNDQSYTETPYTDTYGPK…	Tribe4	no	0.04	0	3037	930	no	1.58616	1387	no	FG_Ccinereus_ok_116510439|gb|EAU93334.1| predicted protein [Coprinopsis cinerea okayama7#130] #781#203#2.00E-50#24#183#736	No hit	No hit	No hit	No hit	No hit	No hit	No hit	no	No hit	No NLS									0	ND	ND	No hit	No PFAM-A	YES
PGTT_12334	MNRRSCLACGPSCLPASLVRPLDITYSRLLTPPNGLSTPPNPLHFLSTPTNCKDETHWDRREKVWRTGRVLNCQAVIWHQLADQAASTPLPSTNDETSDPESSGIAHTQVLEDNDLAGVTEALAVTMINSARVPVKPVYDTSLWMTSPFANTRPVFTYAVLVATMFTILLPASNLSTVWLLRRQCNLIEMTLTLGLDLRAEPCPLTTTEVLALEKLPVSMQTVINWLKLDPVIVCLNCCSRCFATYPPNRTPRNCVHQDDPMDKEVMADGPTEHSLSVSAQDLPHQMTDIHDSPIWRKFTGPDGLPFTASSGNIVFGLFIDGINPYGSKQSGKHVSITFVVLVCLTLPYALCYLPENIFLVGIAPGPKEPSLTQTNWILNPLVQQLKSLWDEGLFLSCT…	Tribe4	no	0.874	16	426	253	no	3.0581	654	no	FG_Ccinereus_ok_116510439|gb|EAU93334.1| predicted protein [Coprinopsis cinerea okayama7#130] #781#193#1.00E-47#29#141#471	No hit	No hit	No hit	No hit	No hit	No hit	No hit	no	No hit	No NLS									0	ND	ND	No hit	No PFAM-A	YES
PGTT_01440	MPWGLGTKKNGKLKASEWHTLFAIHLPLASLDIFLESGNIKEDLRLNGTALDNICALVRCTNLVSSKKITRKDANCFQDEYEVYTATSEKLFPNLKILPNHHYALHIPQHMNWWGPLMAVSKFPGERLIGSLQKCKTNTHQKHTGVTIMNKFCQRQRLKAAHGLDCARKQGDKKQVEAPFEMDRMAYDQVLHFCRQTVPDLRAYYDLPHPPEAKVMFSLAKEIRSLEVGQGRRISKRKPNDIVEYISKDGELAYGQVCDIIRPTGIGHEHSDVIKVIRGKQVARGDAFPVYLEKLNVLQLHFGTIEYIHPPQVVSPVAYRRLPAWSLATVNPSYLIRPLGGLSSAPSSTNDPMELDP	Tribe4	no	0.162	0	230	639	no	2.2409	357	no	FG_Ccinereus_ok_116510439|gb|EAU93334.1| predicted protein [Coprinopsis cinerea okayama7#130] #781#103#6.00E-21#38#53#139	No hit	No hit	No hit	No hit	No hit	No hit	No hit	no	No hit	RKKTPDDEASSTDEEGVGGRKRR (431),							431		0	ND	ND	No hit	No PFAM-A	YES
PGTT_14552	MPPKKHKQLKAVCLCVTHGCGRFRHLDNEENVQPGVELTLNTVKSHRLDDAKANLARADIRTHLDVKPPNLEAELDHLSLDSPPPASSSRLLSNTYASPRSSAQSVDSSQDQTLSNRQPPHQLQGPVNQTNTIYDCSRYFSFSLKAASPTSVYVALVAAILSITPSKKKVNTASPDPTALESTVCGAPLFKNRGINQVPIRKYGFQSLQDWIARLFSRPHIEEALEQTATRSRIPFNPADTVKDIHDSRAWKQFSGPDGKQFTASSHNLTFCLYTDAINAFGNRQAGKHASITFLILICLSLPLELRFRPKYIFIAGIAPGPKEPSLEQTNWILQPVVQQLNLLWNPGLHLSRTHQHSGGRRIFDALFTFLGDLPATKSPTSTQRAGQGAIHPDHRKWA…	Tribe4	no	0.18	0	501	585	no	1.65746	905	no	FG_Ccinereus_ok_116510439|gb|EAU93334.1| predicted protein [Coprinopsis cinerea okayama7#130] #781#193#1.00E-47#30#169#546	No hit	No hit	No hit	No hit	No hit	No hit	No hit	no	No hit	No NLS									0	ND	ND	No hit	No PFAM-A	YES
PGTT_05320	MSFFADLPACRRTLGLAGHASNDNMCSKCHLPRHQINSLDVSRVRKRSDQEHKQKALKARDAGSYTARQQIYKSNGIRYSKLCELDYWSLIDNHVIDPMHNLLLGVLAWHCKRIWGMTKVDNVQLAPPPRKGINLITDRLLSPERQPVTPSNHEETARNDQNNLAAKGMDGNFNNARHFLDISFASTEPDNADYLAPGEEFDVPMTQAVFDSDLPAYVNQRLNRIRLPTSISRGIPILGQASYGKLKADEWRNLFTIQLPLCLIPLWNRQDAYQQALLKNFCHLVSMVNIALKRTMTSDQIAQYCLYNRAYLESTLKLFPDLPLTTNHHMSTHIAEGLERYGPVRASWSFPFERFMGQVVKSCHNNRIGVF	Tribe4	no	0.028	0	523	1367	no	2.42588	371	no	FG_Ccinereus_ok_116501272|gb|EAU84167.1| predicted protein [Coprinopsis cinerea okayama7#130] #701#157#3.00E-37#30#116#385	No hit	No hit	No hit	No hit	No hit	No hit	No hit	no	No hit	No NLS									0	1.86607	no	No hit	No PFAM-A	YES
PGTT_14535	MKPIKSFSYQLLKNWLARKLWLPAFETLLDSNLENHNSANGTLSDVWDGSIWKNFVGPENSQEIFTSKSGHLVFSLYVDWFNPYGNKAGGKLVSLGSIVLVCLNLPLAERYMIENICLFGVIPGPKEPHLDQMNNILQPLVSELMEFWKGVWFTRTNINAIDPQKFTPKTHEEHMERVKRWEASTSFHDWEDIGKKEGARGSVLNQLPYWQPVDHCGIEVMCAHLLGNLKDHSSTFLSVSEAGKDLKKLVELETKWKKKHSGKHIFRGLKFPEVKRKRTPEEDSSGTEEEDAVYYPLAIVPFWVIGDGGHKQKIENSMSVTHQDVLRDSLIKLIEITKILMKHHLNSTDIANFAKLIKEYRNTLRIGWPTQESKANLHLTQHYPQIIKGLGPPMATSAW…	Tribe4	no	0.007	0	1623	930	no	0.78125	512	no	FG_Ccinereus_ok_116504184|gb|EAU87079.1| predicted protein [Coprinopsis cinerea okayama7#130] #1107#148#2.00E-34#36#86#236	No hit	No hit	No hit	No hit	No hit	No hit	No hit	no	No hit	No NLS									0	ND	ND	No hit	No PFAM-A	YES
Mellp_106235	MSARGPENPSKRVLYEEGGGNVFGDPEDESDEEDEVDDEELESGWNGGLFTEDNIKFFRNRMQDAVLPSGITRLPSNLGKSKHGKLKAAQWHSLFAYVIPLIVLEVFVTDVENIPVDSNRGKILLNISDLSEMDKTISRRFGQLQRLMADHPISVDTESLEEGVEIFKTKRNEIELKDNDYEALLALIRVTMPDARHHRELPHPPMARVLHSYATPQPSWKVSQYVSVSVLKPNNCIKYKEGGQVLDSSVFVSPTKVTAVAAYRLLPNDTWGIPEGGIILRPCDHKSVLEE	Tribe4	no	0	0	2749	23006	YES	0.687285	291	no	FG_Lbicolor_164638325|gb|EDR02603.1| predicted protein [Laccaria bicolor S238N-H82] #639#53.1#6.00E-06#36#29#80	No hit	No hit	No hit	No hit	No hit	No hit	No hit	no	No hit	No NLS									0	ND	no	No hit	No PFAM-A	YES
Mellp_93080	MAQHICCCEELGCAAESFELDGVLRQGKARNKQNGRYHEDKLRRIRLTQTSENVSTPLAQQASQVAQQASQAGASSVHANTYIVGRQRSLSTGHLAAVRLQSCSPAHNPDRSSPASNVPGARRRRSSSQTIRRTHSDTLDPLYVVETVSTAAYQIPQVYLQRPSCLIGMLQVAHAGIVKGVKNRACRTLLHFNRRLIEQTSKDMNYTGRPYWESLPLTLPTLYTMLNLEVSLESQVVCPECFALHGPPAKDIDETSRTLSIQVSFPHHASNFITTLFEPGWLGCSVFPALKMLWMLRYSISTMAKPCVTYGMARCGDLLGTQESHSLRKGLEKQDPTQENLFLFGVIPGPSEPALEQMNELLKPLVAELQQLWRGIFLTSTADHPEGRLIRAALWPLIA…	Tribe4	no	0.004	0	874	565	no	2.15736	788	no	FG_Ccinereus_ok_116498229|gb|EAU81124.1| predicted protein [Coprinopsis cinerea okayama7#130] #1266#138#5.00E-31#38#67#173	No hit	No hit	337#423#333#461#PF02992#Transposase_21#Family#80#164#226#35.2#5.00E-09#1#No_clan	gi|282846215|gb|GR505372.1|GR505372 PTDH_P012.B01.f1 PTDH Puccinia triticina cDNA clone PTDH_P012.B01.f1 5'-end, mRNA sequence #776#41.6#2.00E-04#33#25#75	No hit	No hit	No hit	YES	No hit	No NLS								RSDLR-...RSN-RL...RSQ-S-...	5	ND	ND	337#423#333#461#PF02992#Transposase_21#Family#80#164#226#35.2#5.00E-09#1#No_clan	PF02992	no
PGTT_04689	MPPIPNHVICVCARCSSLTFTNSDGKEEQGSLVHPSTRQQHLAAIRSPKPTPPVEKIQPSKPKQAGKSPQIRLSGHNKHEEMLLQASHQKTTISMIVCSLSQAKCRIARDHILAIIETFTRPTKDIESLLAKDVRTIVKRLDLTPEFNSYICCPKCYALYPLETQRAVCLYRSTPKAQACKYNLRKNSRLGRPGLVARIKLRKKSQPTRPPHAMYKMIFATQDFQDWLLWFLSLPETEKAIEDWADRVCDAPPNKAFDYQQSKAWKKINPDKVEPHAKGTYLKLNFSLFVNWFNPLGISLRDDKLHLTSRPPPLRPSTPTLNLDMSTGNDQSRLDLYMKVQELDSHPALKPKEQAHVKSLLALIKADIENSDDEGEEELESRDISKVPPFSADNLAGAG…	Tribe4	no	0.171	0	2679	1718	no	1.72414	812	no	FG_Ccinereus_ok_116510439|gb|EAU93334.1| predicted protein [Coprinopsis cinerea okayama7#130] #781#99.8#2.00E-19#25#89#356	No hit	No hit	No hit	gi|282827530|gb|GR504904.1|GR504904 PTDH.cn2069.na PTDH Puccinia triticina cDNA clone PTDH.cn2069.na, mRNA sequence #914#40#6.00E-04#25#40#157	No hit	No hit	No hit	YES	No hit	RRISKRK (231),							231		0	ND	ND	No hit	No PFAM-A	YES
Mellp_114077	MQDIVLPTGITRLPPNLGESKHGKLKAAQWHSLFAYVIPLIVLELFVLDVNKIVEDSNQGQILLNIADLCTGLTSIHNSKSLLASIEICIGISPQAKQLYQVQVGRVQSQTIFVSPNTVTAVAAYRLLDDHTHAIPKDGVILRPCDHTSELDIL	Tribe4	no	0.003	52	11914	450	YES	1.94805	154	no	FG_Ccinereus_ok_116510439|gb|EAU93334.1| predicted protein [Coprinopsis cinerea okayama7#130] #781#46.6#1.00E-04#34#29#83	No hit	No hit	No hit	No hit	No hit	No hit	No hit	no	No hit	PRDKER (755),							755		0	ND	no	No hit	No PFAM-A	YES
Mellp_65468	MDKTMMRRFGQLQRLTANHPIDDLLTSDSKRPGSLFTGKRIVLRDEDYDRLLAEMRLTSPHVRHHRHLPHPPNSQVLRPQVVTKSSWKVSEHVSVSVLKPNNVIKYRKDGKSHYAMIRQIYIIQNPTGGHEARFLANPIEDIFFKDRTSPSKHFRYIVHLLKCVIGQTKDTAIFISPAQVSVVAAYRLLPNNTFGIAEGGIVLRPCDKRSQYADL	Tribe4	no	0	0	2871	342	no	0.930233	215	no	No hit	No hit	No hit	No hit	No hit	No hit	No hit	No hit	no	yfwxc=108#LIAR=57	No NLS	108								0	ND	no	No hit	No PFAM-A	YES
PGTT_08838	MAFALFDIPPTHPHQLFVKNPAQCVPGALVNMLLNFYSLVICTNIVSMKSVDHADCKKLSKAYRLYTKTSKLVFESPNIVPNHHYALHLPEQLKWWGSLLNVSEFAGEQINGILQKFQTNLIVGQLEGTVMQEFVMFQKLHYKDDSLQQYMEVPHPDDANILNRFVIEEEALERLNGLYVSKARPNRLVVYRKDSQTRYGWVTHIYRLPEREGRVLVAVKFLCNTCLGDDIEAPACLGIWTPPALGCT	Tribe4	no	0.004	0	3683	897	no	2.82258	248	no	FG_Lbicolor_164640143|gb|EDR04410.1| predicted protein [Laccaria bicolor S238N-H82] #472#76.6#4.00E-13#38#39#101	No hit	No hit	No hit	No hit	No hit	No hit	No hit	no	No hit	KKKHSGKHIFRGLKFPEVKRKR (256),							256		0	ND	ND	No hit	No PFAM-A	YES
Mellp_66120	MASNAQVPCDCPHTCKKDGREFCYIARRTRIRHQELTAQLGMQAEDERPEYTSTTSINQEIVSQAPSPIEISNLLLNYNTHLLSKLSIHNEADDTKDSDLMDLKQALMVCTALLHSTAVSRTKIGHIIKFLNNIIKYTVDLSGRKDDWKERFVLPLDIRSITNHLGLEPVLFQTICCPGCYSQYSITDPIRICLQKETPRAKRCDTNLRGVKDKPIQMYSTQSLIAWISKLLQHPGIETALELCVSHVSPNDGQYIPASKKVAGFGSHSANFPCAYCYIPKTSLHDVDIHKYKKRTKEGHREESQEWKKAGTKKLKNELFSKNSVRWAGLNDLEYWDPTKMIILDLMHNLAGIIEYHIRELMELEEPLLISRVQKAKKDLRGDRELLEVRQREKKTQRH…	Tribe4	no	0	0	191	241	no	1.98456	907	no	FG_Ccinereus_ok_116510439|gb|EAU93334.1| predicted protein [Coprinopsis cinerea okayama7#130] #781#159#3.00E-37#25#107#420	No hit	No hit	No hit	No hit	No hit	No hit	No hit	no	gifyalstr=70	No NLS		70	70						0	ND	no	No hit	No PFAM-A	YES
PGTT_11966	MERHRHTYQAKASVKTIWKTLVQTKPPAILGPRQECFARCHAQLVRRRFTASLAYPPKNATHDDQLDDWEDTNSDTTEASLNFQDTTLLHIQKAVPNTNFVSLVMCTNIISRKSTSHADLEKFLQAYSLYTESSKLVFDSPKIVPNHHYALHTPDQMKWWGPLSNVSEFSGKKFNGLLQKMKTNAIIGQIEGSMLKLPAGHSNPTTNWNQNLKGWWRCTPIYTQLCFKNYRAKMQHCDTIKTYLIPMALVL	Tribe4	no	0	0	4162	550	no	2.39044	251	no	FG_Ccinereus_ok_116510439|gb|EAU93334.1| predicted protein [Coprinopsis cinerea okayama7#130] #781#86.7#4.00E-16#46#40#86	No hit	No hit	No hit	No hit	No hit	No hit	No hit	no	No hit	No NLS									0	1.41421	no	No hit	No PFAM-A	YES
PGTT_03723	MACRQARHLPAGWCACLHARLSHRTQAWGLWDGPTVFFFQTPRPREAKVTPPGGTPPGEPVYMPARRKESLPTSWLLNQLCRHANLQGIPPEGEWRACLHAILQWRADWCAPWGLACAYQPPIKSVSLGVMHNWLEGVLKHHWDERWEYHKKACKAKDNANSDDSEISDISEENKDEDKSFQGALVQCTNIVTQKSVSKQDGQKFQESYEVYTKSSKLLFSNIHINPNHHYALHLPQQMNWWGPLMAIAELSFLAEVQKTFPKMKDYRNTAPHQPNTKVLTRWAADMGSYKSPSGLYFSKMSPNACVKFKKDGAVGYGWVVHVYKVEEAGTGGHDFVLLKKMGCGLKMDGMNPSATFLGFLNDMQLVLAINSNHFAVEPNGTYTAHPT	Tribe4	no	0.882	27	4161	1111	no	2.83505	388	no	FG_Ccinereus_ok_116510439|gb|EAU93334.1| predicted protein [Coprinopsis cinerea okayama7#130] #781#60.5#5.00E-08#39#26#66	No hit	No hit	No hit	No hit	No hit	No hit	No hit	no	No hit	No NLS									0	2.14355	YES	No hit	No PFAM-A	YES
Mellp_111001	MKRPKRDKGCKSTGPPRKQVMYEEGSGNVFDRNEEMGDDDEENDVELNAGLKGGLLSLSDIHLFQKRLKDVVLPSGITCLPLNLGETKHGKLKAAQLHSLFAYVIPLIILELYVTDVEDLPADSNM	Tribe4	no	0	0	24457	2310	YES	1.5873	126	no	FG_Lbicolor_164639556|gb|EDR03826.1| predicted protein [Laccaria bicolor S238N-H82] #406#48.1#4.00E-05#27#24#87	No hit	No hit	No hit	No hit	No hit	No hit	No hit	no	No hit	No NLS									0	ND	no	No hit	No PFAM-A	YES
PGTT_05447	MVNSHVVVEPMHNIFLGILKYHGQSLLGLHLPQEKKFSKKAQSKPSSPQPSEDYNHDLDLEELQIELADILSSEYLEDLTTCAELTRDTHEIENADVIPDSASDMDYCPDGVDSNDYESGDEGEENSEVEDSDEDEDAIGHPSMLLRDSNNMELLRSVIDGIYLPSWVGRVPRTVGQVCGGKLKADEWIVLFTIILVPTLGIICTSKDCSGSLEILHNFLHLVSSVNIIRQRQVHTSDANRLRGHIQKYLAEVSRLFPTFKARPNHHFAIHIPECIARFGSAPWWTGWAYERLNGALRAANSNRQLHHWETQELTCMRGYSGAMDLTCLKKYVMSSNLRAALPQLCETLPDEYAKPLLNTLRNTNSSGTHSQAMLNPENSIELIWRGDELEKLPPGSLS…	Tribe4	no	0	0	2781	419	no	2.1322	469	no	FG_Ccinereus_ok_116501272|gb|EAU84167.1| predicted protein [Coprinopsis cinerea okayama7#130] #701#109#1.00E-22#25#96#383	No hit	No hit	No hit	No hit	No hit	No hit	No hit	no	No hit	No NLS									0	ND	ND	No hit	No PFAM-A	YES
Mellp_90925	MLQKINSLLPKIHIPSWVKRAIPVLGKASFGKLKADEWRNLFSIQLPLILIPIWSDQDYVKTSLLKNFGHLVSLVNLALKRAISPQDIQNYRHHIREYLEGSLILFQHCKLTPNHHMAIHLADCLEKYGSVRAWWSFPYERLMGSILKACHNNHIGELEITFVKNFCRAGNLSALLQDIDEFPEALKPYVDQLKGLYEPASPKPRRMSNSKLDSLGEDDLLQLIERLNRHGDDDCVWVTPKEWAAFEKDEELGYAPLPPRAQFYNRYEHKGVSFSIFEKSLNDSFVVFRSRSDEFDSFGRIEKIFVHRRAAVTAHSRVSI	Tribe4	no	0.008	0	1634	289	no	1.5625	320	no	FG_Lbicolor_164640585|gb|EDR04850.1| predicted protein [Laccaria bicolor S238N-H82] #1314#142#1.00E-32#30#98#320	No hit	No hit	No hit	No hit	No hit	No hit	No hit	no	No hit	No NLS									0	ND	ND	No hit	No PFAM-A	YES
Mellp_103469	MPPPNQIVCRCARCSMSICRFKQVEQPGRIWQPKSQTYKEHRDAIKKAATPSREHTVGAESHTHSSANQLGRDRSIQHEPTNHWSHLDIASRISSLRQPQDQSTSHFQPVWDGMTIDSSKHSIQYYDQFQRKEAANLILITMVTCLHLFEHISVAIASLCLHVIQVALSICNISGGHSRDWRPVDIRTVISDLRIEPEIKRTFCCPKCFQLYYDNKIPQNCTYRATRRSPKCKAPLYRKTRGPNGVEKLHATRLLSTLSFTDCDGKAVNNSNPEHCPDPASDDDEMLGSEGSDEHEMTSEDDNMNESSSAYIRSCQSASIDNLDALSDTESYGCHDDEMDLALAFENMDLDSLSKPNDIEETNYIDADDDSDSDLSSEDAISEFEMDDGEEDFSNIFSD…	Tribe4	no	0.002	0	218	3422	no	2.442	819	no	FG_Lbicolor_164640585|gb|EDR04850.1| predicted protein [Laccaria bicolor S238N-H82] #1314#107#7.00E-22#24#92#377	No hit	No hit	No hit	No hit	No hit	No hit	No hit	no	No hit	No NLS									0	ND	ND	No hit	No PFAM-A	YES
Mellp_66747	MDDSSSGFMLSDEQILTEGLDGLSETGSFGYFDDNTDLALAFENMDLDGLSRESKAYTNNKTEDMYADKESEIESSDEALSEFEVDDEEEDFSYIFSDKGNLKLLHDAIKQVQLPTWIGRVPNGIGSAEGGKLKAAEWVILFQTMIIPALILIAHNRGTDLSDVLAPKAVHNTLHLISVLDIIRQLEVSDDDVKSLTYHLKQYRQGLSHLFGSFPILPNHHMSLHIPRVLKMFGPAPQWSAWSFERLNGALTQIPNNNHPDDQELTLLKKWNTAQNMRSIFPVLCKGLPTKASNLLLKLSMPKRTWGSVSQGLQPQGEVSSNYAYAPQKSEGLSYESHERLVSRMNEISEERVLIAMNAYKVKNKTANILPLSRWVNQLSSVDVDNIKYTVKHKSISNS…	Tribe4	no	0	0	1431	7619	no	0.468384	427	no	FG_Ccinereus_ok_116498229|gb|EAU81124.1| predicted protein [Coprinopsis cinerea okayama7#130] #1266#91.3#3.00E-17#26#53#198	No hit	No hit	No hit	No hit	No hit	No hit	No hit	no	No hit	No NLS									0	ND	ND	No hit	No PFAM-A	YES
Mellp_66244	MPTISTSELLNLLSEHSNPSPAEQTQIDPGVALENEDDNRSNFSLPDDTDSSDEDFSPLGEGWSGKWEPPPVDQIVFDSSMLAEINSLLPRINIPSWIKRAIPVLGKASFGKLKADEWRNLFTIQLPLILIPMWYGHDEVKNSLLKNFCHLVSLVNLALKRVMTSEIISSYRHHIRQYLESSIVLFDHCQPTCNHHLAMHLANCLANFGPVRSWWSFPFERLMGDILKSCHNNHLGESIHHTFFYFC	Tribe4	no	0.024	0	4824	1525	no	2.42915	247	no	FG_Ccinereus_ok_116502103|gb|EAU84998.1| predicted protein [Coprinopsis cinerea okayama7#130] #1045#113#3.00E-24#37#68#182	No hit	No hit	No hit	No hit	No hit	No hit	No hit	no	LIAR=17	No NLS									0	ND	ND	No hit	No PFAM-A	YES
Mellp_86839	MKDLENEEEILPPISTVELLNLVAEYSEPLPRNQPSTPQSQRDDEETGTAINDAEFSNHTSSSDNDFEPFNDDGWNGDWHAPPLEEIVFDATVLRHINSILPKIHTPTWIKRPIPVLGKASFGKLKADEWRSLLTLQLPLILIPMWSRQDHIKRSLLRNFIHLVSLINIGLKRVMDSFQIKRYRHHIQKYLESSVLIFQHCKLAPNHHMAIHLADCLERFGPVRAWWSFPFERLMGKILKAGHNNHITELEITFLKQFCRASNLSALIEDDKLPEALEQYSVRLQALYKQPAPRANRPSHSKMSPLSDVVLDLLVAYLNDTEGERCIWIRPDKWASLSKSDSLAYAPVPAQGQFYKRINYNDGFVSTFTDNPDNSCIYFKNTDGRDSFGRVFSIFSHLR…	Tribe4	no	0	0	5232	1980	no	1.51515	462	no	FG_Ccinereus_ok_116501272|gb|EAU84167.1| predicted protein [Coprinopsis cinerea okayama7#130] #701#140#7.00E-32#37#77#208	No hit	No hit	No hit	No hit	No hit	No hit	No hit	no	No hit	No NLS									0	ND	ND	No hit	No PFAM-A	YES
Mellp_104452	MNIGDDNMDDSSSGFMLSDEQILTEGLDGLSETGSFGYFDDDTDLALAFENMDLDGLSRESKAYTNNKTEDMYADKESEIESSDEALSEFEVDDEEEDFSYIFSDKGNLKLLHDAIKQVQLPTWIGRVPNGIGSAAGGKLKAAEWVILFQTMIIPALILIAHDRGTNLSDVLAPKAVHNTLHLISVLNIIRQLEVSDDDVKSLTYHLKRYRQGLSHLFGSFPILPNHHMSLHIPRVLKMFGPAPQWSAWSFERLNGALTQILNNNHPDERELTLLKKWNTAQNMRSILPVLCKGLPTKASNLLLKLSMPKRTWGSVSQGLQPQGEVSSNYAYAPQKSEGLSYESHERLVSRMNEISEERVLIAMNAYKVKNKTANILPLS	Tribe4	no	0	0	1410	2521	no	0.263158	380	no	FG_Lbicolor_164649297|gb|EDR13539.1| predicted protein [Laccaria bicolor S238N-H82] #1502#91.3#3.00E-17#29#51#172	No hit	No hit	No hit	No hit	No hit	No hit	No hit	no	No hit	No NLS									0	ND	ND	No hit	No PFAM-A	YES
Mellp_84925	MLKEINALLPQIHIPSWIKRALPVLGKASFGKLKADEWRNLFTIQLPLILIPMWYGHDQVKSSLLKNFCHLVSLVNLALKRVMTSEIISSYRYHIREYLESSFLLFEHCKPTCNHHMAIHLADCLEKAGPVRSWWSFPYERMMGAILKASHNNHMGEIEITFMKSFCRAGNLAGILEDEKLPEALHPYISRLKELYEPSPKLRRQVSNSKMQSLEPVVLKSLTKRLNKQRKDDCIWVMPEKWASMSKESSLGFSPVAAQGIFYNQVSHLNVNFSTFKASRKDSFIIFNSLQGETCFGRIHSIFTHRRSPEPNKSTKDTWLCVQAFRALSPTQYNPFSKVDAPVQVELRLWEKPESVLVRLDEVVAHCAWMMYQAGSIHESLNVSTVALVSMER	Tribe4	no	0.006	56	4448	225	no	2.29008	393	no	FG_Lbicolor_164640585|gb|EDR04850.1| predicted protein [Laccaria bicolor S238N-H82] #1314#140#4.00E-32#27#116#422	No hit	No hit	No hit	No hit	No hit	No hit	No hit	no	No hit	No NLS									0	ND	ND	No hit	No PFAM-A	YES
Mellp_95283	MKIEVQNGWKVFGISPKQPNNVVMYWDSRKKKKFAMVKQIYQFDNGSGGVEQAVLVEPILDVFPKALDGPSRNFWYYLHLMGCIVGELKVNVTFLLNVNDVKAVVAYRKLPPHTFGLARGGMILKPIDL	Tribe4	no	0	0	4438	1151	no	0.775194	129	no	No hit	No hit	No hit	No hit	No hit	No hit	No hit	No hit	no	No hit	No NLS									0	0.4965	no	No hit	No PFAM-A	YES
Mellp_104527	MKTPEGRQTVANNDTNVASMASKRRGKDKIYKARMSVVDKLFGADSPEAGLFAHLEVHSEDEITNVDGRAFRHRIRVAWRGAKLDQFISLIDKCIEGREIVPKAKKQAKELTNRGPYSSTLDEDQYLPKKFQKSLVSELWFSKLPGVTAHYLELNDTDIVDINQAIHDLTNLLALDPSQNPVTHWFIGEVWVQLYYRFPKLQQSYLKSNSQRIIKVISKVNNCADQMDYFGPDQIRCCCVPLGCHNERFEFDDQIHSGRLFHRTNFKRHLQKSKNNKNTPMRSTNTNEVLSDQLSSVNTLGSHGQQIQSSEKRKERSENEDKSSGDEDVHRPKKIQRVENSNITLPAITLMTFPTESYKIPQKFLQHKMCLESMMNVAYDHIFHKKSNCSCRKSLTFEK…	Tribe4	no	0	0	1467	161	no	1.51134	794	no	FG_Ccinereus_ok_116510439|gb|EAU93334.1| predicted protein [Coprinopsis cinerea okayama7#130] #781#66.2#2.00E-09#28#54#190	No hit	No hit	No hit	No hit	No hit	No hit	No hit	no	No hit	No NLS									0	ND	ND	No hit	No PFAM-A	YES
Mellp_102220	MTSSTLIRCRCVNCLESSNDKDQPGRLWKRSSTTYKAHQASIKKTRSLLAGPKESNLTTLQADRTIDAVDGIVADDSHSSLTQIPPAEKTISHLDISHLKQMGNPPRQKQTGSHFQPKWNGMSVESGKYHANFSSYRVFFLIQVVFHGNAGQYNMNYYDQFKKFDPLTTAMNLVMVCLYLFEHIGMAVATLCLHVNNSVPSSSNHTAGLFPKVGAKLAQVASAMNLYLNKQRLAKMKKITMQIDTSQQSLSPNALGLMSKKRSTSSQQEASQAEEDESDTFEQELKDFDSDNGDSDDDDSEFQGSECSGDQISTESNSECSNTLYPTKDNLSFAFGKMALEYNTVLDADQETHGNESKPHHFTGFSGEVTRDEEEEEELSDYEEVDEEYNHIFNEKKHL…	Tribe4	no	0.002	0	1975	6358	no	1.71278	759	no	FG_Ccinereus_ok_116498229|gb|EAU81124.1| predicted protein [Coprinopsis cinerea okayama7#130] #1266#89#3.00E-16#28#53#187	No hit	No hit	No hit	No hit	No hit	No hit	No hit	no	No hit	No NLS									0	ND	ND	No hit	No PFAM-A	YES
Mellp_91315	MSDDADTNPEVLEEDLPAIESSEPPSDSNINFRDLPAFNSDTDPSDDDFDPLLFEGWNGKWTPPDDTRIEFDKQMLAKINGILKRICMPTWIRRAIPCLGKASFGKLKADEWRTLMTLQLPLILVPMWSSTTHDTQFNSSLLKNFAHLVSLTNLALKRSMTSQRIEQFQNHTRCYLESSLVLFPHCSLATNHHIVSHLAECLKKFGPVRSWWSYPFERLMRRVLLSNHNNHVGELEITFMKTFGRAGNLSALLKEGEFPSEVQPYLPQLRSLLDPLPPQRKTEPIHDLQPLNEELFLQLIDKLNDKQFEGRSWLSSQMWSALSPAGRRGYSPTVAQAKFHKRYKHATQSDVKFSIFSVQPSDAIVEVLIKETGVTRFGKITSIFTHGRVPVQTKPVYVAQ	Tribe4	no	0	0	1241	3882	no	1.25	400	no	FG_Ccinereus_ok_116502103|gb|EAU84998.1| predicted protein [Coprinopsis cinerea okayama7#130] #1045#133#5.00E-30#37#71#190	No hit	No hit	No hit	No hit	No hit	No hit	No hit	no	No hit	No NLS									0	ND	ND	No hit	No PFAM-A	YES
Mellp_106984	MNRQCDCAICLNKGPTVSLLTIKQHRAKHGLGPPKIQPQQPSSSDPTPSPDPAPSSDSSTPSASKSSSNMTQDVVSSIHDEILRTSLNSIVNLSQQPLGAAAAKRTDGNWLFLCVALVTYLHVVAGVSRRVVDSTLKILRLILIQFSQNISLHKFDEDLLKTFPTSSATALKWLEIESVLERSVCCPKCFKKYRNPEGDEPPIPKLCTRKETERSNWTLRNHTDHTRQANAWKDAPTHNARKKLFDTCGVRWSCLNKLEYWDPTKMVVVDTMHCISGILEYHFRRVWNLDELGKTLDKEKDDSKLSNLLQEAIDTDISMNDTWEPFQPDLDQAMGFSNSDTSSFSNSTGRRVGNLSLNPCTLTVLEEGLGDDEMDDIYDDDGEPLSGTDKSSIPDDLLS…	Tribe4	no	0.001	0	1259	374	no	2.3199	819	no	FG_Lbicolor_164640585|gb|EDR04850.1| predicted protein [Laccaria bicolor S238N-H82] #1314#146#2.00E-33#24#143#575	No hit	No hit	No hit	gi|282811764|gb|GR504431.1|GR504431 PTDH.cn1267.na PTDH Puccinia triticina cDNA clone PTDH.cn1267.na, mRNA sequence #912#36.2#0.008#50#18#36	No hit	No hit	No hit	YES	No hit	No NLS								PSSSDPT-...PSP-DPA-...PSS-DSST...	5	ND	ND	No hit	No PFAM-A	YES
Mellp_67330	MHNIFLGIIKNHGTRAFGMKSDPQSAEDPRNGDASDVEDSETETVAPDVYRKDCSVDAPSENPDTELRSSSPPPTPGYLSAESNDKSLFAFEEMNLESDTCSATAPQDYQSTQEQTESFLEDDAFDEDLSDLEDAYEDELGWKFFDDPQNLATLQDITRNIHLPSWVGRVPSTVGTRKGGKLKADEWVILFQVMMIPAIISVLDKDQGATDFTEHNFVRNVLHLISVLNIVRRLELNERDIGSLQYHLRSYRNGYSKLYSSLPVLPNHHMALHLPECIQRFGPAPFWSAWSFERLNGRMVNQRKMVKHGDISYSTWEHHQGNSIVMYQSKDGRRPMAYRWGRINEIFITNPGSQGNLKAQLWFEVLRFSDLRTAEKAKHGLDNWPNARMTVVYTSAKKK…	Tribe4	no	0.002	0	14507	2475	YES	1.13122	442	no	FG_Ccinereus_ok_116501272|gb|EAU84167.1| predicted protein [Coprinopsis cinerea okayama7#130] #701#87.8#4.00E-16#27#46#165	No hit	No hit	No hit	No hit	No hit	No hit	No hit	no	No hit	No NLS								ED--DAFD...EDLSD-L-...ED--A-Y-...ED--E-LG...	4	ND	ND	No hit	No PFAM-A	YES
Mellp_108543	MTSSTLIRCRCVNCLESSNDKDQPGRLWKRSSTTYKAHQASIKKTRSLLAGPKESNLTTLQADRIIDAVDGIVVDDSHSSSTQIPPAEKTISHLDISHLKQMANPPRRKQTGSHFQPKWDGMSVESGKYRANFSSYRVYFLIQVVFHVNAGQYSMNYYDQFKKFDPLTTAMNLVMVCLYLFEHIGMAVATLCLHVNNSVPSSSNHTAGLFPKGWSPKDIRTVLTDLRIQPTIQRTLCCPKCFRLYYEGDTPDKSLGLMSKNRSTSSRQEASQAEEDESDTFEQELKDFDSDDGDSDDDDSEFQGSECSGDQISTESNSECSNTLYPTKDDLSFAFGKMALKYDTALDADQETHGNESKPHHFTGFSGEVTGDEEEEEELSDYEEVDEEYNHIFNEKKHL…	Tribe4	no	0.002	0	1771	14537	YES	2.21402	813	no	FG_Lbicolor_164640585|gb|EDR04850.1| predicted protein [Laccaria bicolor S238N-H82] #1314#97.8#8.00E-19#21#86#394	No hit	No hit	No hit	No hit	No hit	No hit	No hit	no	No hit	No NLS								DSD-DG...DSD-DD...DSEFQG...	3	ND	ND	No hit	No PFAM-A	YES
Mellp_111630	MDNRDGEGSDTETGASDLRKMDDSGNAVAETSDSESSLPATGYLSAEDDDRLLFALENMNLESDQFPETSLKDDHASQEDTDGFSEDEALDDDLSDYEEAYGDEPGFQFFDKNQNLAVLQDIAKNIRLPSWVGRVPSTVGTRKGGKLKADEWVILFQVMIIPAIISVLNKEEGAANFTDRDFVRNVLHLISVVNIVRRVEVTENDVRSLRYHLRSYRNGYSKLYRSLPVLPNHHMALHLPECIRRFGPAPFWTAWSFERLNGGNSIVLYHFKDARGPTTYRWGRINEIFITKPGPKNNPKAQLWFEVIQFSELRAAEKAKHGLDNWPNARMTVVYSSPKKKELVRVDELVAQGVAWDAPDGCFGIKQPTTLIINLSKFLCTQT	Tribe4	no	0	0	7687	1976	no	0.78329	383	no	FG_Ccinereus_ok_116502103|gb|EAU84998.1| predicted protein [Coprinopsis cinerea okayama7#130] #1045#87#5.00E-16#31#52#166	No hit	No hit	No hit	No hit	No hit	No hit	No hit	no	No hit	No NLS									0	ND	ND	No hit	No PFAM-A	YES
Mellp_114730	NNYEEGTGNVIDEDLEMQIESGSSDSEDDVELEGGWDGGLFSKGDIMVFRKLLRDVFLPSGIARLPPNLGEAKNGSLKAAQWHSLFAYIIPLIVVEIQWQRLLGNHSVVEEITVPSGHESMRDPGKNRYRIRLEEREYTALLKYAQVLNPEIRNYCQIPHPPEALILQPYAVTKASWKISKRITLSVLKPNNCIQYKNAGKTSYGLIRRIYQFQNIEHKWQTAEPPFLKLQVDSHRLYSILINISLSKLALRHYRSQNWLLFWSLMGHR	Tribe4	no	0	0	ND	293	no	0.743494	269	no	FG_Lbicolor_164643217|gb|EDR07470.1| predicted protein [Laccaria bicolor S238N-H82] #151#46.2#6.00E-04#28#26#90	No hit	No hit	No hit	No hit	No hit	No hit	No hit	no	No hit	No NLS									0	ND	no	No hit	No PFAM-A	YES
Mellp_108321	MLSWTTNIIRKQLDKAKLEGIYPEDQPSALPHLVPDTDALTECPEDESSEPSSDRRMSYPRAAKSQTSTTTILSHPTTTNRSDASDSSSSTILGAHGPALTPHELKLIHISIEQAITPSWLPVVPSLFGTTVHGSVKAVQWLVLYTVYMVFSLIPYHANAEPNSDSQKIHTAILLATQIINISVSRVMSEEDIQSLGLLLKTYRQHLQTVWPNIKSKPNLHFAQHLPNQCRRLGPPPYTAAWVGERLIGTLVQTPKNFCAANLSITSRNSATRWKEFSPPGDVLHAVKELLQSNSSVSSASIDLMSTSLWRHSGKSYSISSRHLGNSYIEYHINGKRGFGSIEHIVRLVSDSLPIFVVQAFLPLQPSDQIQNPYHLSPHLKADLMYEQTERRCLYLQSM…	Tribe4	no	0	0	1723	161	no	1.13379	441	no	FG_Ccinereus_ok_116510439|gb|EAU93334.1| predicted protein [Coprinopsis cinerea okayama7#130] #781#63.2#1.00E-08#27#53#190	No hit	No hit	No hit	No hit	No hit	No hit	No hit	no	No hit	No NLS									0	ND	ND	No hit	No PFAM-A	YES
Mellp_114556	MSRASGHARHARHKNSLYPRIFQSESKRLIDTRSPSQDAQKASMESLPLASSNLETTAFNRKATESHFQPSWDGPIIDSSIYSTTHYDKFRRWKPSDLAYFLMITCLHLIKNISVEAATLCLHVIGAVSTFNTDEKSSQATLPKAMSTFLDGLRIEPKIRRTVCCPKCFSMYYGDKIPTFCTSQVTPRSRNHGTRAFGMKSDPQSAEDPRNGGASDDEDSETETVASDVYMKDCCVDAASENPDTELGSSPPPPTPEYLSAESNDKLLFAFEEMNLESDTCSMTSPEDYQAKQEQTESFLEDDAFDEDLSDLEDAYEDELSWRFFDDSQNLATLQDITRNINLPSWVGRVPSTVGTRKGGKLKADEWVILFQVMMIPAIISVLHKDQGATDFTEHNFVR…	Tribe4	no	0	0	2446	ND	no	2.04082	588	no	FG_Ccinereus_ok_116501272|gb|EAU84167.1| predicted protein [Coprinopsis cinerea okayama7#130] #701#85.1#3.00E-15#27#46#169	No hit	No hit	No hit	No hit	No hit	No hit	No hit	no	No hit	No NLS									0	ND	ND	No hit	No PFAM-A	YES
Mellp_114184	MSRASGHARHARHKNSLYPRIFQSESKRLIDTRSPSQDAQKASMESLPLASSNLETTAFNRKATESHFQPSWDGPIIDSSIYSTTHYDKFRRWKPSDLAYFLMITCLHLIKNISVEAATLCLHVIGAVSTFNTDEKSSQATLPKAMSTFLDGLRIEPKIRRTVCCPKCFSMYYGDKIPTFCTSQVTPRSRNHGTRAFGMKSDPQSAEDPRNGGASDDEDSETETVASDVYMKDCSVDAASENPDTELGSSPPPPTPEYLSAESNDKLLFAFEEMNLESDTCSMTSPEDYQAKQEQTESFLEDDAFDEDLSDLEDAYEDELGWRFFDDSQNLATLQDITRNINLPSWVGRVPSTVGTRKGGKLKADEWVILFQVMMIPAIISVLHKDQGATDFTEHNFVR…	Tribe4	no	0	0	19275	ND	YES	1.87075	588	no	FG_Ccinereus_ok_116501272|gb|EAU84167.1| predicted protein [Coprinopsis cinerea okayama7#130] #701#85.1#3.00E-15#27#46#169	No hit	No hit	No hit	No hit	No hit	No hit	No hit	no	No hit	No NLS									0	ND	ND	No hit	No PFAM-A	YES
Mellp_113275	MSRASGHARHARHKNSLYPRIFQSESKRLIDTRSPSQDAQKASMESLPLASSNLETTAFNRKATESHFQPSWDGPIIDSSIYSTTHYDKFRRWKPSDLAYFLMITCLHLIKNISVEAATLCLHVIGAVSTFNTDEKSSQATLPKAMSTFLDGLRIEPKIRRTVCCPKCFSMYYGDKIPTFCTSQVTPRSRNHGTRAFGMKSDPQSAEDPRNGGASDDEDSETETVASDVYMKDCSVDAASENPDTELGSSPPPPTPEYLSAESNDKLLFAFEEMNLESDTCSMTSPEDYQAKQEQTESFLEDDTFDEDLSDLEDAYEDELGWRFFDDSQNLATLQDITRNINLPSWVGRVPSTVGTRKGGKLKADEWVILFQVMMIPAIISVLHKDQGATDFTEHNFVR…	Tribe4	no	0	0	2869	ND	no	1.87075	588	no	FG_Ccinereus_ok_116501272|gb|EAU84167.1| predicted protein [Coprinopsis cinerea okayama7#130] #701#85.1#3.00E-15#27#46#169	No hit	No hit	No hit	No hit	No hit	No hit	No hit	no	No hit	No NLS									0	ND	ND	No hit	No PFAM-A	YES
Mellp_111252	MSRALGHARHARHKNSLYPRIFQSESKRLIDTRSPSQDAQKASMESLPLASSNLETTAFNRKATESHFQPSWDGPIIDSSAVSTFNTDEKSSQATLPKAMSTFLDGLRIEPKICRTVCCPKCFSMYYGDKIPTFCTSQVTPRSRNHGTRAFGMKSDPQSAEDPRNGGASDDEDSETETVASDVYMKDCSVDAASENPDTELGSSPPPPTPEYLSAESNDKLLFAFEEMNLESDTCSMTSPEDYQAKQEQTESFLEDDTFDEDLSDLEDAYEDELGWRFFDDSQNLATLQDITRNINLPSWVGRVPSTVGTHKGGKLKADEWVILFQVMMIPAIISVLHKDQGATDFTEHNFVRNALHLISVLNIVRRLELNERDIGSLRYHLRSYRNGYSKLYSSLPVL…	Tribe4	no	0	0	4526	ND	no	1.84502	542	no	FG_Ccinereus_ok_116501272|gb|EAU84167.1| predicted protein [Coprinopsis cinerea okayama7#130] #701#84#7.00E-15#27#46#169	No hit	No hit	No hit	No hit	No hit	No hit	No hit	no	No hit	No NLS									0	ND	ND	No hit	No PFAM-A	YES
Mellp_104889	MSRALGHARHARHKNSLYPRIFQSESKRLIDTRSPSQDAQKASMESLPLASSNLETTAFNRKATESHFQPSWDGPIIDSSIYSTTHYDKFRRWKPSDLAYFLMITCLHLIKNISVEAATLCLHVIGAVSTFNTDEKSSQATLPKAMSTFLDGLRIEPKIRRTVCCPKCFSMYYGDKIPTFCTSQVTPRSRNHGTRAFGMKSDPQSAEDPRNGGASDDEDSETETVASDVYMKDCSVDAASENPDTELGSSPPPPTPEYLSAESNDKLLFAFEEMNLESDTCSMTSPEDYQAKQEQTESFLEDDAFDEDLSDLEDAYEDELGWRFFDDSQNLATLQDITRNINLPSWVGRVPSTVGTRKGGKLKADEWVILFQVMMIPAIISVLHKDQGATDFTEHNFVR…	Tribe4	no	0	0	10976	2492	YES	1.87075	588	no	FG_Ccinereus_ok_116501272|gb|EAU84167.1| predicted protein [Coprinopsis cinerea okayama7#130] #701#85.1#3.00E-15#27#46#169	No hit	No hit	No hit	No hit	No hit	No hit	No hit	no	gifyalstr=61	No NLS		61	61						0	ND	ND	No hit	No PFAM-A	YES
Mellp_61408	MHNIFLGLLRHHGLNALGLLSKKKSTSSRQKVSEAEEDESDTLEQVLEDFDSDDGGSDHEETESQASECVGDQVANQSPSVCEDASPAPEDDLSLAFGSMGLEYNTTLDAEQGIHDDQSELEPFMGFSEDSVAGCEEEEEELSDYEEVNQQYNNIFNKKKHLNILREVIRQAHLPSWIGRVPQTVGSSKGGKLKADEWVVLYEVMIIPAFILFFHRKGHLSCITDHEIVRNTLHLISILKIVRRFEVQDKDLGALKYHIKSYRHGLSELFTSLSVTPNLHMLLHIPQVVRVFGPAPYWTAWSFEATNGSLAKIPTNNHDKGSREYTILNKWTTGQNMRCVLPDLCKQLPKKTAANLSKFLSPKCTDGSASAYLREGRGGPTTLRYNPKKNETLDYDAHL…	Tribe4	no	0.055	16	3466	824	no	1.7331	577	no	FG_Lbicolor_164640585|gb|EDR04850.1| predicted protein [Laccaria bicolor S238N-H82] #1314#84.7#4.00E-15#21#83#387	No hit	No hit	No hit	No hit	No hit	No hit	No hit	no	No hit	No NLS									0	ND	ND	No hit	No PFAM-A	YES
Mellp_104662	MDDRDGEGSDTETGASDLRKMDDSGNAEAETLDSESSLPATGYLSAEDDDRLLFALENMNLESNQFPETSLKDDHTSQEDTDGFSEDEALDNDLSDYEEAYGDEPGFQFFDKNQNLAALQDIAKNIRLPSWVGRVPSTVGTRKGGKLKADEWVILFQVMIIPAIISVLNKEDGAANFTDHDFVRNVLHLISVVNIVRRVEVTENDVRSLRYHLRSYRNGYSKLYRSLPVLPNHHMALHLPECIRRFGPAPFWTAWSFERLNDARGPTTYRWGRINEIFITKPGPKNNPKAQLWFEVIRFSELRAAEKAKHGLDNWPNARMTVVYSSPKKKELVRVDELVAQGVAWDTPDRCFGINQPTTLIINLSKFLCNQT	Tribe4	no	0	0	5333	1987	no	0.806452	372	no	FG_Ccinereus_ok_116501272|gb|EAU84167.1| predicted protein [Coprinopsis cinerea okayama7#130] #701#88.2#2.00E-16#28#47#165	No hit	No hit	No hit	No hit	No hit	No hit	No hit	no	No hit	No NLS									0	ND	ND	No hit	No PFAM-A	YES
PGTT_02292	MHTTVPSWMDRVPRNLGAANHGSLKAAEWLILYKVYYTISLIPLWTKPNTGLETQEERSRTSALLRSTTLLCQVTQFLTLPVIKKKDLDEFDDLLQNYRKCLQENWPEEPSRPNLHLTQHYPEVIRRLGPPRSTAAWAQERVNGILQKLPTNHHPDEMPKTILKEWHVNSSFKLLLNSQMKDPTIQDSMSKSKNTEQFELEGSHLTKWKRAVLGKAATRGKLGSNELSLSPKVVAQKAFEIHQKRFTSCRGHKGNSLVEFFLGKDQRFGEIQTIFTSKQTPGKTWIIVNPFKEVQRNEDP	Tribe4	no	0.001	0	1632	2823	no	1	300	no	FG_Ccinereus_ok_116501272|gb|EAU84167.1| predicted protein [Coprinopsis cinerea okayama7#130] #701#94.4#2.00E-18#26#83#315	No hit	No hit	No hit	No hit	No hit	No hit	No hit	no	No hit	No NLS									0	2	YES	No hit	No PFAM-A	YES
Mellp_101537	MLSFQSPQKFVIILMAICITHVAFTKADTVKCTAGYAPGSGSTTASSTCQDSRNYSWNCPAKQCSRDNKQFAPMKGCTHQNIPGNSDQQCVRYTFRNGQYDCWNSGTPQSYSCPYTLTNVPFITCSGCNLPNMGKRN	Tribe5	YES	0.916	27	3470	781	no	8.0292	137	YES	No hit	No hit	No hit	No hit	No hit	gi|83026485|gb|ABB96278.1| hesp-897 [Melampsora lini] #142#27.7#0.002#28#14#50	gi|83026485|gb|ABB96278.1| hesp-897 [Melampsora lini]	No hit	YES	No hit	No NLS									0	1.4924	no	No hit	No PFAM-A	YES
Mellp_123813	MLAYQPPQRLVFIFIAICITQFALIQADEIKCIKGFTRDKDNSDCRDSKAVVWTCPTNQCGRDHHLWVPMKGCFMDGVPGTSSQECTGYNYGREGRYQCWTSGVDKSYFCPYTTSNVPFITCSGCSIQPPQGNVPSGNADSS	Tribe5	no	0.852	27	3259	1468	no	7.74648	142	YES	No hit	No hit	No hit	No hit	No hit	No hit	No hit	No hit	no	No hit	No NLS									0	5.8685	YES	No hit	No PFAM-A	YES
Mellp_123223	MSFFQSSHKFVIIFIAMCITQFPITNANTAKCIIGYKPFANGQNAVCHDEVYVNWLCPIKQCSKDGRQFVPMKGCVLDNVAGTSNQECSAYNFKTSGQYACSNSGGRDYTCPYTPSNVPFITCSGCKPPGHSKFS	Tribe5	no	0.805	27	6838	2755	no	8.14815	135	YES	No hit	No hit	No hit	No hit	No hit	No hit	No hit	No hit	no	No hit	No NLS									0	ND	no	No hit	No PFAM-A	YES
Mellp_123328	MLSFQSPHKFIVMFISICIIQSFTFTEALKATCTLMYAPVAGNGDAVCHETIDRIWFCPIKQCSKDYRQYAAMSGCIHVSFPGASNQQCTGYRNRADGKYDCWNNGNQQYACPKPSDMPFITCSQCRSANQRK	Tribe5	no	0.774	28	720	810	no	8.27068	133	YES	No hit	No hit	No hit	No hit	No hit	No hit	No hit	No hit	no	No hit	No NLS									0	1	no	No hit	No PFAM-A	YES
Mellp_123235	MLSFQSPNFFIIFIGISITQFAFSNADAANCKTSYRSQRPARTSICEDDYATKYTCFTSSCSNNGRQFAPMKGCLHNGAGGQSEQQCSGYKPGKSGHYECTNSGGQSYQCPYSVLNVPFITCGDCALP	Tribe5	no	0.77	28	2022	1640	no	7.8125	128	YES	No hit	No hit	No hit	No hit	No hit	No hit	No hit	No hit	no	No hit	No NLS									0	6.1076	YES	No hit	No PFAM-A	YES
Mellp_86916	MSTFQYPQKLVVLLIAICMTQPSFIQPKTVECINAYSPQSPPTESACNDKDNARWNCTTISCGRDGHQWVRMDGCTFRDIPGVSSQQCASYDLGGPGHYGCTNSGGNHYDCPYNSTNVPYITCTNCTVPIDSGIGGSNQGPISTP	Tribe5	YES	0.979	25	797	1055	no	7.58621	145	YES	No hit	No hit	No hit	No hit	No hit	No hit	No hit	No hit	no	No hit	No NLS									0	ND	no	No hit	No PFAM-A	YES
Mellp_123282	MLSFQSLPKFLIMFIVVCITHFAFTKAIKVICAVGFTNTGWDSVCWEKGGKFYSCPTKQCSYNNRQYAPMQGCTLDKTPGASNQQCTAYQLQGARYQCWNSGNVRYMCPKDTNTDFITCSDCKLL	Tribe5	no	0.833	27	1332	510	no	8.8	125	YES	No hit	No hit	No hit	No hit	No hit	gi|83026485|gb|ABB96278.1| hesp-897 [Melampsora lini] #142#26.2#0.005#21#28#130	gi|83026485|gb|ABB96278.1| hesp-897 [Melampsora lini]	No hit	YES	No hit	No NLS									0	0.2261	no	No hit	No PFAM-A	YES
Mellp_123329	MLSFQSPKLFIVFIGICITQFAFSNADIARCKTSYQSQRPSLTSVCEDDYARKYACVTTTCDNSGRQFVPMKGCLHNGAGGQSEQQCSGYKPGKDGHYECTNSGGQTYQCPYSLLNVPFITCGDCYLP	Tribe5	no	0.767	26	2349	2022	no	8.59375	128	YES	No hit	No hit	No hit	No hit	No hit	No hit	No hit	No hit	no	No hit	No NLS									0	8.077	YES	No hit	No PFAM-A	YES
Mellp_86918	MLSFIAPHLILILICIIRSALAGTNGTTVQCVDGFGGINATASTAKCNDRNYTPWICPLAECGKDGHLWVPMSGCVLDVVDGAGASNQQCASYNIQNETMYECRNSGGISYLCPYTAANVPYITCSGCNLQPESQAKNTP	Tribe5	YES	0.999	22	644	1389	no	7.85714	140	YES	No hit	No hit	No hit	No hit	No hit	No hit	No hit	No hit	no	yfwxc=56	No NLS	56								0	ND	no	No hit	No PFAM-A	YES
Mellp_123222	MLSFQSPHRLCIIFISIWITQVAFTLSQTATVKCTYAFGILSPAYFAACRDDDANAWVCPTASCQRDGSRWVPMKNCTIKKNGDGTSDQQCTRYVNHLNGNYVCTNSGGHTYLCPYKPENVPYITCTECTKSKPPPV	Tribe5	no	0.791	27	1076	689	no	8.0292	137	YES	No hit	No hit	No hit	No hit	No hit	No hit	No hit	No hit	no	yfwxc=52#gifyalstr=35	No NLS	52	35	35						0	ND	no	No hit	No PFAM-A	YES
Mellp_123766	MFSFDSLLKLQVLIFFIAISITQLTSIEAVTVQCIKGFGVKDPKEISGCNDKDFNPYVCMTRQCGRDGLHYTVMKGCVFEGLAGTSEQQCVSYNPTGDKYECYNSGHKKYLCPYIASNVPYITCTNCRAAPPPRPAQPIG	Tribe5	no	0.843	29	1079	644	no	7.14286	140	YES	No hit	No hit	No hit	No hit	No hit	No hit	No hit	No hit	no	yfwxc=54	No NLS	54								0	1.04	no	No hit	No PFAM-A	YES
Mellp_63201	MLLFQSPHKLIIAVILICITQSSFTSSKTTVTCVNGFGVQSPATTAGCNDNNFSSWNCPTASCQKDGHQWVLMTNCVLAGVAGTSKQQCASYNPGADPTKYECRNSGGQSYLCPYTPANVPTITCKDCTMPHPESKPKPVGPKPRRK	Tribe5	YES	0.959	22	3462	3755	no	7.48299	147	YES	No hit	No hit	No hit	No hit	No hit	No hit	No hit	No hit	no	yfwxc=55	No NLS	55								0	ND	no	No hit	No PFAM-A	YES
Mellp_87005	MLSFQSPHRLFAVFIAIWITQFAVTLSQTATVKCMHDFGILTPAYFAFCRDSGDTQWVCPTASCQKDGKRWVPMKNCALDHSVGTSDQQCARYNYLYPGCYQCTNPGGQKYTCSDKPQNVPYITCTECTKSNTNRA	Tribe5	no	0.923	27	5391	1076	no	8.08824	136	YES	No hit	No hit	No hit	No hit	No hit	No hit	No hit	No hit	no	yfwxc=53	No NLS	53								0	ND	no	No hit	No PFAM-A	YES
Mellp_123768	MLFQSHHVIFLAMLIAPFTLAKNNTTIQCKGGFAANITVGMCNDRGGEQYLCPTPQCGKDGHLWVPMAGCLYHAILGSGISDQQCTSYNMERKDAFTCINSGDAWYSCPYTPDTVPFITCSNCTLPPKATGGGPIQGTPIVS	Tribe5	YES	0.988	21	1389	586	no	7.04225	142	YES	No hit	No hit	No hit	No hit	No hit	No hit	No hit	No hit	no	yfwxc=54	No NLS	54								0	ND	no	No hit	No PFAM-A	YES
Mellp_107586	MFSYQSIVALSIATCVSQFTFTLSQQLTTVQCIKQFGITTPTSEATCSDKDDKQWNCTAAKCEKDGNLWVSMSGCILIGGPPGTSTQQCSRYALVPRGDNYQCWNSEGTNRYLCPYTPFDVPYITCTECAEQKGPAGPAFGGVGSIGRRSL	Tribe5	YES	0.956	24	1738	1090	no	7.28477	151	no	AV_Paramecium_145522129|ref|XP_001446914.1| hypothetical protein GSPATT00014463001 [Paramecium tetraurelia strain d4-2] --HMM score = 0.998 --Signal peptide length = 16 #2189#45.4#3.00E-04#29#39#131	No hit	No hit	No hit	No hit	No hit	No hit	No hit	no	yfwxc=52	No NLS	52								0	ND	no	No hit	No PFAM-A	YES
Mellp_123765	MLFQSHHGILIAMCVTHLASGQQTTKTIQCIGGFSVDKTAAKCNDKDFLQYNCPLAQCGKDGHLWVPLSGCLHNGVLGSGISNQQCSSYSMNKKDGYTCRNTGGEWYSCPYKADNVPFITCSKCTASKPTAPQPRN	Tribe5	YES	0.984	21	6811	4906	no	8.08824	136	YES	No hit	No hit	No hit	No hit	No hit	No hit	No hit	No hit	no	yfwxc=53	No NLS	53								0	0.337	no	No hit	No PFAM-A	YES
Mellp_123578	MLYFQRPQNFLTIFIAIYLAQFSLTVTAVECIIGFGQQKGGPALCNDKDFVQWKCQTPSCSRDGHLWIPMTSCLYNGVAGSGVSNQQCASYNLQFQGNYECINPGRNRYLCPYTPSNVPFITCTSCYK	Tribe5	no	0.724	28	7359	808	no	7.8125	128	YES	No hit	No hit	No hit	No hit	No hit	No hit	No hit	gi|262234644|gb|ACY39289.1| secreted in xylem 3 [Fusarium oxysporum f. sp. lycopersici], Six3, Avr2	YES	yfwxc=54	No NLS	54								0	2.2778	YES	No hit	No PFAM-A	YES
Mellp_104560	MLFQSHHMIFIFTYITQIALAQNNPTIQCKGGFTTNMTEARCDDKDLSEYICPTSQCGNNGHLWVQMVGCLHNGVIGSGISNQQCSSYHFEKVNDYGCTNPGGEWYSCPYKIDNVPFITCSNCTMPKATGVGP	Tribe5	no	0.859	21	1313	22854	YES	7.5188	133	YES	No hit	No hit	No hit	No hit	No hit	No hit	No hit	No hit	no	yfwxc=56	No NLS	56								0	ND	no	No hit	No PFAM-A	YES
Mellp_113834	MSLAQYPRQVVFIFIAILLAQCSFTQATEVKCLGGFNLNSDPATAMCSDKEFKPWKCPTAKCKKDGQPHLSMSGCLHNGVAGSGISDQKCAQYNTQPVPSYGCMNPGGQVYVCPFKATDPPYLTCSDCTKPVESTARQINNSNM	Tribe5	YES	0.986	27	381	1179	no	7.63889	144	YES	No hit	No hit	No hit	No hit	No hit	No hit	No hit	No hit	no	yfwxc=56	No NLS	56								0	2.218	YES	No hit	No PFAM-A	YES
Mellp_123224	MLTFQSPHHLVILFIATLVTKFAFTQATTLNCLGGYSLNSDKKTATCLDKENKVWSCPIAKCQREGHLWVSMKSCVHNSPRASGTSDQQCSEYNNQSNTFYACRNPGGQVYYCPATPSAVPYLTCSDCVKPKISTTLNSSTRY	Tribe5	YES	0.99	27	2009	1619	no	6.99301	143	YES	No hit	No hit	No hit	No hit	No hit	No hit	No hit	No hit	no	yfwxc=55	No NLS	55								0	ND	no	No hit	No PFAM-A	YES
Mellp_123817	MSSFQSTHKFFIAFIAICITQFAFTLSEKLTTVVCTESFGTLTLESNAKCGQKLGDNTEKYWKCLTANCQKDNHKWVSMSGCRLIGGPPGTSVQQCVRYAIVPSGDNFQCWNSGATNRYLCPLSNAAFITCTQCVESNGLG	Tribe5	no	0.788	27	1090	7059	no	7.80142	141	YES	No hit	No hit	No hit	No hit	No hit	No hit	No hit	No hit	no	yfwxc=56	No NLS	56								0	0.1167	no	No hit	No PFAM-A	YES
Mellp_123281	MLSFQAPHKLLIIFIAICLTQSVYTQLVDLTATCTLGYTPNGYHGNSICWETAERLWQCPRKKCSYQGNPYTPMSGCKKDGSTQTSQQNCAGYELKKGYYECGTSDAKTYNCPIPKGSPFIQCSGCKPT	Tribe5	YES	0.989	25	3598	1166	no	8.52713	129	YES	No hit	No hit	No hit	No hit	No hit	No hit	No hit	No hit	no	yfwxc=49	No NLS	49								0	47.8089	YES	No hit	No PFAM-A	YES
Mellp_123588	MLSLQSPHKLVIIFIAILITQFSVTQASDSTARNSTVSVQCMGGFSSNPVTQNATCLDKDDQRWVCPRAQCGKDGHLYVSMKGCFHNGDLRSGASNQQCAQYNNQPNSFYACQNPGGEVYLCPYNATEGQPPYITCADCVKSEDQVAPSGGPGRR	Tribe5	YES	0.964	27	3464	1203	no	6.45161	155	no	No hit	No hit	No hit	No hit	No hit	No hit	No hit	No hit	no	yfwxc=54	No NLS	54								0	ND	no	No hit	No PFAM-A	YES
Mellp_104486	MLTFQTHQLLMIFIAICITQSVYTQLVDITATCTIGYTPNGYHGNGICFESAERLWQCPQSECSYEGHKYAPMHDCQHGWPPLTSQQNCAGYKLQKNYYECGTADGKTYNCPIPKGSPFIRCNGCKPT	Tribe5	YES	0.967	24	2299	5392	no	8.59375	128	YES	No hit	No hit	No hit	No hit	No hit	No hit	No hit	No hit	no	yfwxc=50	No NLS	50								0	33.7204	YES	No hit	No PFAM-A	YES
Mellp_101594	MLLGFLKISLVLFSLMIHDVLGDEPAPVRDCIHKLALTGNGRAGCTAADGHTYDCAAKSCWCQGHNYIRMTECQLVGSRDKGFSTQDCVQTEWIHSDLTKQYRTCINPRGVPYNCAFNAHNIPLNIGCMDCKA	Tribe5	YES	0.996	22	2934	1666	no	8.27068	133	YES	No hit	No hit	No hit	No hit	No hit	No hit	No hit	No hit	no	yfwxc=52	No NLS	52								0	ND	no	No hit	No PFAM-A	YES
Mellp_103039	MLHVFLKLSILLFSFLIHDVSGATSTNDPPPVIHSCNTKFRILGDRAECTGADVVRNCAYKSCWLAGHQYIPMTECKLEKSTDKRLSHQECAQYEFIDSDLRDVHFKCKNPGLVDYLCADNANNIGKVLGCSDCYP	Tribe5	YES	0.999	22	1268	3586	no	7.35294	136	YES	No hit	No hit	No hit	No hit	No hit	No hit	No hit	No hit	no	yfwxc=49	No NLS	49								0	0.1037	no	No hit	No PFAM-A	YES
Mellp_123565	MLQVFLKISILLFSMLIHKVLGATNAPPPTVHSCNIKFTILGDRAECTGGGVVHNCAYKSCWLAGHQYISMTECKLAKSTDKRTSHQQCAQYEFVNNDLTKPLYFKCRNPGLVDYICSDNANNIGKILGCSDCYL	Tribe5	YES	0.986	22	6772	8984	no	7.40741	135	YES	No hit	No hit	No hit	No hit	No hit	No hit	No hit	No hit	no	yfwxc=54	No NLS	54								0	ND	no	No hit	No PFAM-A	YES
Mellp_123566	MLQVFLKISILLFSLLVHKVLGATNAPPPTVHSCNIKFTILGDRAECTGGGVVRNCAYKSCWLAGHQYISMTECKLAKLSDKKTSHQQCAQYEFINNDLTKPLYFKCRNPGLVDYICSDNANNIGKILGCSDCYS	Tribe5	YES	0.997	22	1510	987	no	7.40741	135	YES	No hit	No hit	No hit	No hit	No hit	No hit	No hit	No hit	no	yfwxc=54	No NLS	54								0	ND	no	No hit	No PFAM-A	YES
Mellp_107659	MLHVFLKLSILLFSLLIHDVFGATNTNDPPPVVHSCNGKFRILGDRAECIGSDVVRNCAYKSCWLAGHQYVPMTECKLAKSTDTRLSGQQCAQYEFINSDLRNVHFKCRNPGNVDYLCPPNANNIGKVLGCSDCYPV	Tribe5	YES	0.999	22	5539	823	no	7.29927	137	YES	No hit	No hit	No hit	No hit	No hit	No hit	No hit	No hit	no	yfwxc=61	No NLS	61								0	3.1414	YES	No hit	No PFAM-A	YES
Mellp_123564	MLHAFLKISLLLFSLLITDVIGDSLSNVLPCSIKFEVKGDKAVCTGSGIVYDCPLKACWWQNHQYVHMTGCQLEKGPPGISGQDCAQYEWIHPDPNVPYYFKCTNPAGYHYKCPFDGNIAKSMGCTATACKTR	Tribe5	YES	0.998	22	642	6942	no	7.5188	133	YES	No hit	No hit	No hit	No hit	No hit	No hit	No hit	No hit	no	yfwxc=56	No NLS	56								0	3.2	YES	No hit	No PFAM-A	YES
Mellp_123763	MLHFFKRFTFLLFSLWIHGLKADIWPCTQQLTMIPHSKDTAVCKVERSGVTKTFHCNYASCWSGYHQWTPLSNCQLVGSPDKGFSVQQCAHYEYMGNGVYACYNPKNVPYLCRWNDISTFISMGCTDCYVP	Tribe5	YES	0.997	22	9691	1356	no	7.63359	131	YES	No hit	No hit	No hit	No hit	No hit	No hit	No hit	gi|120564432|gb|ABM30142.1| AVR-Pita1 [Magnaporthe grisea]	YES	yfwxc=63	No NLS	63								0	ND	no	No hit	No PFAM-A	YES
Mellp_123585	MLKIFLKISLLLFSIWIHNSNVLAEKTFSAACRRQFTIVNGKGVCVQASPDDHQYSCVVDSCHERVGDLSYNYVEMTACTHDGSVNKGQSKQNCAQYQFMHNNNGGYFTCTNPAGYHYTCERNQHNIYRQLTCSKCTK	Tribe5	YES	0.975	24	1370	982	no	7.24638	138	YES	No hit	No hit	No hit	No hit	No hit	No hit	No hit	No hit	no	yfwxc=55	No NLS	55								0	0.2111	no	No hit	No PFAM-A	YES
Mellp_123384	MLQVQVFLKISLLLFSLCIHHSRVLADDATGSPIGMHTCNSKFSIGKNSAVCTVIYDKKIAYNCKHSSCWYNQHQYIEMTGCQLEKSTNKNLSKQQCAQYEYLGTANGFTCTNPAGITYTCPYKADIPSLDCTDCQPQN	Tribe5	YES	0.996	26	1446	1026	no	7.91367	139	YES	No hit	No hit	No hit	No hit	No hit	No hit	No hit	No hit	no	yfwxc=52	No NLS	52								0	ND	no	No hit	No PFAM-A	YES
Mellp_123568	MLHGLLKISFLISCLLIHDIEAGETVWCTGSFSPLDEDSSDCLSLIPKRQTYSCKPSSCQVDYHQWVQWYPCQLTNSNDKGVSTQQCVKYSWIKPIFTCYNPNNTPYTCKYTPQTAPPMVCTDCTETTPGIA	Tribe5	YES	0.988	22	7646	1176	no	8.33333	132	YES	No hit	No hit	No hit	No hit	No hit	gi|83026497|gb|ABB96284.1| hesp-C49 [Melampsora lini] #176#25.8#0.007#29#11#37	gi|83026497|gb|ABB96284.1| hesp-C49 [Melampsora lini]	No hit	YES	yfwxc=105	No NLS	105								0	ND	no	No hit	No PFAM-A	YES
[truncated: 6,093 more rows]
[truncated: 2 more columns]

## Sheet: Per_Tribe
	Size	Dominant Annotation	Number of P. graminis proteins	Lineage-specificity	1. Number of secreted proteins	1. Secreted proteins score	2. Number of genes induced in planta (>2 fold)	2. in planta induced genes score	3. No. of hits to haustoria EST or AVRs	3. Haustorial proteins score	4. Number of proteins with effector motif or NLS	4. Effecotr motif or NLS score	5. Number of SCRs	5. SCR score	6. Number of proteins with internal repeats	6. RCP score	7. Number of genes with 1FIR≥10Kb ?	7. Long FIR genes score	8. Number of proteins with no PFAM	8. PFAM score	Combined Score
[truncated: 1,222 more rows]
