# Supplementary material for: Using Hierarchical Clustering of Secreted Protein Families to Classify and Rank Candidate Effectors of Rust Fungi
Source: PLoS One. 2012 Jan 6;7(1):e29847. doi: 10.1371/journal.pone.0029847 (PMC3253089; doi:10.1371/journal.pone.0029847)
Supplement: File S3 — Details of the complete hierarchical cluster tree presented in Figure 4 . (TXT) [file pone.0029847.s006.txt]

Original row		Cluster	SEC score	IND score	HAUS score	MOTIF score	SCR score	RCP score	FIR score	PFAM score	size	comb score	Similarity
68	Tribe137	I	0.537	0.942	0.111	2.298	0	2.363	0	2.347	10	8.598	
130	Tribe245	I	0.22	0.177	0.222	0.921	0	3.856	1.888	3.883	5	11.169	
131	Tribe247	I	1.216	0	1.222	0.921	0	3.856	0.976	3.883	5	12.075	
164	Tribe336	I	0.144	0.001	0.56	0.781	0.584	3.461	0	2.329	3	7.861	
80	Tribe157	I	1.486	0.083	3.882	0	0	7.059	0	6.217	8	18.728	
70	Tribe144	I	2.706	0.065	2.719	0.028	0	10.273	0.552	6.996	9	23.338	
176	Tribe383	I	1.7	0.001	1.703	0.004	0	3.461	0	2.329	3	9.199	Pwl1
167	Tribe352	I	1.7	0.32	1.703	0.004	0	3.461	0	2.329	3	9.518	
168	Tribe355	I	1.7	0.001	0.56	0.225	0	1.809	0	2.329	3	6.624	
169	Tribe360	I	1.7	1.01	0.56	0.004	0	1.809	0	2.329	3	7.411	
112	Tribe208	I	0.41	4.435	0.413	0	0.343	4.912	0.282	4.661	6	15.458	
12	Tribe46	I	0.039	0.005	1.336	0.072	0	5.312	1.289	0.002	30	8.055	Pep1 
76	Tribe150	II	0.359	1.093	4.318	1.867	0	0	0	0.09	9	7.728	
56	Tribe121	II	0.021	0.431	5.191	0.228	0	0	1.519	0.073	11	7.463	
4	Tribe33	II	0.322	0.653	7.269	0.034	0	0.022	1.508	0.171	39	9.978	
40	Tribe96	II	0.004	0	6.938	0.095	0	1.026	1.064	0.711	15	9.838
10	Tribe43	II	0.024	0.353	10.793	0.476	0	0.68	0.8	0.001	32	13.127
51	Tribe116	II	0.002	0.709	5.628	0.398	0	0.655	0.384	0.049	12	7.825
8	Tribe37	II	0.481	0.816	5.508	0.001	0	0.561	0.095	0.001	36	7.462
11	Tribe45	II	1.013	0.931	9.972	0.142	0	0	0.16	0.002	30	12.22
20	Tribe65	II	4	0.033	9.124	0.007	0	0.105	0	0.011	20	13.28
14	Tribe49	II	0.017	0.137	7.669	2.298	0	0	0.057	3.942	30	14.12
123	Tribe226	II	0.584	0.593	2.575	0.399	0	0.496	0	1.944	5	6.591
13	Tribe47	II	3.068	0.005	8.75	0.072	0	0	0	3.942	30	15.837
25	Tribe75	II	2.612	1.84	6.354	1.549	0	0	0.198	2.984	18	15.537
24	Tribe74	II	1.504	0.048	8.249	0.013	2.291	0.41	0	2.984	18	15.5
187	Tribe559	III	1.266	1.604	0.037	1.42	2.125	0	0.001	1.631	2	8.085
186	Tribe544	III	1.266	1.604	0.037	0.368	2.125	0	0.001	1.631	2	7.033
185	Tribe462	III	1.266	1.604	0.037	0.368	2.125	0	0.001	1.631	2	7.033
96	Tribe184	III	1.166	3.486	0	0.227	5.315	0.381	1.421	5.439	7	17.436
100	Tribe190	III	1.943	5.144	0.018	0	5.315	0	0	5.439	7	17.86
182	Tribe432	III	0.557	2.311	0.145	0.004	1.592	0	0	2.329	3	6.939	AvrP4
159	Tribe314	III	0.339	3.019	0.005	0.001	1.317	0	0.41	3.106	4	8.197	
119	Tribe218	III	0.029	4.435	0.001	0.299	0.975	0	0	4.661	6	10.4	
98	Tribe188	IV	0.099	2.37	0.018	2.735	3.85	0	0.238	5.439	7	14.75	
162	Tribe323	IV	0.339	0.758	0.005	0.544	2.491	0	0	3.106	4	7.242	
160	Tribe316	IV	0.339	0	0.005	0.544	2.491	0	0	3.106	4	6.484	
5	Tribe34	IV	1.473	0.006	0	0.04	26.715	0	0.843	29.719	38	58.796	Avr4
99	Tribe189	IV	0.637	0	0	0.053	5.315	0	0	5.439	7	11.445	
94	Tribe181	IV	0.637	0	0	0	5.315	0	0	5.439	7	11.391	
60	Tribe127	IV	1.767	0.041	0	0.079	7.529	0	0	8.554	11	17.97	
126	Tribe229	IV	1.216	0	0.002	0.105	3.416	0	0.337	3.883	5	8.959	
150	Tribe287	IV	0.339	0	0.878	0.001	4.166	0	0.41	3.106	4	8.9	AvrP4
124	Tribe227	IV	0.22	0	0.002	0.105	5.187	0	0.337	3.883	5	9.734	
111	Tribe207	IV	0.41	0	0.03	0.299	6.209	0	0.282	4.661	6	11.89	
129	Tribe237	IV	0.584	0	0.048	0.105	5.187	0	0	3.883	5	9.808	
151	Tribe292	IV	0.874	0	0.082	0.151	4.166	0	0	3.106	4	8.379	
81	Tribe158	IV	2.321	0	0.011	0.038	8.254	0	0.203	6.217	8	17.046	
183	Tribe435	IV	0.144	0.32	0.013	0.004	3.145	0	0.511	2.329	3	6.466	
85	Tribe167	IV	0.011	0.313	0	0.038	3.46	0	0.629	2.188	8	6.639	
172	Tribe368	IV	0.557	0.32	0.013	0.781	3.145	0	0	2.329	3	7.147	
179	Tribe403	IV	0.144	0.001	0.013	0.781	3.145	0	0	2.329	3	6.414	
1	Tribe5	IV	8.672	0.03	0	37.632	90.751	0	0.424	72.794	92	210.302	"Six2, Six3"
166	Tribe349	IV	0.144	0.001	0.013	1.996	3.145	0	0	2.329	3	7.629	
173	Tribe372	IV	1.7	0.001	1.703	0.225	3.145	0	1.434	2.329	3	10.538	hesp-C66
154	Tribe305	IV	2.134	0.235	0.082	0.544	4.166	0	1.164	3.106	4	11.43	
170	Tribe365	IV	1.7	0.32	0.013	0.004	3.145	0	0.511	2.329	3	8.022	
163	Tribe332	IV	2.134	0	0.005	0.001	4.166	0	0	3.106	4	9.412	
181	Tribe417	IV	1.7	0.001	0.013	0.004	3.145	0	0	2.329	3	7.192	
144	Tribe277	IV	2.134	0.235	0.878	1.239	2.491	0	0.41	3.106	4	10.493	
143	Tribe276	IV	0.874	0.235	2.139	0.001	4.166	0	0	3.106	4	10.521	
161	Tribe320	IV	0.874	0.235	2.139	0.001	2.491	0	0	3.106	4	8.845	
136	Tribe255	IV	0.584	0	2.575	0.399	2.123	0	0	3.883	5	9.564	
174	Tribe380	IV	1.7	0.001	1.703	0.225	1.592	0	0	2.329	3	7.551	hesp-417
147	Tribe281	V	2.134	0.758	0.005	0.001	0	0	0.41	3.106	4	6.414	
138	Tribe258	V	2.568	0	0.002	0.105	0	0	0	3.883	5	6.557	
113	Tribe209	V	3.002	0	0.001	0.299	0	0	0.282	4.661	6	8.244	
78	Tribe154	V	2.321	0.313	2.333	0	0	0.944	0.629	6.217	8	12.758	
116	Tribe213	V	1.574	0.474	1.582	0.074	0	0	0	4.661	6	8.365	
19	Tribe63	V	6.308	1	7.6	0.001	0	0	0.034	16.365	21	31.307	
57	Tribe123	V	3.49	0.431	1.778	0	0.546	0.243	0.432	8.554	11	15.474	"Pwl4, hesp-327"
67	Tribe134	V	3.096	0	0.543	0.02	0	0.27	0.15	7.775	10	11.853	
88	Tribe173	V	1.943	0.106	0	0	0	0.381	0.238	5.439	7	8.107	
91	Tribe177	V	1.943	0.106	0	0.227	0	0	0.238	5.439	7	7.953	
66	Tribe133	V	2.163	0.052	0.005	0.103	0	0	0	7.775	10	10.097	
141	Tribe262	V	2.568	0.177	1.222	0	0	0	0.337	3.883	5	8.188	
175	Tribe381	V	1.7	0.001	1.703	0.004	0	0.686	0.511	2.329	3	6.934	
152	Tribe296	V	2.134	0	2.139	0.001	0	1.528	0	3.106	4	8.908	ecp2
146	Tribe280	V	2.134	1.598	2.139	0.001	0	1.528	0	3.106	4	10.505	
107	Tribe201	V	3.002	2.843	3.01	0.074	0.343	1.173	0	4.661	6	15.107	
128	Tribe232	V	2.568	1.26	2.575	0	0	0	0.337	3.883	5	10.623	
180	Tribe408	V	1.7	1.01	1.703	0.781	0	0	0	2.329	3	7.524	Pwl3
188	Tribe579	V	1.266	1.604	1.268	0.014	0.001	0	0.667	1.631	2	6.451	
177	Tribe395	V	0.557	2.311	1.703	0.004	0	0	0	2.329	3	6.905	
47	Tribe110	V	2.875	4.282	5.628	0.061	1	0.22	0.812	9.334	12	24.211	"Ecp6, Pwl2, hesp-C49"
115	Tribe212	V	0.864	1.026	1.582	0.299	0	0	0	4.661	6	8.431	
120	Tribe219	V	0.41	1.026	0.869	0.299	0.343	0	0	4.661	6	7.608	
55	Tribe120	V	2.516	6.129	0	0	0.174	0.243	0.432	8.554	11	18.048	
49	Tribe112	V	2.085	4.282	0	0.061	0.154	0	0.112	9.334	12	16.028	
48	Tribe111	V	1.457	4.282	0	0.061	0	0.22	0.112	9.334	12	15.466	
125	Tribe228	V	1.216	2.212	1.222	0.105	0	0.496	0	3.883	5	9.134	Six1
171	Tribe367	V	1.7	2.311	0.013	0.004	0	0	0.511	2.329	3	6.868	
155	Tribe306	V	2.134	3.019	0.005	0.001	0	0.577	0	3.106	4	8.842	
158	Tribe311	VI	0.081	0	2.139	1.239	0	0	0	3.106	4	6.565	
37	Tribe91	VI	0.304	1.79	6.938	7.031	0	2.456	0	11.674	15	30.194	Pep1 
137	Tribe256	VI	0.22	0.177	2.575	3.149	0	0	0	3.883	5	10.004	
132	Tribe249	VI	0.584	0.593	2.575	3.149	0	0	0	3.883	5	10.784	hesp-735
135	Tribe254	VI	0.22	2.212	0.002	3.149	1.123	0	0.337	3.883	5	10.927	
165	Tribe338	VI	0.557	1.01	0.56	1.996	0	0	0.511	2.329	3	6.963	
156	Tribe307	VI	0.874	0.758	0.082	2.572	0.48	0	0.41	3.106	4	8.281	AvrP123
110	Tribe204	VI	0.864	0	0.001	3.726	0	0	0	4.661	6	9.251	
140	Tribe260	VI	1.216	0	0.002	1.723	0	0	0	3.883	5	6.824	
178	Tribe396	VI	1.7	0.32	0.013	1.996	0	0	0	2.329	3	6.359	
92	Tribe178	VII	1.166	1.506	0.018	0.227	0	1.048	0	5.439	7	9.405	
95	Tribe182	VII	1.166	1.506	0.018	0.227	0	1.048	0.238	5.439	7	9.643	
90	Tribe176	VII	1.166	0.849	0	1.068	0	0	0.238	5.439	7	8.76	
2	Tribe14	VII	1.15	0.059	4.897	0.053	0	0	0.045	52.726	67	58.93	
26	Tribe76	VII	0.746	0.569	1.517	0.049	0	0.125	0.05	14.018	18	17.074	
31	Tribe84	VII	0.58	0.361	0.892	0.002	0	0	0.22	13.236	17	15.292	AvrL567-C
58	Tribe125	VII	0.419	0.041	0.424	0	0	0	0	8.554	11	9.438	Pep1 
84	Tribe165	VII	0.477	0.083	0	0	0.257	0.338	0	6.217	8	7.372	
83	Tribe163	VII	0.477	0.313	0	0.174	0	0	0	6.217	8	7.181
38	Tribe92	VII	0.304	0.23	0.066	0.437	0.108	0.164	0.606	11.674	15	13.59
46	Tribe109	VII	0.041	0.026	0	0.147	0	0	0	10.113	13	10.327
29	Tribe80	VII	0.152	0.145	0	0.752	0	0	0.198	14.018	18	15.266
28	Tribe79	VII	0.026	0.316	0.001	0.752	0.611	0	0.198	14.018	18	15.922
32	Tribe85	VII	2.019	0.197	0	0.003	0	0	0.551	12.455	16	15.227
82	Tribe159	VII	0.891	0.313	0	0.443	0	0	0.629	6.217	8	8.494
102	Tribe192	VII	0.099	0.384	0	0.559	0	0	0.721	5.439	7	7.202
73	Tribe147	VII	0.152	0.258	0	0.354	0	0	1.117	6.996	9	8.877
63	Tribe130	VII	0.003	0	0.08	0.079	0	0	1.519	8.554	11	10.235
34	Tribe87	VII	0.118	2.21	0	0.371	0	0	1.519	12.455	16	16.674
87	Tribe171	VII	0.293	0.849	0.018	0	0	0	0.238	5.439	7	6.837
43	Tribe102	VII	0.01	1.033	0	0.608	0	0.199	0	10.113	13	11.964
17	Tribe56	VII	0.044	2.113	0	0.605	0	0.081	0.924	17.931	23	21.697
18	Tribe60	VII	0.12	2.278	0	0.135	0	0	0.03	17.148	22	19.71
30	Tribe83	VII	0.352	1.009	0.093	0.017	0	0.442	0.057	13.236	17	15.205
71	Tribe145	VII	0.359	0.599	0.154	0	0	0	0.174	6.996	9	8.281	
64	Tribe131	VII	0.003	0.431	0.003	0.015	0	0	0.129	8.554	11	9.135	
6	Tribe35	VII	0.081	1.811	0	0.644	0	0.121	0.937	28.143	36	31.736	
16	Tribe54	VII	0.034	1.091	0	0.095	0	0.074	1.289	18.714	24	21.296	
52	Tribe117	VII	0.594	2.461	0.015	0.183	0	0	0.112	9.334	12	12.698	
75	Tribe149	VII	0.046	1.744	0	0.354	0	0	0	6.996	9	9.139	
103	Tribe195	VII	1.166	1.506	0.296	0.053	0.856	0	0.721	5.439	7	10.037	
36	Tribe90	VII	1.737	0	0	1.123	0	1.678	1.064	11.674	15	17.277	
33	Tribe86	VII	0.003	0.197	0.121	0.076	0	3.173	0	12.455	16	16.026	
21	Tribe68	VII	0.019	0.817	0.001	0.039	0	2.726	0.178	14.8	19	18.58	
50	Tribe114	VII	0.594	0.146	0.058	0.011	0	1.271	0.112	9.334	12	11.525	Pep1 
61	Tribe128	VII	0.003	0	0	0.079	0	1.372	0.899	8.554	11	10.907	
86	Tribe170	VII	0.637	0.384	0.018	0	0	1.949	0.721	5.439	7	9.148	
106	Tribe200	VII	0.864	0.136	0.03	0	0	1.173	0.834	4.661	6	7.697	Six4
109	Tribe203	VII	0.147	1.026	0.869	1.336	0	1.173	0.282	4.661	6	9.493	Pwl4
89	Tribe175	VII	0.637	1.506	0.018	1.776	0	0	0	5.439	7	9.376	
53	Tribe118	VII	0.014	2.461	0.331	3.201	0	0	0.112	9.334	12	15.453	
77	Tribe153	VII	0.359	0.599	0.007	2.708	0.225	0	0	6.996	9	10.893	
108	Tribe202	VII	0.41	0.474	0.148	2.223	0	0.432	0	4.661	6	8.349	AvrM
7	Tribe36	VII	0.139	0.133	0	12.998	0	1.333	0.03	28.143	36	42.776	AVR-Pita
139	Tribe259	VII	0.22	0.593	0.048	0.921	1.123	0	0	3.883	5	6.79	AvrP123
157	Tribe309	VII	0.874	0.235	0.005	1.239	1.317	0	0	3.106	4	6.776	
118	Tribe216	VII	1.574	0.136	0.148	0.074	1.854	0	0	4.661	6	8.447	
101	Tribe191	VII	1.166	0	0.018	0.053	2.638	0	0	5.439	7	9.314	
134	Tribe253	VII	0.584	0	0.222	0.399	2.123	0	0	3.883	5	7.211	
142	Tribe273	VII	0.048	0	0.002	0	2.123	0	0.337	3.883	5	6.393	
121	Tribe220	VII	0.147	0	0.001	0.074	1.854	0	0	4.661	6	6.736	
15	Tribe52	VII	1.281	0.082	0.064	0.045	6.313	0.828	0.07	21.852	28	30.535	
79	Tribe155	VIII	0.477	2.02	3.882	0.038	0	1.769	0.629	6.217	8	15.033	
145	Tribe279	VIII	0.339	0.758	2.139	0.001	0	0	0	3.106	4	6.342	
117	Tribe215	VIII	0.147	1.026	3.01	0.074	0	0	0	4.661	6	8.918	
9	Tribe38	VIII	1.946	3.975	15.699	0.126	0.013	0.948	0.229	27.355	35	50.29	
27	Tribe78	VIII	0.001	0.009	8.249	0.049	0	0	0.05	14.018	18	22.375	
59	Tribe126	VIII	1.184	0.176	5.191	0.079	0	0.243	0.129	8.554	11	15.557	"Six4, Avr1 "
97	Tribe187	VIII	1.166	0.384	3.446	0.559	0	0	0.238	5.439	7	11.232	
39	Tribe95	VIII	0.529	0.23	5.121	0.095	0	0	0	11.674	15	17.65	
69	Tribe141	VIII	0.11	0.507	3.111	0.02	0	0	0.15	7.775	10	11.672	
122	Tribe223	VIII	0.147	0.136	1.582	0	0	0	0	4.661	6	6.526	
62	Tribe129	VIII	0.003	0.176	2.53	0	0	0	0.432	8.554	11	11.694	
3	Tribe31	VIII	0.002	0.244	8.838	0.394	0	0	0	32.086	41	41.564	
54	Tribe119	VIII	0.002	0	2.891	0.183	0	0	0.112	9.334	12	12.522	
23	Tribe72	VIII	0.053	0.277	4.541	0.001	0.255	0	0	14.8	19	19.927	Six7
45	Tribe108	VIII	0.01	0.121	2.427	0.008	0	0	0	10.113	13	12.679	
22	Tribe71	VIII	0.12	1.683	3.681	0.001	0	0	0	14.8	19	20.284	
74	Tribe148	VIII	0.046	1.093	1.83	0.028	0	0	0	6.996	9	9.992	
44	Tribe107	VIII	0.041	1.562	3.259	0.008	0	0.199	0.342	10.113	13	15.524	"Six4, Avr1 "
65	Tribe132	VIII	0.537	0.942	3.111	0	0	1.486	0.487	7.775	10	14.338	hesp-379
153	Tribe304	VIII	0.874	0	2.139	0.001	0	0.577	0	3.106	4	6.697	hesp-379
93	Tribe179	VIII	1.166	0.106	3.446	0	0	1.949	0.721	5.439	7	12.827	hesp-178
149	Tribe286	VIII	0.874	0	2.139	0.001	0	1.528	0	3.106	4	7.648	
72	Tribe146	VIII	1.167	0.065	4.318	0.354	0	3.671	0	6.996	9	16.572	
41	Tribe100	VIII	0.001	0.021	4.713	0.036	0	5.766	1.773	10.894	14	23.204	
114	Tribe211	VIII	0.029	0	0.413	0	0.343	2.168	0.282	4.661	6	7.897	
127	Tribe230	VIII	0.584	0	0.588	0	0	2.444	0	3.883	5	7.501	
42	Tribe101	VIII	0.029	0	4.713	0.006	0	3.544	6.573	10.894	14	25.759	
104	Tribe197	VIII	0.864	0.474	0.001	0.074	0	0.432	1.626	4.661	6	8.132	
133	Tribe252		0.048	0.177	0.048	0.105	0	0.496	1.888	3.883	5	6.646	
105	Tribe198		0.41	1.802	0.001	0.074	0	0	2.655	4.661	6	9.603	
148	Tribe285		2.134	0.758	0.005	0.001	0	0	2.25	3.106	4	8.253	
184	Tribe456		1.266	0.468	0.037	0.368	0.743	0	1.979	1.631	2	6.493	
35	Tribe89		5.504	1.122	0	0.022	0	0	0.065	0.023	16	6.736	
													
													
													
												
												
												
												
												
												
												
												
												
												
												
												
